# Supplementary material for: Tetra-μ3-iodido-tetra­kis­[(tri-n-butyl­phosphane-κP)copper(I)]
Source: Acta Crystallogr Sect E Struct Rep Online. 2014 Mar 5;70(Pt 4):m117–8. doi: 10.1107/S1600536814003390 (PMC3998569; doi:10.1107/S1600536814003390)
Supplement: Supplementary file 1 [file e-70-0m117-sup1.cif]

##############################################################################
#                                                                            #
# This CIF contains the data in a paper accepted for publication in          #
# Acta Crystallographica Section E. It conforms to the requirements of       #
# Notes for Authors for Acta Crystallographica Section E, and has been       #
# peer reviewed under the auspices of the IUCr Commission on Journals.       #
#                                                                            #
# Full details of the Crystallographic Information File format               #
# are given in the paper "The Crystallographic Information File (CIF):       #
# a New Standard Archive File for Crystallography" by S. R. Hall, F. H.      #
# Allen and I. D. Brown [Acta Cryst. (1991), A47, 655-685].                  #
#                                                                            #
# The current version of the core CIF dictionary is obtainable from          #
# ftp://ftp.iucr.org/pub/cif_core.dic.                                       #
#                                                                            #
# Software is freely available for graphical display of the structure(s)     #
# in this CIF. For information consult the CIF software page                 #
# http://www.iucr.org/resources/cif/software.                                #
#                                                                            #
# This file may be used for bona fide research purposes within the           #
# scientific community so long as proper attribution is given to the journal # 
# article from which it was obtained.                                        #
#                                                                            #
##############################################################################
data_I
_audit_creation_method     SHELXL-97
_database_code_depnum_ccdc_archive     'CCDC 957683'
_chemical_name_systematic
;
Tetra-\m~3~-iodido-tetrakis[(tri-<i>n</i>-butylphosphane-\k<i>P</i>)copper(I)]
;
_chemical_name_common     ?
_chemical_formula_moiety     'C48 H108 Cu4 I4 P4'
_chemical_formula_sum     'C48 H108 Cu4 I4 P4'
_chemical_formula_iupac     '[Cu4 I4 (C12 H27 P1)4]'
_chemical_formula_weight     1570.98
_chemical_melting_point     ?
_symmetry_cell_setting     trigonal
_symmetry_space_group_name_H-M     'P 3 c 1'
_symmetry_space_group_name_Hall     'P 3 -2"c'
loop_
    _symmetry_equiv_pos_as_xyz
    'x, y, z'
    '-y, x-y, z'
    '-x+y, -x, z'
    '-y, -x, z+1/2'
    'x, x-y, z+1/2'
    '-x+y, y, z+1/2'
_cell_length_a     22.006(2)
_cell_length_b     22.006(2)
_cell_length_c     23.276(2)
_cell_angle_alpha     90.00
_cell_angle_beta     90.00
_cell_angle_gamma     120.00
_cell_volume     9761.6(15)
_cell_formula_units_Z     6
_cell_measurement_reflns_used     10102
_cell_measurement_theta_min     1.75
_cell_measurement_theta_max     26.44
_cell_measurement_temperature     110(2)
_exptl_crystal_description     irregular
_exptl_crystal_colour     colourless
_exptl_crystal_size_max     0.23
_exptl_crystal_size_mid     0.19
_exptl_crystal_size_min     0.13
_exptl_crystal_density_diffrn     1.603
_exptl_crystal_density_meas     ?
_exptl_crystal_density_method     'not measured'
_exptl_crystal_F_000     4704
_exptl_absorpt_coefficient_mu     3.313
_exptl_absorpt_correction_type     numerical
_exptl_absorpt_process_details     '(Blessing, 1995)'
_exptl_absorpt_correction_T_min     0.6735
_exptl_absorpt_correction_T_max     0.8520
_exptl_special_details     ?
_diffrn_ambient_temperature     110(2)
_diffrn_radiation_type     MoK\a
_diffrn_radiation_wavelength     0.71073
_diffrn_radiation_source     'fine-focus sealed tube'
_diffrn_radiation_monochromator     Triumph
_diffrn_measurement_device_type     'Bruker Kappa APEXII DUO'
_diffrn_measurement_method     'Omega + Phi Scans'
_diffrn_detector_area_resol_mean     ?
_diffrn_reflns_number     89010
_diffrn_reflns_av_R_equivalents     0.0391
_diffrn_reflns_av_sigmaI/netI     0.0335
_diffrn_reflns_theta_min     1.75
_diffrn_reflns_theta_max     26.44
_diffrn_reflns_theta_full     26.44
_diffrn_measured_fraction_theta_max     1.000
_diffrn_measured_fraction_theta_full     1.000
_diffrn_reflns_limit_h_min     -27
_diffrn_reflns_limit_h_max     27
_diffrn_reflns_limit_k_min     -23
_diffrn_reflns_limit_k_max     27
_diffrn_reflns_limit_l_min     -28
_diffrn_reflns_limit_l_max     29
_diffrn_standards_number     0
_diffrn_standards_interval_count     0
_diffrn_standards_interval_time     ?
_diffrn_standards_decay_%     0
_refine_special_details
;
Refinement of <i>F</i>^2^ against ALL reflections. The weighted <i>R</i>-factor
<i>wR</i> and goodness of fit <i>S</i> are based on <i>F</i>^2^, conventional
<i>R</i>-factors <i>R</i> are based on <i>F</i>, with <i>F</i> set to zero for
negative <i>F</i>^2^. The threshold expression of <i>F</i>^2^ >
\s(<i>F</i>^2^) is used only for calculating <i>R</i>-factors(gt) <i>etc</i>.
and is not relevant to the choice of reflections for refinement.
<i>R</i>-factors based on <i>F</i>^2^ are statistically about twice as large
as those based on <i>F</i>, and <i>R</i>- factors based on ALL data will be
even larger.
;
_reflns_number_total     13415
_reflns_number_gt     10102
_reflns_threshold_expression     >2sigma(I)
_refine_ls_structure_factor_coef     Fsqd
_refine_ls_matrix_type     full
_refine_ls_R_factor_all     0.0755
_refine_ls_R_factor_gt     0.0459
_refine_ls_wR_factor_gt     0.0887
_refine_ls_wR_factor_ref     0.0986
_refine_ls_goodness_of_fit_ref     1.031
_refine_ls_restrained_S_all     1.042
_refine_ls_number_reflns     13415
_refine_ls_number_parameters     612
_refine_ls_number_restraints     341
_refine_ls_hydrogen_treatment     constr
_refine_ls_weighting_scheme     calc
_refine_ls_weighting_details
        'calc w=1/[\s^2^(Fo^2^)+(0.0213P)^2^+46.6098P] where P=(Fo^2^+2Fc^2^)/3'
_atom_sites_solution_hydrogens     geom
_atom_sites_solution_primary     direct
_atom_sites_solution_secondary     difmap
_refine_ls_shift/su_max     0.001
_refine_ls_shift/su_mean     0.000
_refine_diff_density_max     1.622
_refine_diff_density_min     -1.161
_refine_ls_extinction_method     none
_refine_ls_extinction_coef     ?
_refine_ls_abs_structure_details     'Flack (1983), 6695 Friedel pairs'
_refine_ls_abs_structure_Flack     -0.02(2)
loop_
    _atom_type_symbol
    _atom_type_description
    _atom_type_scat_dispersion_real
    _atom_type_scat_dispersion_imag
    _atom_type_scat_source
    'C' 'C' 0.0033 0.0016
                         'International Tables Vol C Tables 4.2.6.8 and 6.1.1.4'
    'H' 'H' 0.0000 0.0000
                         'International Tables Vol C Tables 4.2.6.8 and 6.1.1.4'
    'Cu' 'Cu' 0.3201 1.2651
                         'International Tables Vol C Tables 4.2.6.8 and 6.1.1.4'
    'I' 'I' -0.4742 1.8119
                         'International Tables Vol C Tables 4.2.6.8 and 6.1.1.4'
    'P' 'P' 0.1023 0.0942
                         'International Tables Vol C Tables 4.2.6.8 and 6.1.1.4'
_computing_data_collection     'APEX2 (Bruker, 2008)'
_computing_cell_refinement     'SAINT (Bruker, 2008)'
_computing_data_reduction     'SAINT (Bruker, 2008)'
_computing_structure_solution     'SHELXS97 (Sheldrick, 2008)'
_computing_structure_refinement     'SHELXL97 (Sheldrick, 2008)'
_computing_molecular_graphics     'XP in SHELXTL-Plus (Sheldrick, 2008)'
_computing_publication_material     'PLATON (Spek, 2009)'
loop_
    _atom_site_type_symbol
    _atom_site_label
    _atom_site_fract_x
    _atom_site_fract_y
    _atom_site_fract_z
    _atom_site_U_iso_or_equiv
    _atom_site_adp_type
    _atom_site_calc_flag
    _atom_site_refinement_flags
    _atom_site_occupancy
    _atom_site_symmetry_multiplicity
    _atom_site_disorder_assembly
    _atom_site_disorder_group
    I I1 0.98362(3) 0.87545(3) 0.58137(2) 0.04502(13) Uani d . 1 1 . .
    I I2 1.0000 1.0000 0.73872(3) 0.0401(2) Uani d S 1 3 . .
    Cu Cu1 0.92257(5) 0.93441(5) 0.64411(4) 0.0433(2) Uani d . 1 1 . .
    Cu Cu2 1.0000 1.0000 0.54664(6) 0.0437(4) Uani d S 1 3 . .
    P P1 1.0000 1.0000 0.45024(14) 0.0444(9) Uani d S 1 3 . .
    C C1 1.0170(5) 0.9357(5) 0.4165(3) 0.056(2) Uani d U 1 1 . .
    H H1A 0.9796 0.8883 0.4281 0.067 Uiso calc R 1 1 . .
    H H1B 1.0140 0.9394 0.3744 0.067 Uiso calc R 1 1 . .
    C C2 1.0876(5) 0.9430(5) 0.4311(4) 0.055(2) Uani d U 1 1 . .
    H H2A 1.0941 0.9465 0.4733 0.066 Uiso calc R 1 1 . .
    H H2B 1.1254 0.9868 0.4139 0.066 Uiso calc R 1 1 . .
    C C3 1.0940(6) 0.8809(6) 0.4090(4) 0.073(3) Uani d U 1 1 . .
    H H3A 1.0837 0.8748 0.3674 0.087 Uiso calc R 1 1 . .
    H H3B 1.0591 0.8375 0.4288 0.087 Uiso calc R 1 1 . .
    C C4 1.1690(6) 0.8926(6) 0.4198(5) 0.085(3) Uani d U 1 1 . .
    H H4A 1.2032 0.9326 0.3971 0.127 Uiso calc R 1 1 . .
    H H4B 1.1705 0.8504 0.4085 0.127 Uiso calc R 1 1 . .
    H H4C 1.1806 0.9019 0.4607 0.127 Uiso calc R 1 1 . .
    P P2 0.82325(12) 0.84464(12) 0.67885(9) 0.0458(5) Uani d . 1 1 . .
    C C5 0.8325(5) 0.8140(5) 0.7491(3) 0.052(2) Uani d U 1 1 . .
    H H5A 0.8454 0.8521 0.7774 0.063 Uiso calc R 1 1 . .
    H H5B 0.7865 0.7741 0.7608 0.063 Uiso calc R 1 1 . .
    C C6 0.8872(5) 0.7907(5) 0.7513(4) 0.060(2) Uani d U 1 1 . .
    H H6A 0.8666 0.7438 0.7332 0.073 Uiso calc R 1 1 . .
    H H6B 0.9276 0.8235 0.7273 0.073 Uiso calc R 1 1 . .
    C C7 0.9152(7) 0.7866(6) 0.8102(4) 0.084(3) Uani d U 1 1 . .
    H H7A 0.9484 0.7690 0.8054 0.100 Uiso calc R 1 1 . .
    H H7B 0.9417 0.8345 0.8265 0.100 Uiso calc R 1 1 . .
    C C8 0.8628(8) 0.7430(8) 0.8497(6) 0.128(5) Uani d U 1 1 . .
    H H8A 0.8282 0.7584 0.8534 0.192 Uiso calc R 1 1 . .
    H H8B 0.8843 0.7458 0.8872 0.192 Uiso calc R 1 1 . .
    H H8C 0.8395 0.6944 0.8360 0.192 Uiso calc R 1 1 . .
    C C9 0.7468(5) 0.8566(6) 0.6880(4) 0.067(3) Uani d U 1 1 . .
    H H9A 0.7334 0.8661 0.6499 0.081 Uiso calc R 1 1 . .
    H H9B 0.7070 0.8119 0.7022 0.081 Uiso calc R 1 1 . .
    C C10 0.7566(6) 0.9112(6) 0.7261(5) 0.076(3) Uani d U 1 1 . .
    H H10A 0.7946 0.9564 0.7111 0.092 Uiso calc R 1 1 . .
    H H10B 0.7718 0.9030 0.7640 0.092 Uiso calc R 1 1 . .
    C C11 0.6882(6) 0.9169(7) 0.7346(5) 0.091(4) Uani d U 1 1 . .
    H H11A 0.7004 0.9594 0.7575 0.109 Uiso calc R 1 1 . .
    H H11B 0.6716 0.9226 0.6965 0.109 Uiso calc R 1 1 . .
    C C12 0.6287(7) 0.8531(8) 0.7646(6) 0.112(4) Uani d U 1 1 . .
    H H12A 0.6145 0.8111 0.7412 0.168 Uiso calc R 1 1 . .
    H H12B 0.5886 0.8604 0.7697 0.168 Uiso calc R 1 1 . .
    H H12C 0.6448 0.8469 0.8023 0.168 Uiso calc R 1 1 . .
    C C13 0.7867(5) 0.7657(5) 0.6361(3) 0.057(2) Uani d U 1 1 . .
    H H13A 0.8213 0.7496 0.6333 0.068 Uiso calc R 1 1 . .
    H H13B 0.7444 0.7285 0.6555 0.068 Uiso calc R 1 1 . .
    C C14 0.7669(7) 0.7768(6) 0.5752(4) 0.083(3) Uani d U 1 1 . .
    H H14A 0.8080 0.8173 0.5574 0.100 Uiso calc R 1 1 . .
    H H14B 0.7289 0.7883 0.5779 0.100 Uiso calc R 1 1 . .
    C C15 0.7423(8) 0.7115(7) 0.5360(6) 0.108(4) Uani d U 1 1 . .
    H H15A 0.7055 0.6695 0.5562 0.130 Uiso calc R 1 1 . .
    H H15B 0.7214 0.7180 0.5006 0.130 Uiso calc R 1 1 . .
    C C16 0.7988(13) 0.6998(12) 0.5209(9) 0.200(9) Uani d U 1 1 . .
    H H16A 0.8423 0.7450 0.5175 0.300 Uiso calc R 1 1 . .
    H H16B 0.7884 0.6751 0.4840 0.300 Uiso calc R 1 1 . .
    H H16C 0.8042 0.6715 0.5507 0.300 Uiso calc R 1 1 . .
    I I3 0.6667 0.3333 0.63630(3) 0.0468(2) Uani d S 1 3 . .
    I I4 0.79161(4) 0.44159(5) 0.79251(3) 0.0826(3) Uani d . 1 1 . .
    Cu Cu3 0.67703(7) 0.41066(7) 0.72971(4) 0.0649(3) Uani d . 1 1 . .
    Cu Cu4 0.6667 0.3333 0.82528(8) 0.0834(7) Uani d S 1 3 . .
    P P3 0.69157(19) 0.51440(17) 0.70139(16) 0.0875(9) Uani d . 1 1 . .
    C C17 0.6509(10) 0.5582(10) 0.7297(6) 0.065(6) Uani d PDU 0.55(2) 1 A 1
    H H17A 0.6674 0.6028 0.7086 0.078 Uiso calc PR 0.55(2) 1 A 1
    H H17B 0.5996 0.5292 0.7237 0.078 Uiso calc PR 0.55(2) 1 A 1
    C C18 0.6656(10) 0.5741(11) 0.7941(6) 0.070(6) Uani d PDU 0.55(2) 1 A 1
    H H18A 0.7157 0.6093 0.7998 0.084 Uiso calc PR 0.55(2) 1 A 1
    H H18B 0.6558 0.5308 0.8147 0.084 Uiso calc PR 0.55(2) 1 A 1
    C C17A 0.6452(14) 0.5360(11) 0.7697(12) 0.075(8) Uani d PDU 0.45(2) 1 A 2
    H H17C 0.5938 0.5041 0.7687 0.090 Uiso calc PR 0.45(2) 1 A 2
    H H17D 0.6633 0.5284 0.8064 0.090 Uiso calc PR 0.45(2) 1 A 2
    C C18A 0.6621(12) 0.6124(10) 0.7656(8) 0.075(8) Uani d PDU 0.45(2) 1 A 2
    H H18C 0.6428 0.6224 0.7308 0.090 Uiso calc PR 0.45(2) 1 A 2
    H H18D 0.7127 0.6470 0.7700 0.090 Uiso calc PR 0.45(2) 1 A 2
    C C19 0.6189(8) 0.6031(8) 0.8202(6) 0.140(6) Uani d DU 1 1 . .
    H H19A 0.5706 0.5712 0.8063 0.168 Uiso calc PR 0.55(2) 1 A 1
    H H19B 0.6181 0.5956 0.8622 0.168 Uiso calc PR 0.55(2) 1 A 1
    H H19C 0.5690 0.5661 0.8168 0.168 Uiso calc PR 0.45(2) 1 A 2
    H H19D 0.6401 0.5969 0.8556 0.168 Uiso calc PR 0.45(2) 1 A 2
    C C20 0.6311(10) 0.6757(9) 0.8125(8) 0.158(7) Uani d DU 1 1 A .
    H H20A 0.6784 0.7096 0.8259 0.237 Uiso calc R 1 1 . .
    H H20B 0.5963 0.6811 0.8347 0.237 Uiso calc R 1 1 . .
    H H20C 0.6267 0.6839 0.7717 0.237 Uiso calc R 1 1 . .
    C C21 0.6658(7) 0.5116(13) 0.6206(13) 0.083(8) Uani d PDU 0.66(5) 1 A 1
    H H21A 0.6829 0.5598 0.6060 0.100 Uiso calc PR 0.66(5) 1 A 1
    H H21B 0.6868 0.4894 0.5971 0.100 Uiso calc PR 0.66(5) 1 A 1
    C C21A 0.6529(13) 0.5238(13) 0.6461(14) 0.054(10) Uani d PDU 0.34(5) 1 A 2
    H H21C 0.6448 0.5630 0.6559 0.065 Uiso calc PR 0.34(5) 1 A 2
    H H21D 0.6886 0.5416 0.6152 0.065 Uiso calc PR 0.34(5) 1 A 2
    C C22 0.5843(6) 0.4680(7) 0.6172(6) 0.118(5) Uani d DU 1 1 . .
    H H22A 0.5651 0.4974 0.6314 0.141 Uiso calc PR 0.66(5) 1 A 1
    H H22B 0.5677 0.4273 0.6433 0.141 Uiso calc PR 0.66(5) 1 A 1
    H H22C 0.5493 0.4789 0.6335 0.141 Uiso calc PR 0.34(5) 1 A 2
    H H22D 0.5754 0.4245 0.6369 0.141 Uiso calc PR 0.34(5) 1 A 2
    C C23 0.5541(11) 0.4406(10) 0.5560(6) 0.167(7) Uani d DU 1 1 A .
    H H23A 0.5619 0.4013 0.5462 0.201 Uiso calc R 1 1 . .
    H H23B 0.5027 0.4219 0.5568 0.201 Uiso calc R 1 1 . .
    C C24 0.5850(14) 0.4942(13) 0.5108(10) 0.265(14) Uani d DU 1 1 . .
    H H24A 0.5850 0.5367 0.5232 0.397 Uiso calc R 1 1 A .
    H H24B 0.5574 0.4763 0.4755 0.397 Uiso calc R 1 1 . .
    H H24C 0.6334 0.5052 0.5035 0.397 Uiso calc R 1 1 . .
    C C25 0.7827(6) 0.5870(6) 0.6999(5) 0.092(4) Uani d U 1 1 A .
    H H25A 0.7832 0.6305 0.6881 0.110 Uiso calc R 1 1 . .
    H H25B 0.8025 0.5944 0.7392 0.110 Uiso calc R 1 1 . .
    C C26 0.8288(7) 0.5735(6) 0.6590(5) 0.095(4) Uani d U 1 1 . .
    H H26A 0.8146 0.5751 0.6189 0.114 Uiso calc R 1 1 A .
    H H26B 0.8214 0.5260 0.6661 0.114 Uiso calc R 1 1 . .
    C C27 0.9069(8) 0.6276(8) 0.6663(7) 0.131(5) Uani d DU 1 1 A .
    H H27A 0.9120 0.6747 0.6697 0.157 Uiso calc PR 0.52(2) 1 B 1
    H H27B 0.9235 0.6176 0.7027 0.157 Uiso calc PR 0.52(2) 1 B 1
    H H27C 0.9164 0.6458 0.7061 0.157 Uiso calc PR 0.48(2) 1 B 2
    H H27D 0.9358 0.6056 0.6583 0.157 Uiso calc PR 0.48(2) 1 B 2
    C C28 0.9527(12) 0.6291(13) 0.6191(9) 0.094(8) Uani d PDU 0.52(2) 1 A 1
    H H28A 0.9389 0.6421 0.5831 0.141 Uiso calc PR 0.52(2) 1 B 1
    H H28B 0.9479 0.5826 0.6149 0.141 Uiso calc PR 0.52(2) 1 B 1
    H H28C 1.0016 0.6636 0.6279 0.141 Uiso calc PR 0.52(2) 1 B 1
    C C28A 0.9243(16) 0.6854(13) 0.6252(11) 0.112(11) Uani d PDU 0.48(2) 1 A 2
    H H28D 0.9752 0.7174 0.6249 0.168 Uiso calc PR 0.48(2) 1 B 2
    H H28E 0.9007 0.7111 0.6369 0.168 Uiso calc PR 0.48(2) 1 B 2
    H H28F 0.9086 0.6660 0.5866 0.168 Uiso calc PR 0.48(2) 1 B 2
    P P4 0.6667 0.3333 0.92200(18) 0.0867(17) Uani d S 1 3 . .
    C C29 0.5817(6) 0.3008(6) 0.9553(4) 0.083(3) Uani d U 1 1 . .
    H H29A 0.5870 0.2997 0.9974 0.099 Uiso calc R 1 1 . .
    H H29B 0.5647 0.3339 0.9470 0.099 Uiso calc R 1 1 . .
    C C30 0.5275(6) 0.2290(7) 0.9353(5) 0.089(3) Uani d U 1 1 . .
    H H30A 0.5448 0.1960 0.9429 0.107 Uiso calc R 1 1 . .
    H H30B 0.5213 0.2303 0.8933 0.107 Uiso calc R 1 1 . .
    C C31 0.4572(8) 0.2019(8) 0.9642(6) 0.120(5) Uani d U 1 1 . .
    H H31A 0.4392 0.2340 0.9553 0.144 Uiso calc R 1 1 . .
    H H31B 0.4639 0.2028 1.0064 0.144 Uiso calc R 1 1 . .
    C C32 0.4027(9) 0.1280(9) 0.9464(7) 0.146(6) Uani d U 1 1 . .
    H H32A 0.4021 0.1242 0.9045 0.219 Uiso calc R 1 1 . .
    H H32B 0.3563 0.1179 0.9599 0.219 Uiso calc R 1 1 . .
    H H32C 0.4143 0.0944 0.9634 0.219 Uiso calc R 1 1 . .
    I I5 0.3333 0.6667 1.02038(4) 0.0597(3) Uani d S 1 3 . .
    I I6 0.46756(4) 0.71941(4) 0.86390(2) 0.0751(2) Uani d . 1 1 . .
    Cu Cu5 0.38394(7) 0.75018(7) 0.92661(4) 0.0679(3) Uani d . 1 1 . .
    Cu Cu6 0.3333 0.6667 0.83068(7) 0.0725(6) Uani d S 1 3 . .
    P P5 0.3333 0.6667 0.73393(16) 0.0726(14) Uani d S 1 3 . .
    C C33 0.3336(7) 0.5928(6) 0.7002(4) 0.084(3) Uani d U 1 1 . .
    H H33A 0.2866 0.5508 0.7054 0.101 Uiso calc R 1 1 . .
    H H33B 0.3410 0.6021 0.6584 0.101 Uiso calc R 1 1 . .
    C C34 0.3888(6) 0.5754(6) 0.7225(4) 0.078(3) Uani d U 1 1 . .
    H H34A 0.4357 0.6180 0.7198 0.093 Uiso calc R 1 1 . .
    H H34B 0.3794 0.5622 0.7636 0.093 Uiso calc R 1 1 . .
    C C35 0.3894(7) 0.5163(7) 0.6896(6) 0.100(4) Uani d U 1 1 . .
    H H35A 0.4016 0.5302 0.6489 0.120 Uiso calc R 1 1 . .
    H H35B 0.3421 0.4741 0.6907 0.120 Uiso calc R 1 1 . .
    C C36 0.4433(9) 0.4988(8) 0.7158(7) 0.137(6) Uani d U 1 1 . .
    H H36A 0.4908 0.5385 0.7099 0.206 Uiso calc R 1 1 . .
    H H36B 0.4390 0.4570 0.6972 0.206 Uiso calc R 1 1 . .
    H H36C 0.4343 0.4900 0.7571 0.206 Uiso calc R 1 1 . .
    P P6 0.44960(17) 0.86037(17) 0.95844(12) 0.0738(8) Uani d . 1 1 . .
    C C37 0.5201(11) 0.9100(9) 0.9053(11) 0.083(7) Uani d PDU 0.58(2) 1 C 1
    H H37A 0.5443 0.8827 0.8994 0.100 Uiso calc PR 0.58(2) 1 C 1
    H H37B 0.4963 0.9078 0.8686 0.100 Uiso calc PR 0.58(2) 1 C 1
    C C38 0.5771(10) 0.9853(10) 0.9127(8) 0.104(9) Uani d PDU 0.58(2) 1 C 1
    H H38A 0.6072 0.9904 0.9460 0.125 Uiso calc PR 0.58(2) 1 C 1
    H H38B 0.5566 1.0161 0.9184 0.125 Uiso calc PR 0.58(2) 1 C 1
    C C37A 0.5427(12) 0.9222(13) 0.9340(8) 0.053(7) Uani d PDU 0.42(2) 1 C 2
    H H37C 0.5649 0.9628 0.9604 0.064 Uiso calc PR 0.42(2) 1 C 2
    H H37D 0.5700 0.8976 0.9357 0.064 Uiso calc PR 0.42(2) 1 C 2
    C C38A 0.5447(8) 0.9479(12) 0.8736(8) 0.065(8) Uani d PDU 0.42(2) 1 C 2
    H H38C 0.5133 0.9679 0.8708 0.078 Uiso calc PR 0.42(2) 1 C 2
    H H38D 0.5274 0.9079 0.8465 0.078 Uiso calc PR 0.42(2) 1 C 2
    C C39 0.6193(8) 1.0038(8) 0.8566(7) 0.139(6) Uani d DU 1 1 . .
    H H39A 0.6362 0.9711 0.8468 0.167 Uiso calc PR 0.58(2) 1 C 1
    H H39B 0.5950 1.0105 0.8235 0.167 Uiso calc PR 0.58(2) 1 C 1
    H H39C 0.6436 0.9767 0.8511 0.167 Uiso calc PR 0.42(2) 1 C 2
    H H39D 0.6135 1.0179 0.8175 0.167 Uiso calc PR 0.42(2) 1 C 2
    C C40 0.6744(11) 1.0712(10) 0.8831(9) 0.192(8) Uani d DU 1 1 C .
    H H40A 0.6562 1.1036 0.8869 0.288 Uiso calc R 1 1 . .
    H H40B 0.7162 1.0924 0.8587 0.288 Uiso calc R 1 1 . .
    H H40C 0.6866 1.0617 0.9212 0.288 Uiso calc R 1 1 . .
    C C41 0.4796(6) 0.8673(6) 1.0326(5) 0.076(3) Uani d U 1 1 C .
    H H41A 0.5023 0.9171 1.0446 0.091 Uiso calc R 1 1 . .
    H H41B 0.4382 0.8403 1.0576 0.091 Uiso calc R 1 1 . .
    C C42 0.5304(7) 0.8411(7) 1.0420(5) 0.092(4) Uani d U 1 1 . .
    H H42A 0.5768 0.8759 1.0263 0.110 Uiso calc R 1 1 C .
    H H42B 0.5138 0.7967 1.0207 0.110 Uiso calc R 1 1 . .
    C C43 0.5390(7) 0.8284(8) 1.1070(5) 0.104(4) Uani d U 1 1 C .
    H H43A 0.4924 0.7960 1.1236 0.125 Uiso calc R 1 1 . .
    H H43B 0.5684 0.8061 1.1104 0.125 Uiso calc R 1 1 . .
    C C44 0.5728(8) 0.8966(8) 1.1404(7) 0.126(5) Uani d U 1 1 . .
    H H44A 0.6206 0.9272 1.1263 0.188 Uiso calc R 1 1 C .
    H H44B 0.5744 0.8868 1.1813 0.188 Uiso calc R 1 1 . .
    H H44C 0.5453 0.9201 1.1354 0.188 Uiso calc R 1 1 . .
    C C45 0.4063(7) 0.9125(7) 0.9600(5) 0.089(3) Uani d U 1 1 C .
    H H45A 0.4410 0.9610 0.9717 0.106 Uiso calc R 1 1 . .
    H H45B 0.3906 0.9148 0.9206 0.106 Uiso calc R 1 1 . .
    C C46 0.3447(6) 0.8859(6) 0.9992(5) 0.080(3) Uani d U 1 1 . .
    H H46A 0.3610 0.8878 1.0392 0.096 Uiso calc R 1 1 C .
    H H46B 0.3119 0.8360 0.9899 0.096 Uiso calc R 1 1 . .
    C C47 0.3053(7) 0.9252(7) 0.9964(6) 0.093(4) Uani d U 1 1 C .
    H H47A 0.2896 0.9242 0.9564 0.112 Uiso calc R 1 1 . .
    H H47B 0.3376 0.9749 1.0068 0.112 Uiso calc R 1 1 . .
    C C48 0.2412(8) 0.8957(8) 1.0362(6) 0.110(4) Uani d U 1 1 . .
    H H48A 0.2140 0.8445 1.0321 0.164 Uiso calc R 1 1 C .
    H H48B 0.2118 0.9158 1.0257 0.164 Uiso calc R 1 1 . .
    H H48C 0.2568 0.9077 1.0761 0.164 Uiso calc R 1 1 . .
loop_
    _atom_site_aniso_label
    _atom_site_aniso_U_11
    _atom_site_aniso_U_22
    _atom_site_aniso_U_33
    _atom_site_aniso_U_12
    _atom_site_aniso_U_13
    _atom_site_aniso_U_23
    I1 0.0568(3) 0.0457(3) 0.0341(2) 0.0268(3) 0.0013(2) -0.0033(2)
    I2 0.0474(3) 0.0474(3) 0.0255(4) 0.02371(16) 0.000 0.000
    Cu1 0.0470(6) 0.0423(5) 0.0341(5) 0.0175(5) 0.0006(4) -0.0003(4)
    Cu2 0.0528(6) 0.0528(6) 0.0253(7) 0.0264(3) 0.000 0.000
    P1 0.0528(14) 0.0528(14) 0.0278(16) 0.0264(7) 0.000 0.000
    C1 0.072(5) 0.060(5) 0.036(4) 0.033(4) 0.001(4) -0.005(3)
    C2 0.064(5) 0.061(5) 0.041(4) 0.032(4) 0.005(4) -0.003(4)
    C3 0.096(7) 0.077(6) 0.061(5) 0.054(5) -0.005(5) -0.005(4)
    C4 0.089(7) 0.100(7) 0.085(6) 0.062(6) 0.001(5) -0.004(5)
    P2 0.0462(12) 0.0488(13) 0.0381(10) 0.0205(11) 0.0013(9) 0.0029(9)
    C5 0.062(5) 0.052(5) 0.042(4) 0.028(4) 0.004(4) 0.010(3)
    C6 0.081(6) 0.049(5) 0.049(4) 0.031(4) -0.011(4) -0.001(4)
    C7 0.109(7) 0.083(6) 0.070(6) 0.056(6) -0.017(5) -0.002(5)
    C8 0.133(9) 0.121(9) 0.116(8) 0.054(7) -0.019(7) 0.013(7)
    C9 0.067(6) 0.084(6) 0.056(5) 0.042(5) 0.005(4) 0.010(4)
    C10 0.075(6) 0.072(6) 0.084(6) 0.038(5) 0.014(5) 0.000(5)
    C11 0.078(6) 0.114(8) 0.079(6) 0.046(6) 0.008(5) 0.006(6)
    C12 0.104(8) 0.132(9) 0.114(8) 0.071(7) -0.010(6) 0.005(7)
    C13 0.053(5) 0.057(5) 0.046(4) 0.017(4) -0.005(4) 0.004(4)
    C14 0.096(7) 0.072(6) 0.052(5) 0.019(5) -0.020(5) -0.004(4)
    C15 0.117(8) 0.087(7) 0.094(7) 0.031(6) -0.036(6) -0.016(6)
    C16 0.209(13) 0.190(12) 0.183(12) 0.087(9) 0.004(9) -0.038(9)
    I3 0.0580(3) 0.0580(3) 0.0245(4) 0.02900(17) 0.000 0.000
    I4 0.0915(6) 0.1065(6) 0.0383(3) 0.0409(5) -0.0148(3) -0.0186(3)
    Cu3 0.0853(9) 0.0761(8) 0.0342(5) 0.0410(7) -0.0001(5) -0.0056(5)
    Cu4 0.1118(12) 0.1118(12) 0.0266(9) 0.0559(6) 0.000 0.000
    P3 0.090(2) 0.0643(19) 0.104(2) 0.0353(17) -0.0179(18) -0.0260(17)
    C17 0.072(9) 0.070(9) 0.060(8) 0.040(7) 0.006(7) 0.000(7)
    C18 0.073(9) 0.066(9) 0.057(8) 0.024(7) -0.004(7) -0.011(7)
    C17A 0.083(11) 0.070(11) 0.079(11) 0.043(8) 0.014(8) 0.004(8)
    C18A 0.078(11) 0.066(11) 0.076(11) 0.033(8) 0.006(8) 0.009(8)
    C19 0.122(9) 0.163(10) 0.105(8) 0.049(7) 0.021(7) -0.042(7)
    C20 0.138(10) 0.200(11) 0.128(9) 0.078(8) 0.019(7) 0.018(8)
    C21 0.094(10) 0.075(10) 0.073(11) 0.037(7) 0.005(7) 0.019(7)
    C21A 0.060(13) 0.057(12) 0.042(12) 0.027(9) 0.005(8) -0.012(8)
    C22 0.109(8) 0.109(8) 0.136(9) 0.055(7) -0.019(7) 0.008(7)
    C23 0.171(11) 0.176(11) 0.138(10) 0.074(8) -0.036(8) 0.026(8)
    C24 0.260(16) 0.269(17) 0.266(17) 0.133(11) 0.001(10) -0.017(10)
    C25 0.096(7) 0.081(7) 0.099(7) 0.046(6) 0.000(6) -0.019(5)
    C26 0.098(7) 0.077(7) 0.092(7) 0.031(6) -0.006(6) -0.010(5)
    C27 0.121(9) 0.119(9) 0.133(9) 0.045(7) 0.009(7) 0.001(7)
    C28 0.094(11) 0.098(12) 0.093(11) 0.051(8) 0.006(8) -0.017(8)
    C28A 0.119(14) 0.112(14) 0.106(14) 0.059(10) 0.003(9) -0.010(9)
    P4 0.116(3) 0.116(3) 0.028(2) 0.0581(14) 0.000 0.000
    C29 0.101(7) 0.104(7) 0.032(4) 0.043(6) 0.009(4) 0.011(4)
    C30 0.097(7) 0.103(7) 0.058(5) 0.044(6) 0.000(5) 0.019(5)
    C31 0.128(9) 0.116(8) 0.094(7) 0.045(7) -0.010(7) 0.008(6)
    C32 0.155(10) 0.142(9) 0.120(9) 0.059(7) 0.011(7) 0.019(7)
    I5 0.0761(5) 0.0761(5) 0.0270(4) 0.0380(2) 0.000 0.000
    I6 0.0866(5) 0.1004(5) 0.0381(3) 0.0465(4) 0.0095(3) -0.0011(3)
    Cu5 0.0833(9) 0.0823(9) 0.0354(5) 0.0393(8) 0.0014(6) -0.0012(5)
    Cu6 0.0944(10) 0.0944(10) 0.0285(9) 0.0472(5) 0.000 0.000
    P5 0.095(2) 0.095(2) 0.0269(18) 0.0477(11) 0.000 0.000
    C33 0.089(7) 0.099(7) 0.058(6) 0.042(6) 0.005(5) -0.005(5)
    C34 0.092(7) 0.090(7) 0.059(5) 0.052(5) 0.002(5) -0.004(5)
    C35 0.092(7) 0.102(7) 0.102(7) 0.046(6) 0.003(6) -0.009(6)
    C36 0.150(10) 0.131(9) 0.140(9) 0.078(8) 0.012(7) -0.006(7)
    P6 0.080(2) 0.0772(19) 0.0680(17) 0.0421(17) 0.0089(14) 0.0044(14)
    C37 0.085(10) 0.073(10) 0.091(11) 0.039(8) -0.008(8) -0.004(8)
    C38 0.102(12) 0.103(12) 0.103(12) 0.048(9) -0.009(8) -0.003(8)
    C37A 0.046(10) 0.059(10) 0.049(9) 0.022(7) 0.005(7) 0.003(7)
    C38A 0.060(10) 0.075(11) 0.060(10) 0.033(8) 0.010(7) 0.005(8)
    C39 0.133(9) 0.143(9) 0.149(9) 0.074(7) 0.027(7) 0.053(7)
    C40 0.195(12) 0.209(12) 0.180(11) 0.106(9) -0.007(8) 0.041(9)
    C41 0.078(6) 0.070(6) 0.080(6) 0.037(5) -0.009(5) -0.017(5)
    C42 0.104(7) 0.077(6) 0.102(7) 0.051(6) -0.014(6) -0.016(5)
    C43 0.097(7) 0.120(8) 0.099(7) 0.058(6) -0.011(6) -0.013(6)
    C44 0.113(8) 0.143(9) 0.134(9) 0.074(7) -0.023(7) -0.043(7)
    C45 0.103(7) 0.092(7) 0.081(6) 0.056(6) 0.013(5) 0.008(5)
    C46 0.093(7) 0.084(6) 0.069(6) 0.050(5) 0.011(5) 0.006(5)
    C47 0.096(7) 0.095(7) 0.098(7) 0.055(6) 0.002(6) 0.002(6)
    C48 0.117(8) 0.123(8) 0.101(7) 0.068(7) 0.006(6) 0.010(6)
_geom_special_details
;
All e.s.d.'s (except the e.s.d. in the dihedral angle between two l.s. planes)
are estimated using the full covariance matrix. The cell e.s.d.'s are taken
into account individually in the estimation of e.s.d.'s in distances, angles
and torsion angles; correlations between e.s.d.'s in cell parameters are only
used when they are defined by crystal symmetry. An approximate (isotropic)
treatment of cell e.s.d.'s is used for estimating e.s.d.'s involving l.s.
planes.
;
loop_
    _geom_bond_atom_site_label_1
    _geom_bond_atom_site_label_2
    _geom_bond_site_symmetry_2
    _geom_bond_distance
    _geom_bond_publ_flag
    I1 Cu1 2_765 2.6578(11) ?
    I1 Cu2 . 2.7032(7) ?
    I1 Cu1 . 2.7137(11) ?
    I2 Cu1 . 2.7161(12) ?
    I2 Cu1 3_675 2.7161(11) ?
    I2 Cu1 2_765 2.7161(12) ?
    Cu1 P2 . 2.240(2) ?
    Cu1 I1 3_675 2.6578(11) ?
    Cu1 Cu1 3_675 2.7535(17) ?
    Cu1 Cu1 2_765 2.7535(17) ?
    Cu1 Cu2 . 2.7702(15) ?
    Cu2 P1 . 2.244(4) ?
    Cu2 I1 2_765 2.7032(7) ?
    Cu2 I1 3_675 2.7033(7) ?
    Cu2 Cu1 3_675 2.7701(15) ?
    Cu2 Cu1 2_765 2.7702(15) ?
    P1 C1 . 1.812(9) ?
    P1 C1 2_765 1.812(9) ?
    P1 C1 3_675 1.812(9) ?
    C1 C2 . 1.520(12) ?
    C1 H1A . 0.9900 ?
    C1 H1B . 0.9900 ?
    C2 C3 . 1.530(13) ?
    C2 H2A . 0.9900 ?
    C2 H2B . 0.9900 ?
    C3 C4 . 1.559(15) ?
    C3 H3A . 0.9900 ?
    C3 H3B . 0.9900 ?
    C4 H4A . 0.9800 ?
    C4 H4B . 0.9800 ?
    C4 H4C . 0.9800 ?
    P2 C13 . 1.805(9) ?
    P2 C5 . 1.819(8) ?
    P2 C9 . 1.841(10) ?
    C5 C6 . 1.527(13) ?
    C5 H5A . 0.9900 ?
    C5 H5B . 0.9900 ?
    C6 C7 . 1.525(12) ?
    C6 H6A . 0.9900 ?
    C6 H6B . 0.9900 ?
    C7 C8 . 1.410(17) ?
    C7 H7A . 0.9900 ?
    C7 H7B . 0.9900 ?
    C8 H8A . 0.9800 ?
    C8 H8B . 0.9800 ?
    C8 H8C . 0.9800 ?
    C9 C10 . 1.421(13) ?
    C9 H9A . 0.9900 ?
    C9 H9B . 0.9900 ?
    C10 C11 . 1.583(15) ?
    C10 H10A . 0.9900 ?
    C10 H10B . 0.9900 ?
    C11 C12 . 1.528(17) ?
    C11 H11A . 0.9900 ?
    C11 H11B . 0.9900 ?
    C12 H12A . 0.9800 ?
    C12 H12B . 0.9800 ?
    C12 H12C . 0.9800 ?
    C13 C14 . 1.536(12) ?
    C13 H13A . 0.9900 ?
    C13 H13B . 0.9900 ?
    C14 C15 . 1.554(16) ?
    C14 H14A . 0.9900 ?
    C14 H14B . 0.9900 ?
    C15 C16 . 1.43(2) ?
    C15 H15A . 0.9900 ?
    C15 H15B . 0.9900 ?
    C16 H16A . 0.9800 ?
    C16 H16B . 0.9800 ?
    C16 H16C . 0.9800 ?
    I3 Cu3 3_665 2.6994(13) ?
    I3 Cu3 . 2.6994(13) ?
    I3 Cu3 2_655 2.6995(13) ?
    I4 Cu3 . 2.6909(15) ?
    I4 Cu3 3_665 2.6923(15) ?
    I4 Cu4 . 2.6956(11) ?
    Cu3 P3 . 2.240(4) ?
    Cu3 I4 2_655 2.6924(15) ?
    Cu3 Cu4 . 2.7400(19) ?
    Cu3 Cu3 3_665 2.771(2) ?
    Cu3 Cu3 2_655 2.771(2) ?
    Cu4 P4 . 2.251(5) ?
    Cu4 I4 3_665 2.6955(10) ?
    Cu4 I4 2_655 2.6958(10) ?
    Cu4 Cu3 3_665 2.7398(19) ?
    Cu4 Cu3 2_655 2.7399(19) ?
    P3 C21A . 1.61(3) ?
    P3 C17 . 1.739(17) ?
    P3 C25 . 1.836(13) ?
    P3 C21 . 1.96(3) ?
    P3 C17A . 2.07(3) ?
    C17 C18 . 1.538(10) ?
    C17 H17A . 0.9900 ?
    C17 H17B . 0.9900 ?
    C18 C19 . 1.575(10) ?
    C18 H18A . 0.9900 ?
    C18 H18B . 0.9900 ?
    C17A C18A . 1.534(10) ?
    C17A H17C . 0.9900 ?
    C17A H17D . 0.9900 ?
    C18A C19 . 1.538(10) ?
    C18A H18C . 0.9900 ?
    C18A H18D . 0.9900 ?
    C19 C20 . 1.492(9) ?
    C19 H19A . 0.9900 ?
    C19 H19B . 0.9900 ?
    C19 H19C . 0.9900 ?
    C19 H19D . 0.9900 ?
    C20 H20A . 0.9800 ?
    C20 H20B . 0.9800 ?
    C20 H20C . 0.9800 ?
    C21 C22 . 1.556(9) ?
    C21 H21A . 0.9900 ?
    C21 H21B . 0.9900 ?
    C21A C22 . 1.544(10) ?
    C21A H21C . 0.9900 ?
    C21A H21D . 0.9900 ?
    C22 C23 . 1.559(9) ?
    C22 H22A . 0.9900 ?
    C22 H22B . 0.9900 ?
    C22 H22C . 0.9900 ?
    C22 H22D . 0.9900 ?
    C23 C24 . 1.470(10) ?
    C23 H23A . 0.9900 ?
    C23 H23B . 0.9900 ?
    C24 H24A . 0.9800 ?
    C24 H24B . 0.9800 ?
    C24 H24C . 0.9800 ?
    C25 C26 . 1.526(16) ?
    C25 H25A . 0.9900 ?
    C25 H25B . 0.9900 ?
    C26 C27 . 1.534(18) ?
    C26 H26A . 0.9900 ?
    C26 H26B . 0.9900 ?
    C27 C28 . 1.480(10) ?
    C27 C28A . 1.481(10) ?
    C27 H27A . 0.9900 ?
    C27 H27B . 0.9900 ?
    C27 H27C . 0.9900 ?
    C27 H27D . 0.9900 ?
    C28 H28A . 0.9800 ?
    C28 H28B . 0.9800 ?
    C28 H28C . 0.9800 ?
    C28A H28D . 0.9800 ?
    C28A H28E . 0.9800 ?
    C28A H28F . 0.9800 ?
    P4 C29 2_655 1.809(11) ?
    P4 C29 . 1.809(11) ?
    P4 C29 3_665 1.809(11) ?
    C29 C30 . 1.500(16) ?
    C29 H29A . 0.9900 ?
    C29 H29B . 0.9900 ?
    C30 C31 . 1.509(18) ?
    C30 H30A . 0.9900 ?
    C30 H30B . 0.9900 ?
    C31 C32 . 1.52(2) ?
    C31 H31A . 0.9900 ?
    C31 H31B . 0.9900 ?
    C32 H32A . 0.9800 ?
    C32 H32B . 0.9800 ?
    C32 H32C . 0.9800 ?
    I5 Cu5 2_665 2.7081(13) ?
    I5 Cu5 3_565 2.7081(13) ?
    I5 Cu5 . 2.7081(13) ?
    I6 Cu5 3_565 2.6841(15) ?
    I6 Cu5 . 2.6872(14) ?
    I6 Cu6 . 2.6909(9) ?
    Cu5 P6 . 2.239(4) ?
    Cu5 I6 2_665 2.6841(15) ?
    Cu5 Cu6 . 2.7490(18) ?
    Cu5 Cu5 3_565 2.777(2) ?
    Cu5 Cu5 2_665 2.777(2) ?
    Cu6 P5 . 2.252(4) ?
    Cu6 I6 3_565 2.6910(9) ?
    Cu6 I6 2_665 2.6911(9) ?
    Cu6 Cu5 2_665 2.7491(18) ?
    Cu6 Cu5 3_565 2.7491(18) ?
    P5 C33 2_665 1.809(11) ?
    P5 C33 . 1.809(11) ?
    P5 C33 3_565 1.809(11) ?
    C33 C34 . 1.534(15) ?
    C33 H33A . 0.9900 ?
    C33 H33B . 0.9900 ?
    C34 C35 . 1.518(16) ?
    C34 H34A . 0.9900 ?
    C34 H34B . 0.9900 ?
    C35 C36 . 1.543(19) ?
    C35 H35A . 0.9900 ?
    C35 H35B . 0.9900 ?
    C36 H36A . 0.9800 ?
    C36 H36B . 0.9800 ?
    C36 H36C . 0.9800 ?
    P6 C45 . 1.823(12) ?
    P6 C41 . 1.826(11) ?
    P6 C37 . 1.85(2) ?
    P6 C37A . 1.89(2) ?
    C37 C38 . 1.507(10) ?
    C37 H37A . 0.9900 ?
    C37 H37B . 0.9900 ?
    C38 C39 . 1.535(10) ?
    C38 H38A . 0.9900 ?
    C38 H38B . 0.9900 ?
    C37A C38A . 1.508(10) ?
    C37A H37C . 0.9900 ?
    C37A H37D . 0.9900 ?
    C38A C39 . 1.530(10) ?
    C38A H38C . 0.9900 ?
    C38A H38D . 0.9900 ?
    C39 C40 . 1.502(10) ?
    C39 H39A . 0.9900 ?
    C39 H39B . 0.9900 ?
    C39 H39C . 0.9900 ?
    C39 H39D . 0.9900 ?
    C40 H40A . 0.9800 ?
    C40 H40B . 0.9800 ?
    C40 H40C . 0.9800 ?
    C41 C42 . 1.509(15) ?
    C41 H41A . 0.9900 ?
    C41 H41B . 0.9900 ?
    C42 C43 . 1.567(17) ?
    C42 H42A . 0.9900 ?
    C42 H42B . 0.9900 ?
    C43 C44 . 1.515(18) ?
    C43 H43A . 0.9900 ?
    C43 H43B . 0.9900 ?
    C44 H44A . 0.9800 ?
    C44 H44B . 0.9800 ?
    C44 H44C . 0.9800 ?
    C45 C46 . 1.489(15) ?
    C45 H45A . 0.9900 ?
    C45 H45B . 0.9900 ?
    C46 C47 . 1.501(15) ?
    C46 H46A . 0.9900 ?
    C46 H46B . 0.9900 ?
    C47 C48 . 1.533(17) ?
    C47 H47A . 0.9900 ?
    C47 H47B . 0.9900 ?
    C48 H48A . 0.9800 ?
    C48 H48B . 0.9800 ?
    C48 H48C . 0.9800 ?
loop_
    _geom_angle_atom_site_label_1
    _geom_angle_atom_site_label_2
    _geom_angle_atom_site_label_3
    _geom_angle_site_symmetry_1
    _geom_angle_site_symmetry_3
    _geom_angle
    _geom_angle_publ_flag
    Cu1 I1 Cu2 2_765 . 62.22(3) ?
    Cu1 I1 Cu1 2_765 . 61.67(4) ?
    Cu2 I1 Cu1 . . 61.51(3) ?
    Cu1 I2 Cu1 . 3_675 60.91(4) ?
    Cu1 I2 Cu1 . 2_765 60.91(4) ?
    Cu1 I2 Cu1 3_675 2_765 60.91(4) ?
    P2 Cu1 I1 . 3_675 109.25(7) ?
    P2 Cu1 I1 . . 105.70(7) ?
    I1 Cu1 I1 3_675 . 112.56(4) ?
    P2 Cu1 I2 . . 104.61(6) ?
    I1 Cu1 I2 3_675 . 112.94(4) ?
    I1 Cu1 I2 . . 111.18(4) ?
    P2 Cu1 Cu1 . 3_675 146.32(8) ?
    I1 Cu1 Cu1 3_675 3_675 60.17(4) ?
    I1 Cu1 Cu1 . 3_675 107.80(3) ?
    I2 Cu1 Cu1 . 3_675 59.544(18) ?
    P2 Cu1 Cu1 . 2_765 141.32(8) ?
    I1 Cu1 Cu1 3_675 2_765 109.43(3) ?
    I1 Cu1 Cu1 . 2_765 58.17(4) ?
    I2 Cu1 Cu1 . 2_765 59.544(18) ?
    Cu1 Cu1 Cu1 3_675 2_765 60.0 ?
    P2 Cu1 Cu2 . . 146.10(7) ?
    I1 Cu1 Cu2 3_675 . 59.70(2) ?
    I1 Cu1 Cu2 . . 59.06(2) ?
    I2 Cu1 Cu2 . . 109.15(4) ?
    Cu1 Cu1 Cu2 3_675 . 60.20(2) ?
    Cu1 Cu1 Cu2 2_765 . 60.20(2) ?
    P1 Cu2 I1 . 2_765 107.40(3) ?
    P1 Cu2 I1 . . 107.40(3) ?
    I1 Cu2 I1 2_765 . 111.47(3) ?
    P1 Cu2 I1 . 3_675 107.40(3) ?
    I1 Cu2 I1 2_765 3_675 111.46(3) ?
    I1 Cu2 I1 . 3_675 111.46(3) ?
    P1 Cu2 Cu1 . 3_675 144.98(3) ?
    I1 Cu2 Cu1 2_765 3_675 58.08(3) ?
    I1 Cu2 Cu1 . 3_675 107.62(5) ?
    I1 Cu2 Cu1 3_675 3_675 59.43(3) ?
    P1 Cu2 Cu1 . 2_765 144.98(3) ?
    I1 Cu2 Cu1 2_765 2_765 59.43(3) ?
    I1 Cu2 Cu1 . 2_765 58.09(3) ?
    I1 Cu2 Cu1 3_675 2_765 107.62(5) ?
    Cu1 Cu2 Cu1 3_675 2_765 59.60(4) ?
    P1 Cu2 Cu1 . . 144.98(3) ?
    I1 Cu2 Cu1 2_765 . 107.62(5) ?
    I1 Cu2 Cu1 . . 59.43(3) ?
    I1 Cu2 Cu1 3_675 . 58.09(3) ?
    Cu1 Cu2 Cu1 3_675 . 59.60(4) ?
    Cu1 Cu2 Cu1 2_765 . 59.60(4) ?
    C1 P1 C1 . 2_765 102.6(3) ?
    C1 P1 C1 . 3_675 102.6(3) ?
    C1 P1 C1 2_765 3_675 102.6(3) ?
    C1 P1 Cu2 . . 115.7(3) ?
    C1 P1 Cu2 2_765 . 115.7(3) ?
    C1 P1 Cu2 3_675 . 115.6(3) ?
    C2 C1 P1 . . 114.9(6) ?
    C2 C1 H1A . . 108.5 ?
    P1 C1 H1A . . 108.5 ?
    C2 C1 H1B . . 108.5 ?
    P1 C1 H1B . . 108.5 ?
    H1A C1 H1B . . 107.5 ?
    C1 C2 C3 . . 112.2(8) ?
    C1 C2 H2A . . 109.2 ?
    C3 C2 H2A . . 109.2 ?
    C1 C2 H2B . . 109.2 ?
    C3 C2 H2B . . 109.2 ?
    H2A C2 H2B . . 107.9 ?
    C2 C3 C4 . . 111.2(9) ?
    C2 C3 H3A . . 109.4 ?
    C4 C3 H3A . . 109.4 ?
    C2 C3 H3B . . 109.4 ?
    C4 C3 H3B . . 109.4 ?
    H3A C3 H3B . . 108.0 ?
    C3 C4 H4A . . 109.5 ?
    C3 C4 H4B . . 109.5 ?
    H4A C4 H4B . . 109.5 ?
    C3 C4 H4C . . 109.5 ?
    H4A C4 H4C . . 109.5 ?
    H4B C4 H4C . . 109.5 ?
    C13 P2 C5 . . 102.6(4) ?
    C13 P2 C9 . . 101.6(5) ?
    C5 P2 C9 . . 103.2(4) ?
    C13 P2 Cu1 . . 114.7(3) ?
    C5 P2 Cu1 . . 114.3(3) ?
    C9 P2 Cu1 . . 118.3(4) ?
    C6 C5 P2 . . 114.0(6) ?
    C6 C5 H5A . . 108.8 ?
    P2 C5 H5A . . 108.8 ?
    C6 C5 H5B . . 108.8 ?
    P2 C5 H5B . . 108.8 ?
    H5A C5 H5B . . 107.6 ?
    C7 C6 C5 . . 117.4(8) ?
    C7 C6 H6A . . 108.0 ?
    C5 C6 H6A . . 108.0 ?
    C7 C6 H6B . . 108.0 ?
    C5 C6 H6B . . 108.0 ?
    H6A C6 H6B . . 107.2 ?
    C8 C7 C6 . . 114.2(11) ?
    C8 C7 H7A . . 108.7 ?
    C6 C7 H7A . . 108.7 ?
    C8 C7 H7B . . 108.7 ?
    C6 C7 H7B . . 108.7 ?
    H7A C7 H7B . . 107.6 ?
    C7 C8 H8A . . 109.5 ?
    C7 C8 H8B . . 109.5 ?
    H8A C8 H8B . . 109.5 ?
    C7 C8 H8C . . 109.5 ?
    H8A C8 H8C . . 109.5 ?
    H8B C8 H8C . . 109.5 ?
    C10 C9 P2 . . 115.5(8) ?
    C10 C9 H9A . . 108.4 ?
    P2 C9 H9A . . 108.4 ?
    C10 C9 H9B . . 108.4 ?
    P2 C9 H9B . . 108.4 ?
    H9A C9 H9B . . 107.5 ?
    C9 C10 C11 . . 113.3(10) ?
    C9 C10 H10A . . 108.9 ?
    C11 C10 H10A . . 108.9 ?
    C9 C10 H10B . . 108.9 ?
    C11 C10 H10B . . 108.9 ?
    H10A C10 H10B . . 107.7 ?
    C12 C11 C10 . . 113.4(11) ?
    C12 C11 H11A . . 108.9 ?
    C10 C11 H11A . . 108.9 ?
    C12 C11 H11B . . 108.9 ?
    C10 C11 H11B . . 108.9 ?
    H11A C11 H11B . . 107.7 ?
    C11 C12 H12A . . 109.5 ?
    C11 C12 H12B . . 109.5 ?
    H12A C12 H12B . . 109.5 ?
    C11 C12 H12C . . 109.5 ?
    H12A C12 H12C . . 109.5 ?
    H12B C12 H12C . . 109.5 ?
    C14 C13 P2 . . 112.4(7) ?
    C14 C13 H13A . . 109.1 ?
    P2 C13 H13A . . 109.1 ?
    C14 C13 H13B . . 109.1 ?
    P2 C13 H13B . . 109.1 ?
    H13A C13 H13B . . 107.9 ?
    C13 C14 C15 . . 112.9(10) ?
    C13 C14 H14A . . 109.0 ?
    C15 C14 H14A . . 109.0 ?
    C13 C14 H14B . . 109.0 ?
    C15 C14 H14B . . 109.0 ?
    H14A C14 H14B . . 107.8 ?
    C16 C15 C14 . . 112.2(14) ?
    C16 C15 H15A . . 109.2 ?
    C14 C15 H15A . . 109.2 ?
    C16 C15 H15B . . 109.2 ?
    C14 C15 H15B . . 109.2 ?
    H15A C15 H15B . . 107.9 ?
    C15 C16 H16A . . 109.5 ?
    C15 C16 H16B . . 109.5 ?
    H16A C16 H16B . . 109.5 ?
    C15 C16 H16C . . 109.5 ?
    H16A C16 H16C . . 109.5 ?
    H16B C16 H16C . . 109.5 ?
    Cu3 I3 Cu3 3_665 . 61.76(5) ?
    Cu3 I3 Cu3 3_665 2_655 61.76(5) ?
    Cu3 I3 Cu3 . 2_655 61.76(5) ?
    Cu3 I4 Cu3 . 3_665 61.96(5) ?
    Cu3 I4 Cu4 . . 61.15(4) ?
    Cu3 I4 Cu4 3_665 . 61.13(5) ?
    P3 Cu3 I4 . . 105.29(10) ?
    P3 Cu3 I4 . 2_655 105.90(11) ?
    I4 Cu3 I4 . 2_655 112.59(5) ?
    P3 Cu3 I3 . . 109.23(10) ?
    I4 Cu3 I3 . . 111.73(5) ?
    I4 Cu3 I3 2_655 . 111.68(5) ?
    P3 Cu3 Cu4 . . 142.84(10) ?
    I4 Cu3 Cu4 . . 59.51(3) ?
    I4 Cu3 Cu4 2_655 . 59.50(3) ?
    I3 Cu3 Cu4 . . 107.93(5) ?
    P3 Cu3 Cu3 . 3_665 145.57(12) ?
    I4 Cu3 Cu3 . 3_665 59.04(5) ?
    I4 Cu3 Cu3 2_655 3_665 108.47(5) ?
    I3 Cu3 Cu3 . 3_665 59.12(2) ?
    Cu4 Cu3 Cu3 . 3_665 59.62(3) ?
    P3 Cu3 Cu3 . 2_655 146.15(11) ?
    I4 Cu3 Cu3 . 2_655 108.51(5) ?
    I4 Cu3 Cu3 2_655 2_655 58.99(5) ?
    I3 Cu3 Cu3 . 2_655 59.12(2) ?
    Cu4 Cu3 Cu3 . 2_655 59.62(3) ?
    Cu3 Cu3 Cu3 3_665 2_655 60.0 ?
    P4 Cu4 I4 . 3_665 106.43(4) ?
    P4 Cu4 I4 . . 106.43(4) ?
    I4 Cu4 I4 3_665 . 112.33(4) ?
    P4 Cu4 I4 . 2_655 106.43(4) ?
    I4 Cu4 I4 3_665 2_655 112.33(4) ?
    I4 Cu4 I4 . 2_655 112.33(4) ?
    P4 Cu4 Cu3 . 3_665 144.28(3) ?
    I4 Cu4 Cu3 3_665 3_665 59.34(4) ?
    I4 Cu4 Cu3 . 3_665 59.37(4) ?
    I4 Cu4 Cu3 2_655 3_665 109.29(7) ?
    P4 Cu4 Cu3 . 2_655 144.27(3) ?
    I4 Cu4 Cu3 3_665 2_655 59.37(4) ?
    I4 Cu4 Cu3 . 2_655 109.29(7) ?
    I4 Cu4 Cu3 2_655 2_655 59.34(4) ?
    Cu3 Cu4 Cu3 3_665 2_655 60.75(6) ?
    P4 Cu4 Cu3 . . 144.27(3) ?
    I4 Cu4 Cu3 3_665 . 109.29(7) ?
    I4 Cu4 Cu3 . . 59.34(4) ?
    I4 Cu4 Cu3 2_655 . 59.38(4) ?
    Cu3 Cu4 Cu3 3_665 . 60.75(6) ?
    Cu3 Cu4 Cu3 2_655 . 60.75(6) ?
    C21A P3 C17 . . 77.3(15) ?
    C21A P3 C25 . . 106.9(10) ?
    C17 P3 C25 . . 99.5(8) ?
    C21A P3 C21 . . 22.1(11) ?
    C17 P3 C21 . . 99.2(11) ?
    C25 P3 C21 . . 100.5(6) ?
    C21A P3 C17A . . 103.4(17) ?
    C17 P3 C17A . . 29.8(7) ?
    C25 P3 C17A . . 105.3(8) ?
    C21 P3 C17A . . 125.3(12) ?
    C21A P3 Cu3 . . 123.4(9) ?
    C17 P3 Cu3 . . 127.0(7) ?
    C25 P3 Cu3 . . 115.5(4) ?
    C21 P3 Cu3 . . 111.1(9) ?
    C17A P3 Cu3 . . 99.9(6) ?
    C18 C17 P3 . . 112.9(12) ?
    C18 C17 H17A . . 109.0 ?
    P3 C17 H17A . . 109.0 ?
    C18 C17 H17B . . 109.0 ?
    P3 C17 H17B . . 109.0 ?
    H17A C17 H17B . . 107.8 ?
    C17 C18 C19 . . 111.2(12) ?
    C17 C18 H18A . . 109.4 ?
    C19 C18 H18A . . 109.4 ?
    C17 C18 H18B . . 109.4 ?
    C19 C18 H18B . . 109.4 ?
    H18A C18 H18B . . 108.0 ?
    C18A C17A P3 . . 109.1(14) ?
    C18A C17A H17C . . 109.9 ?
    P3 C17A H17C . . 109.9 ?
    C18A C17A H17D . . 109.9 ?
    P3 C17A H17D . . 109.9 ?
    H17C C17A H17D . . 108.3 ?
    C17A C18A C19 . . 90.4(14) ?
    C17A C18A H18C . . 113.6 ?
    C19 C18A H18C . . 113.6 ?
    C17A C18A H18D . . 113.6 ?
    C19 C18A H18D . . 113.6 ?
    H18C C18A H18D . . 110.8 ?
    C20 C19 C18A . . 89.4(13) ?
    C20 C19 C18 . . 125.6(15) ?
    C18A C19 C18 . . 41.6(10) ?
    C20 C19 H19A . . 105.9 ?
    C18A C19 H19A . . 101.5 ?
    C18 C19 H19A . . 105.9 ?
    C20 C19 H19B . . 105.9 ?
    C18A C19 H19B . . 142.8 ?
    C18 C19 H19B . . 105.9 ?
    H19A C19 H19B . . 106.3 ?
    C20 C19 H19C . . 113.7 ?
    C18A C19 H19C . . 113.7 ?
    C18 C19 H19C . . 108.5 ?
    H19A C19 H19C . . 15.3 ?
    H19B C19 H19C . . 91.2 ?
    C20 C19 H19D . . 113.7 ?
    C18A C19 H19D . . 113.7 ?
    C18 C19 H19D . . 79.4 ?
    H19A C19 H19D . . 126.0 ?
    H19B C19 H19D . . 29.1 ?
    H19C C19 H19D . . 111.0 ?
    C19 C20 H20A . . 109.5 ?
    C19 C20 H20B . . 109.5 ?
    H20A C20 H20B . . 109.5 ?
    C19 C20 H20C . . 109.5 ?
    H20A C20 H20C . . 109.5 ?
    H20B C20 H20C . . 109.5 ?
    C22 C21 P3 . . 107.2(14) ?
    C22 C21 H21A . . 110.3 ?
    P3 C21 H21A . . 110.3 ?
    C22 C21 H21B . . 110.3 ?
    P3 C21 H21B . . 110.3 ?
    H21A C21 H21B . . 108.5 ?
    C22 C21A P3 . . 127.9(19) ?
    C22 C21A H21C . . 105.3 ?
    P3 C21A H21C . . 105.3 ?
    C22 C21A H21D . . 105.3 ?
    P3 C21A H21D . . 105.3 ?
    H21C C21A H21D . . 106.0 ?
    C21A C22 C21 . . 28.5(10) ?
    C21A C22 C23 . . 139.8(18) ?
    C21 C22 C23 . . 115.0(17) ?
    C21A C22 H22A . . 84.4 ?
    C21 C22 H22A . . 108.5 ?
    C23 C22 H22A . . 108.5 ?
    C21A C22 H22B . . 103.0 ?
    C21 C22 H22B . . 108.5 ?
    C23 C22 H22B . . 108.5 ?
    H22A C22 H22B . . 107.5 ?
    C21A C22 H22C . . 102.1 ?
    C21 C22 H22C . . 128.9 ?
    C23 C22 H22C . . 102.1 ?
    H22A C22 H22C . . 22.3 ?
    H22B C22 H22C . . 90.3 ?
    C21A C22 H22D . . 102.1 ?
    C21 C22 H22D . . 100.6 ?
    C23 C22 H22D . . 102.1 ?
    H22A C22 H22D . . 122.3 ?
    H22B C22 H22D . . 14.8 ?
    H22C C22 H22D . . 104.8 ?
    C24 C23 C22 . . 114.0(18) ?
    C24 C23 H23A . . 108.7 ?
    C22 C23 H23A . . 108.7 ?
    C24 C23 H23B . . 108.7 ?
    C22 C23 H23B . . 108.7 ?
    H23A C23 H23B . . 107.6 ?
    C23 C24 H24A . . 109.5 ?
    C23 C24 H24B . . 109.5 ?
    H24A C24 H24B . . 109.5 ?
    C23 C24 H24C . . 109.5 ?
    H24A C24 H24C . . 109.5 ?
    H24B C24 H24C . . 109.5 ?
    C26 C25 P3 . . 112.7(8) ?
    C26 C25 H25A . . 109.1 ?
    P3 C25 H25A . . 109.1 ?
    C26 C25 H25B . . 109.1 ?
    P3 C25 H25B . . 109.1 ?
    H25A C25 H25B . . 107.8 ?
    C25 C26 C27 . . 112.1(11) ?
    C25 C26 H26A . . 109.2 ?
    C27 C26 H26A . . 109.2 ?
    C25 C26 H26B . . 109.2 ?
    C27 C26 H26B . . 109.2 ?
    H26A C26 H26B . . 107.9 ?
    C28 C27 C28A . . 67.7(15) ?
    C28 C27 C26 . . 114.9(16) ?
    C28A C27 C26 . . 107.6(18) ?
    C28 C27 H27A . . 108.5 ?
    C28A C27 H27A . . 46.1 ?
    C26 C27 H27A . . 108.5 ?
    C28 C27 H27B . . 108.5 ?
    C28A C27 H27B . . 141.0 ?
    C26 C27 H27B . . 108.5 ?
    H27A C27 H27B . . 107.5 ?
    C28 C27 H27C . . 133.1 ?
    C28A C27 H27C . . 110.2 ?
    C26 C27 H27C . . 110.2 ?
    H27A C27 H27C . . 67.0 ?
    H27B C27 H27C . . 42.4 ?
    C28 C27 H27D . . 43.5 ?
    C28A C27 H27D . . 110.2 ?
    C26 C27 H27D . . 110.2 ?
    H27A C27 H27D . . 139.8 ?
    H27B C27 H27D . . 69.8 ?
    H27C C27 H27D . . 108.5 ?
    C27 C28 H28A . . 109.5 ?
    C27 C28 H28B . . 109.5 ?
    C27 C28 H28C . . 109.5 ?
    C27 C28A H28D . . 109.5 ?
    C27 C28A H28E . . 109.5 ?
    H28D C28A H28E . . 109.5 ?
    C27 C28A H28F . . 109.5 ?
    H28D C28A H28F . . 109.5 ?
    H28E C28A H28F . . 109.5 ?
    C29 P4 C29 2_655 . 103.0(4) ?
    C29 P4 C29 2_655 3_665 103.0(4) ?
    C29 P4 C29 . 3_665 103.0(4) ?
    C29 P4 Cu4 2_655 . 115.3(3) ?
    C29 P4 Cu4 . . 115.3(3) ?
    C29 P4 Cu4 3_665 . 115.3(3) ?
    C30 C29 P4 . . 113.9(8) ?
    C30 C29 H29A . . 108.8 ?
    P4 C29 H29A . . 108.8 ?
    C30 C29 H29B . . 108.8 ?
    P4 C29 H29B . . 108.8 ?
    H29A C29 H29B . . 107.7 ?
    C29 C30 C31 . . 113.3(11) ?
    C29 C30 H30A . . 108.9 ?
    C31 C30 H30A . . 108.9 ?
    C29 C30 H30B . . 108.9 ?
    C31 C30 H30B . . 108.9 ?
    H30A C30 H30B . . 107.7 ?
    C30 C31 C32 . . 114.0(14) ?
    C30 C31 H31A . . 108.7 ?
    C32 C31 H31A . . 108.7 ?
    C30 C31 H31B . . 108.7 ?
    C32 C31 H31B . . 108.7 ?
    H31A C31 H31B . . 107.6 ?
    C31 C32 H32A . . 109.5 ?
    C31 C32 H32B . . 109.5 ?
    H32A C32 H32B . . 109.5 ?
    C31 C32 H32C . . 109.5 ?
    H32A C32 H32C . . 109.5 ?
    H32B C32 H32C . . 109.5 ?
    Cu5 I5 Cu5 2_665 3_565 61.70(4) ?
    Cu5 I5 Cu5 2_665 . 61.69(5) ?
    Cu5 I5 Cu5 3_565 . 61.69(5) ?
    Cu5 I6 Cu5 3_565 . 62.27(6) ?
    Cu5 I6 Cu6 3_565 . 61.52(4) ?
    Cu5 I6 Cu6 . . 61.48(4) ?
    P6 Cu5 I6 . 2_665 106.29(9) ?
    P6 Cu5 I6 . . 107.47(9) ?
    I6 Cu5 I6 2_665 . 112.44(5) ?
    P6 Cu5 I5 . . 106.98(8) ?
    I6 Cu5 I5 2_665 . 111.68(5) ?
    I6 Cu5 I5 . . 111.58(5) ?
    P6 Cu5 Cu6 . . 145.00(9) ?
    I6 Cu5 Cu6 2_665 . 59.37(3) ?
    I6 Cu5 Cu6 . . 59.33(3) ?
    I5 Cu5 Cu6 . . 108.02(5) ?
    P6 Cu5 Cu5 . 3_565 145.35(11) ?
    I6 Cu5 Cu5 2_665 3_565 108.36(5) ?
    I6 Cu5 Cu5 . 3_565 58.81(5) ?
    I5 Cu5 Cu5 . 3_565 59.15(2) ?
    Cu6 Cu5 Cu5 . 3_565 59.66(3) ?
    P6 Cu5 Cu5 . 2_665 144.26(10) ?
    I6 Cu5 Cu5 2_665 2_665 58.92(5) ?
    I6 Cu5 Cu5 . 2_665 108.26(5) ?
    I5 Cu5 Cu5 . 2_665 59.15(2) ?
    Cu6 Cu5 Cu5 . 2_665 59.66(3) ?
    Cu5 Cu5 Cu5 3_565 2_665 60.0 ?
    P5 Cu6 I6 . . 106.70(4) ?
    P5 Cu6 I6 . 3_565 106.70(4) ?
    I6 Cu6 I6 . 3_565 112.10(3) ?
    P5 Cu6 I6 . 2_665 106.70(4) ?
    I6 Cu6 I6 . 2_665 112.10(3) ?
    I6 Cu6 I6 3_565 2_665 112.09(3) ?
    P5 Cu6 Cu5 . . 144.32(3) ?
    I6 Cu6 Cu5 . . 59.19(4) ?
    I6 Cu6 Cu5 3_565 . 108.98(6) ?
    I6 Cu6 Cu5 2_665 . 59.12(4) ?
    P5 Cu6 Cu5 . 2_665 144.32(3) ?
    I6 Cu6 Cu5 . 2_665 108.98(6) ?
    I6 Cu6 Cu5 3_565 2_665 59.11(4) ?
    I6 Cu6 Cu5 2_665 2_665 59.19(4) ?
    Cu5 Cu6 Cu5 . 2_665 60.68(6) ?
    P5 Cu6 Cu5 . 3_565 144.32(3) ?
    I6 Cu6 Cu5 . 3_565 59.12(4) ?
    I6 Cu6 Cu5 3_565 3_565 59.19(4) ?
    I6 Cu6 Cu5 2_665 3_565 108.98(6) ?
    Cu5 Cu6 Cu5 . 3_565 60.68(6) ?
    Cu5 Cu6 Cu5 2_665 3_565 60.68(6) ?
    C33 P5 C33 2_665 . 102.6(4) ?
    C33 P5 C33 2_665 3_565 102.5(4) ?
    C33 P5 C33 . 3_565 102.6(4) ?
    C33 P5 Cu6 2_665 . 115.7(4) ?
    C33 P5 Cu6 . . 115.7(3) ?
    C33 P5 Cu6 3_565 . 115.7(3) ?
    C34 C33 P5 . . 115.8(8) ?
    C34 C33 H33A . . 108.3 ?
    P5 C33 H33A . . 108.3 ?
    C34 C33 H33B . . 108.3 ?
    P5 C33 H33B . . 108.3 ?
    H33A C33 H33B . . 107.4 ?
    C35 C34 C33 . . 113.0(10) ?
    C35 C34 H34A . . 109.0 ?
    C33 C34 H34A . . 109.0 ?
    C35 C34 H34B . . 109.0 ?
    C33 C34 H34B . . 109.0 ?
    H34A C34 H34B . . 107.8 ?
    C34 C35 C36 . . 110.6(11) ?
    C34 C35 H35A . . 109.5 ?
    C36 C35 H35A . . 109.5 ?
    C34 C35 H35B . . 109.5 ?
    C36 C35 H35B . . 109.5 ?
    H35A C35 H35B . . 108.1 ?
    C35 C36 H36A . . 109.5 ?
    C35 C36 H36B . . 109.5 ?
    H36A C36 H36B . . 109.5 ?
    C35 C36 H36C . . 109.5 ?
    H36A C36 H36C . . 109.5 ?
    H36B C36 H36C . . 109.5 ?
    C45 P6 C41 . . 102.1(5) ?
    C45 P6 C37 . . 101.0(8) ?
    C41 P6 C37 . . 114.8(8) ?
    C45 P6 C37A . . 105.8(8) ?
    C41 P6 C37A . . 90.5(7) ?
    C37 P6 C37A . . 24.4(7) ?
    C45 P6 Cu5 . . 115.5(5) ?
    C41 P6 Cu5 . . 114.4(4) ?
    C37 P6 Cu5 . . 108.3(6) ?
    C37A P6 Cu5 . . 124.0(8) ?
    C38 C37 P6 . . 124.2(15) ?
    C38 C37 H37A . . 106.3 ?
    P6 C37 H37A . . 106.3 ?
    C38 C37 H37B . . 106.3 ?
    P6 C37 H37B . . 106.3 ?
    H37A C37 H37B . . 106.4 ?
    C37 C38 C39 . . 104.7(14) ?
    C37 C38 H38A . . 110.8 ?
    C39 C38 H38A . . 110.8 ?
    C37 C38 H38B . . 110.8 ?
    C39 C38 H38B . . 110.8 ?
    H38A C38 H38B . . 108.9 ?
    C38A C37A P6 . . 111.7(14) ?
    C38A C37A H37C . . 109.3 ?
    P6 C37A H37C . . 109.3 ?
    C38A C37A H37D . . 109.3 ?
    P6 C37A H37D . . 109.3 ?
    H37C C37A H37D . . 107.9 ?
    C37A C38A C39 . . 111.2(15) ?
    C37A C38A H38C . . 109.4 ?
    C39 C38A H38C . . 109.4 ?
    C37A C38A H38D . . 109.4 ?
    C39 C38A H38D . . 109.4 ?
    H38C C38A H38D . . 108.0 ?
    C40 C39 C38A . . 134.3(18) ?
    C40 C39 C38 . . 89.6(15) ?
    C38A C39 C38 . . 45.9(11) ?
    C40 C39 H39A . . 113.7 ?
    C38A C39 H39A . . 96.8 ?
    C38 C39 H39A . . 113.7 ?
    C40 C39 H39B . . 113.7 ?
    C38A C39 H39B . . 83.1 ?
    C38 C39 H39B . . 113.7 ?
    H39A C39 H39B . . 111.0 ?
    C40 C39 H39C . . 103.6 ?
    C38A C39 H39C . . 103.6 ?
    C38 C39 H39C . . 112.9 ?
    H39A C39 H39C . . 10.3 ?
    H39B C39 H39C . . 119.0 ?
    C40 C39 H39D . . 103.6 ?
    C38A C39 H39D . . 103.6 ?
    C38 C39 H39D . . 135.2 ?
    H39A C39 H39D . . 99.9 ?
    H39B C39 H39D . . 22.2 ?
    H39C C39 H39D . . 105.3 ?
    C39 C40 H40A . . 109.5 ?
    C39 C40 H40B . . 109.5 ?
    H40A C40 H40B . . 109.5 ?
    C39 C40 H40C . . 109.5 ?
    H40A C40 H40C . . 109.5 ?
    H40B C40 H40C . . 109.5 ?
    C42 C41 P6 . . 114.3(8) ?
    C42 C41 H41A . . 108.7 ?
    P6 C41 H41A . . 108.7 ?
    C42 C41 H41B . . 108.7 ?
    P6 C41 H41B . . 108.7 ?
    H41A C41 H41B . . 107.6 ?
    C41 C42 C43 . . 112.8(11) ?
    C41 C42 H42A . . 109.0 ?
    C43 C42 H42A . . 109.0 ?
    C41 C42 H42B . . 109.0 ?
    C43 C42 H42B . . 109.0 ?
    H42A C42 H42B . . 107.8 ?
    C44 C43 C42 . . 111.3(12) ?
    C44 C43 H43A . . 109.4 ?
    C42 C43 H43A . . 109.4 ?
    C44 C43 H43B . . 109.4 ?
    C42 C43 H43B . . 109.4 ?
    H43A C43 H43B . . 108.0 ?
    C43 C44 H44A . . 109.5 ?
    C43 C44 H44B . . 109.5 ?
    H44A C44 H44B . . 109.5 ?
    C43 C44 H44C . . 109.5 ?
    H44A C44 H44C . . 109.5 ?
    H44B C44 H44C . . 109.5 ?
    C46 C45 P6 . . 115.1(8) ?
    C46 C45 H45A . . 108.5 ?
    P6 C45 H45A . . 108.5 ?
    C46 C45 H45B . . 108.5 ?
    P6 C45 H45B . . 108.5 ?
    H45A C45 H45B . . 107.5 ?
    C45 C46 C47 . . 114.9(10) ?
    C45 C46 H46A . . 108.5 ?
    C47 C46 H46A . . 108.5 ?
    C45 C46 H46B . . 108.5 ?
    C47 C46 H46B . . 108.5 ?
    H46A C46 H46B . . 107.5 ?
    C46 C47 C48 . . 113.8(11) ?
    C46 C47 H47A . . 108.8 ?
    C48 C47 H47A . . 108.8 ?
    C46 C47 H47B . . 108.8 ?
    C48 C47 H47B . . 108.8 ?
    H47A C47 H47B . . 107.7 ?
    C47 C48 H48A . . 109.5 ?
    C47 C48 H48B . . 109.5 ?
    H48A C48 H48B . . 109.5 ?
    C47 C48 H48C . . 109.5 ?
    H48A C48 H48C . . 109.5 ?
    H48B C48 H48C . . 109.5 ?
loop_
    _geom_torsion_atom_site_label_1
    _geom_torsion_atom_site_label_2
    _geom_torsion_atom_site_label_3
    _geom_torsion_atom_site_label_4
    _geom_torsion_site_symmetry_1
    _geom_torsion_site_symmetry_2
    _geom_torsion_site_symmetry_3
    _geom_torsion_site_symmetry_4
    _geom_torsion
    _geom_torsion_publ_flag
    Cu1 I1 Cu1 P2 2_765 . . . -141.25(7) ?
    Cu2 I1 Cu1 P2 . . . . 146.80(7) ?
    Cu1 I1 Cu1 I1 2_765 . . 3_675 99.56(4) ?
    Cu2 I1 Cu1 I1 . . . 3_675 27.61(3) ?
    Cu1 I1 Cu1 I2 2_765 . . . -28.30(4) ?
    Cu2 I1 Cu1 I2 . . . . -100.25(4) ?
    Cu1 I1 Cu1 Cu1 2_765 . . 3_675 35.178(18) ?
    Cu2 I1 Cu1 Cu1 . . . 3_675 -36.77(3) ?
    Cu2 I1 Cu1 Cu1 . . . 2_765 -71.95(3) ?
    Cu1 I1 Cu1 Cu2 2_765 . . . 71.95(3) ?
    Cu1 I2 Cu1 P2 3_675 . . . -147.60(9) ?
    Cu1 I2 Cu1 P2 2_765 . . . 141.49(9) ?
    Cu1 I2 Cu1 I1 3_675 . . 3_675 -28.89(4) ?
    Cu1 I2 Cu1 I1 2_765 . . 3_675 -99.80(3) ?
    Cu1 I2 Cu1 I1 3_675 . . . 98.76(3) ?
    Cu1 I2 Cu1 I1 2_765 . . . 27.86(4) ?
    Cu1 I2 Cu1 Cu1 2_765 . . 3_675 -70.907(16) ?
    Cu1 I2 Cu1 Cu1 3_675 . . 2_765 70.907(16) ?
    Cu1 I2 Cu1 Cu2 3_675 . . . 35.453(8) ?
    Cu1 I2 Cu1 Cu2 2_765 . . . -35.454(8) ?
    Cu1 I1 Cu2 P1 2_765 . . . 144.67(3) ?
    Cu1 I1 Cu2 P1 . . . . -144.26(3) ?
    Cu1 I1 Cu2 I1 2_765 . . 2_765 27.29(4) ?
    Cu1 I1 Cu2 I1 . . . 2_765 98.36(5) ?
    Cu1 I1 Cu2 I1 2_765 . . 3_675 -97.95(5) ?
    Cu1 I1 Cu2 I1 . . . 3_675 -26.88(4) ?
    Cu1 I1 Cu2 Cu1 2_765 . . 3_675 -34.60(4) ?
    Cu1 I1 Cu2 Cu1 . . . 3_675 36.47(4) ?
    Cu1 I1 Cu2 Cu1 . . . 2_765 71.07(5) ?
    Cu1 I1 Cu2 Cu1 2_765 . . . -71.07(5) ?
    P2 Cu1 Cu2 P1 . . . . 5.30(15) ?
    I1 Cu1 Cu2 P1 3_675 . . . -74.04(4) ?
    I1 Cu1 Cu2 P1 . . . . 76.24(4) ?
    I2 Cu1 Cu2 P1 . . . . 180.0 ?
    Cu1 Cu1 Cu2 P1 3_675 . . . -144.816(9) ?
    Cu1 Cu1 Cu2 P1 2_765 . . . 144.815(9) ?
    P2 Cu1 Cu2 I1 . . . 2_765 -175.92(13) ?
    I1 Cu1 Cu2 I1 3_675 . . 2_765 104.743(17) ?
    I1 Cu1 Cu2 I1 . . . 2_765 -104.973(17) ?
    I2 Cu1 Cu2 I1 . . . 2_765 -1.22(4) ?
    Cu1 Cu1 Cu2 I1 3_675 . . 2_765 33.97(4) ?
    Cu1 Cu1 Cu2 I1 2_765 . . 2_765 -36.40(4) ?
    P2 Cu1 Cu2 I1 . . . . -70.94(13) ?
    I1 Cu1 Cu2 I1 3_675 . . . -150.28(3) ?
    I2 Cu1 Cu2 I1 . . . . 103.76(4) ?
    Cu1 Cu1 Cu2 I1 3_675 . . . 138.94(4) ?
    Cu1 Cu1 Cu2 I1 2_765 . . . 68.57(4) ?
    P2 Cu1 Cu2 I1 . . . 3_675 79.34(13) ?
    I1 Cu1 Cu2 I1 . . . 3_675 150.28(3) ?
    I2 Cu1 Cu2 I1 . . . 3_675 -105.96(4) ?
    Cu1 Cu1 Cu2 I1 3_675 . . 3_675 -70.78(4) ?
    Cu1 Cu1 Cu2 I1 2_765 . . 3_675 -141.14(4) ?
    P2 Cu1 Cu2 Cu1 . . . 3_675 150.12(15) ?
    I1 Cu1 Cu2 Cu1 3_675 . . 3_675 70.78(4) ?
    I1 Cu1 Cu2 Cu1 . . . 3_675 -138.94(4) ?
    I2 Cu1 Cu2 Cu1 . . . 3_675 -35.184(9) ?
    Cu1 Cu1 Cu2 Cu1 2_765 . . 3_675 -70.369(17) ?
    P2 Cu1 Cu2 Cu1 . . . 2_765 -139.51(15) ?
    I1 Cu1 Cu2 Cu1 3_675 . . 2_765 141.14(4) ?
    I1 Cu1 Cu2 Cu1 . . . 2_765 -68.57(4) ?
    I2 Cu1 Cu2 Cu1 . . . 2_765 35.185(9) ?
    Cu1 Cu1 Cu2 Cu1 3_675 . . 2_765 70.369(17) ?
    I1 Cu2 P1 C1 2_765 . . . 101.6(3) ?
    I1 Cu2 P1 C1 . . . . -18.4(3) ?
    I1 Cu2 P1 C1 3_675 . . . -138.4(3) ?
    Cu1 Cu2 P1 C1 3_675 . . . 160.4(3) ?
    Cu1 Cu2 P1 C1 2_765 . . . 40.4(3) ?
    Cu1 Cu2 P1 C1 . . . . -79.6(3) ?
    I1 Cu2 P1 C1 2_765 . . 2_765 -18.4(3) ?
    I1 Cu2 P1 C1 . . . 2_765 -138.4(3) ?
    I1 Cu2 P1 C1 3_675 . . 2_765 101.6(3) ?
    Cu1 Cu2 P1 C1 3_675 . . 2_765 40.4(3) ?
    Cu1 Cu2 P1 C1 2_765 . . 2_765 -79.6(3) ?
    Cu1 Cu2 P1 C1 . . . 2_765 160.4(3) ?
    I1 Cu2 P1 C1 2_765 . . 3_675 -138.4(3) ?
    I1 Cu2 P1 C1 . . . 3_675 101.6(3) ?
    I1 Cu2 P1 C1 3_675 . . 3_675 -18.4(3) ?
    Cu1 Cu2 P1 C1 3_675 . . 3_675 -79.6(3) ?
    Cu1 Cu2 P1 C1 2_765 . . 3_675 160.4(3) ?
    Cu1 Cu2 P1 C1 . . . 3_675 40.4(3) ?
    C1 P1 C1 C2 2_765 . . . 66.6(9) ?
    C1 P1 C1 C2 3_675 . . . 172.8(6) ?
    Cu2 P1 C1 C2 . . . . -60.3(7) ?
    P1 C1 C2 C3 . . . . 171.1(6) ?
    C1 C2 C3 C4 . . . . 175.1(8) ?
    I1 Cu1 P2 C13 3_675 . . . 94.7(3) ?
    I1 Cu1 P2 C13 . . . . -26.7(3) ?
    I2 Cu1 P2 C13 . . . . -144.2(3) ?
    Cu1 Cu1 P2 C13 3_675 . . . 159.4(3) ?
    Cu1 Cu1 P2 C13 2_765 . . . -85.0(3) ?
    Cu2 Cu1 P2 C13 . . . . 30.7(4) ?
    I1 Cu1 P2 C5 3_675 . . . -147.2(3) ?
    I1 Cu1 P2 C5 . . . . 91.4(3) ?
    I2 Cu1 P2 C5 . . . . -26.0(3) ?
    Cu1 Cu1 P2 C5 3_675 . . . -82.4(4) ?
    Cu1 Cu1 P2 C5 2_765 . . . 33.1(4) ?
    Cu2 Cu1 P2 C5 . . . . 148.8(3) ?
    I1 Cu1 P2 C9 3_675 . . . -25.4(4) ?
    I1 Cu1 P2 C9 . . . . -146.8(4) ?
    I2 Cu1 P2 C9 . . . . 95.8(4) ?
    Cu1 Cu1 P2 C9 3_675 . . . 39.4(4) ?
    Cu1 Cu1 P2 C9 2_765 . . . 154.9(3) ?
    Cu2 Cu1 P2 C9 . . . . -89.4(4) ?
    C13 P2 C5 C6 . . . . 67.1(8) ?
    C9 P2 C5 C6 . . . . 172.5(7) ?
    Cu1 P2 C5 C6 . . . . -57.7(7) ?
    P2 C5 C6 C7 . . . . 161.1(8) ?
    C5 C6 C7 C8 . . . . 56.1(14) ?
    C13 P2 C9 C10 . . . . 173.1(8) ?
    C5 P2 C9 C10 . . . . 67.0(9) ?
    Cu1 P2 C9 C10 . . . . -60.3(8) ?
    P2 C9 C10 C11 . . . . -177.4(8) ?
    C9 C10 C11 C12 . . . . 65.7(14) ?
    C5 P2 C13 C14 . . . . 174.2(8) ?
    C9 P2 C13 C14 . . . . 67.6(8) ?
    Cu1 P2 C13 C14 . . . . -61.3(8) ?
    P2 C13 C14 C15 . . . . 174.3(9) ?
    C13 C14 C15 C16 . . . . -70.2(18) ?
    Cu3 I4 Cu3 P3 3_665 . . . -146.42(11) ?
    Cu4 I4 Cu3 P3 . . . . 142.92(11) ?
    Cu3 I4 Cu3 I4 3_665 . . 2_655 98.66(5) ?
    Cu4 I4 Cu3 I4 . . . 2_655 28.00(4) ?
    Cu3 I4 Cu3 I3 3_665 . . . -27.96(5) ?
    Cu4 I4 Cu3 I3 . . . . -98.62(5) ?
    Cu3 I4 Cu3 Cu4 3_665 . . . 70.66(4) ?
    Cu4 I4 Cu3 Cu3 . . . 3_665 -70.66(4) ?
    Cu3 I4 Cu3 Cu3 3_665 . . 2_655 35.35(2) ?
    Cu4 I4 Cu3 Cu3 . . . 2_655 -35.31(4) ?
    Cu3 I3 Cu3 P3 3_665 . . . 144.02(13) ?
    Cu3 I3 Cu3 P3 2_655 . . . -144.71(13) ?
    Cu3 I3 Cu3 I4 3_665 . . . 27.94(5) ?
    Cu3 I3 Cu3 I4 2_655 . . . 99.20(4) ?
    Cu3 I3 Cu3 I4 3_665 . . 2_655 -99.18(4) ?
    Cu3 I3 Cu3 I4 2_655 . . 2_655 -27.91(5) ?
    Cu3 I3 Cu3 Cu4 3_665 . . . -35.632(10) ?
    Cu3 I3 Cu3 Cu4 2_655 . . . 35.634(10) ?
    Cu3 I3 Cu3 Cu3 2_655 . . 3_665 71.27(2) ?
    Cu3 I3 Cu3 Cu3 3_665 . . 2_655 -71.27(2) ?
    Cu3 I4 Cu4 P4 . . . . -144.01(3) ?
    Cu3 I4 Cu4 P4 3_665 . . . 144.00(3) ?
    Cu3 I4 Cu4 I4 . . . 3_665 99.89(7) ?
    Cu3 I4 Cu4 I4 3_665 . . 3_665 27.89(5) ?
    Cu3 I4 Cu4 I4 . . . 2_655 -27.91(5) ?
    Cu3 I4 Cu4 I4 3_665 . . 2_655 -99.90(7) ?
    Cu3 I4 Cu4 Cu3 . . . 3_665 71.99(6) ?
    Cu3 I4 Cu4 Cu3 . . . 2_655 35.97(5) ?
    Cu3 I4 Cu4 Cu3 3_665 . . 2_655 -36.02(5) ?
    Cu3 I4 Cu4 Cu3 3_665 . . . -71.99(6) ?
    P3 Cu3 Cu4 P4 . . . . 0.5(2) ?
    I4 Cu3 Cu4 P4 . . . . 74.87(5) ?
    I4 Cu3 Cu4 P4 2_655 . . . -74.93(5) ?
    I3 Cu3 Cu4 P4 . . . . 180.000(2) ?
    Cu3 Cu3 Cu4 P4 3_665 . . . 144.581(12) ?
    Cu3 Cu3 Cu4 P4 2_655 . . . -144.578(12) ?
    P3 Cu3 Cu4 I4 . . . 3_665 -179.43(18) ?
    I4 Cu3 Cu4 I4 . . . 3_665 -105.10(2) ?
    I4 Cu3 Cu4 I4 2_655 . . 3_665 105.10(2) ?
    I3 Cu3 Cu4 I4 . . . 3_665 0.03(5) ?
    Cu3 Cu3 Cu4 I4 3_665 . . 3_665 -35.39(5) ?
    Cu3 Cu3 Cu4 I4 2_655 . . 3_665 35.45(5) ?
    P3 Cu3 Cu4 I4 . . . . -74.33(18) ?
    I4 Cu3 Cu4 I4 2_655 . . . -149.80(4) ?
    I3 Cu3 Cu4 I4 . . . . 105.13(5) ?
    Cu3 Cu3 Cu4 I4 3_665 . . . 69.71(5) ?
    Cu3 Cu3 Cu4 I4 2_655 . . . 140.55(5) ?
    P3 Cu3 Cu4 I4 . . . 2_655 75.47(18) ?
    I4 Cu3 Cu4 I4 . . . 2_655 149.80(4) ?
    I3 Cu3 Cu4 I4 . . . 2_655 -105.07(5) ?
    Cu3 Cu3 Cu4 I4 3_665 . . 2_655 -140.49(5) ?
    Cu3 Cu3 Cu4 I4 2_655 . . 2_655 -69.65(5) ?
    P3 Cu3 Cu4 Cu3 . . . 3_665 -144.0(2) ?
    I4 Cu3 Cu4 Cu3 . . . 3_665 -69.71(5) ?
    I4 Cu3 Cu4 Cu3 2_655 . . 3_665 140.49(5) ?
    I3 Cu3 Cu4 Cu3 . . . 3_665 35.419(12) ?
    Cu3 Cu3 Cu4 Cu3 2_655 . . 3_665 70.84(2) ?
    P3 Cu3 Cu4 Cu3 . . . 2_655 145.1(2) ?
    I4 Cu3 Cu4 Cu3 . . . 2_655 -140.55(5) ?
    I4 Cu3 Cu4 Cu3 2_655 . . 2_655 69.65(5) ?
    I3 Cu3 Cu4 Cu3 . . . 2_655 -35.422(11) ?
    Cu3 Cu3 Cu4 Cu3 3_665 . . 2_655 -70.84(2) ?
    I4 Cu3 P3 C21A . . . . 157.5(17) ?
    I4 Cu3 P3 C21A 2_655 . . . -83.0(17) ?
    I3 Cu3 P3 C21A . . . . 37.4(17) ?
    Cu4 Cu3 P3 C21A . . . . -143.2(17) ?
    Cu3 Cu3 P3 C21A 3_665 . . . 100.5(17) ?
    Cu3 Cu3 P3 C21A 2_655 . . . -25.5(17) ?
    I4 Cu3 P3 C17 . . . . -102.9(7) ?
    I4 Cu3 P3 C17 2_655 . . . 16.6(7) ?
    I3 Cu3 P3 C17 . . . . 137.0(7) ?
    Cu4 Cu3 P3 C17 . . . . -43.6(8) ?
    Cu3 Cu3 P3 C17 3_665 . . . -159.9(7) ?
    Cu3 Cu3 P3 C17 2_655 . . . 74.1(7) ?
    I4 Cu3 P3 C25 . . . . 23.1(5) ?
    I4 Cu3 P3 C25 2_655 . . . 142.6(4) ?
    I3 Cu3 P3 C25 . . . . -97.0(4) ?
    Cu4 Cu3 P3 C25 . . . . 82.5(5) ?
    Cu3 Cu3 P3 C25 3_665 . . . -33.9(5) ?
    Cu3 Cu3 P3 C25 2_655 . . . -159.9(4) ?
    I4 Cu3 P3 C21 . . . . 136.8(7) ?
    I4 Cu3 P3 C21 2_655 . . . -103.8(7) ?
    I3 Cu3 P3 C21 . . . . 16.6(7) ?
    Cu4 Cu3 P3 C21 . . . . -163.9(7) ?
    Cu3 Cu3 P3 C21 3_665 . . . 79.7(7) ?
    Cu3 Cu3 P3 C21 2_655 . . . -46.3(7) ?
    I4 Cu3 P3 C17A . . . . -89.2(9) ?
    I4 Cu3 P3 C17A 2_655 . . . 30.3(9) ?
    I3 Cu3 P3 C17A . . . . 150.7(9) ?
    Cu4 Cu3 P3 C17A . . . . -29.8(9) ?
    Cu3 Cu3 P3 C17A 3_665 . . . -146.2(9) ?
    Cu3 Cu3 P3 C17A 2_655 . . . 87.8(9) ?
    C21A P3 C17 C18 . . . . -178.8(18) ?
    C25 P3 C17 C18 . . . . -73.5(16) ?
    C21 P3 C17 C18 . . . . -175.9(15) ?
    C17A P3 C17 C18 . . . . 30.7(17) ?
    Cu3 P3 C17 C18 . . . . 58.8(17) ?
    P3 C17 C18 C19 . . . . -171.3(13) ?
    C21A P3 C17A C18A . . . . -63(2) ?
    C17 P3 C17A C18A . . . . -33.8(17) ?
    C25 P3 C17A C18A . . . . 49(2) ?
    C21 P3 C17A C18A . . . . -67(2) ?
    Cu3 P3 C17A C18A . . . . 168.6(18) ?
    P3 C17A C18A C19 . . . . 179.1(15) ?
    C17A C18A C19 C20 . . . . -175.6(19) ?
    C17A C18A C19 C18 . . . . 31.7(14) ?
    C17 C18 C19 C20 . . . . -76(2) ?
    C17 C18 C19 C18A . . . . -42.1(17) ?
    C21A P3 C21 C22 . . . . -55(2) ?
    C17 P3 C21 C22 . . . . -62.2(18) ?
    C25 P3 C21 C22 . . . . -163.8(15) ?
    C17A P3 C21 C22 . . . . -46(2) ?
    Cu3 P3 C21 C22 . . . . 73.5(18) ?
    C17 P3 C21A C22 . . . . -103(3) ?
    C25 P3 C21A C22 . . . . 161(3) ?
    C21 P3 C21A C22 . . . . 85(3) ?
    C17A P3 C21A C22 . . . . -88(3) ?
    Cu3 P3 C21A C22 . . . . 23(4) ?
    P3 C21A C22 C21 . . . . -99(4) ?
    P3 C21A C22 C23 . . . . -135(3) ?
    P3 C21 C22 C21A . . . . 42(3) ?
    P3 C21 C22 C23 . . . . -162.5(15) ?
    C21A C22 C23 C24 . . . . -30(4) ?
    C21 C22 C23 C24 . . . . -48(3) ?
    C21A P3 C25 C26 . . . . -80.9(17) ?
    C17 P3 C25 C26 . . . . -160.4(10) ?
    C21 P3 C25 C26 . . . . -59.1(14) ?
    C17A P3 C25 C26 . . . . 169.6(11) ?
    Cu3 P3 C25 C26 . . . . 60.5(10) ?
    P3 C25 C26 C27 . . . . -169.4(10) ?
    C25 C26 C27 C28 . . . . -165.3(16) ?
    C25 C26 C27 C28A . . . . -92.2(17) ?
    I4 Cu4 P4 C29 3_665 . . 2_655 29.3(5) ?
    I4 Cu4 P4 C29 . . . 2_655 -90.7(5) ?
    I4 Cu4 P4 C29 2_655 . . 2_655 149.3(5) ?
    Cu3 Cu4 P4 C29 3_665 . . 2_655 -30.6(5) ?
    Cu3 Cu4 P4 C29 2_655 . . 2_655 89.4(5) ?
    Cu3 Cu4 P4 C29 . . . 2_655 -150.6(5) ?
    I4 Cu4 P4 C29 3_665 . . . -90.7(5) ?
    I4 Cu4 P4 C29 . . . . 149.3(5) ?
    I4 Cu4 P4 C29 2_655 . . . 29.3(5) ?
    Cu3 Cu4 P4 C29 3_665 . . . -150.6(5) ?
    Cu3 Cu4 P4 C29 2_655 . . . -30.6(5) ?
    Cu3 Cu4 P4 C29 . . . . 89.4(5) ?
    I4 Cu4 P4 C29 3_665 . . 3_665 149.3(5) ?
    I4 Cu4 P4 C29 . . . 3_665 29.3(5) ?
    I4 Cu4 P4 C29 2_655 . . 3_665 -90.7(5) ?
    Cu3 Cu4 P4 C29 3_665 . . 3_665 89.4(5) ?
    Cu3 Cu4 P4 C29 2_655 . . 3_665 -150.6(5) ?
    Cu3 Cu4 P4 C29 . . . 3_665 -30.6(5) ?
    C29 P4 C29 C30 2_655 . . . -72.3(11) ?
    C29 P4 C29 C30 3_665 . . . -179.1(8) ?
    Cu4 P4 C29 C30 . . . . 54.3(9) ?
    P4 C29 C30 C31 . . . . 178.9(9) ?
    C29 C30 C31 C32 . . . . -177.6(12) ?
    Cu5 I6 Cu5 P6 3_565 . . . 144.84(10) ?
    Cu6 I6 Cu5 P6 . . . . -144.27(10) ?
    Cu5 I6 Cu5 I6 3_565 . . 2_665 -98.53(5) ?
    Cu6 I6 Cu5 I6 . . . 2_665 -27.64(4) ?
    Cu5 I6 Cu5 I5 3_565 . . . 27.86(5) ?
    Cu6 I6 Cu5 I5 . . . . 98.75(5) ?
    Cu5 I6 Cu5 Cu6 3_565 . . . -70.89(4) ?
    Cu6 I6 Cu5 Cu5 . . . 3_565 70.89(4) ?
    Cu5 I6 Cu5 Cu5 3_565 . . 2_665 -35.39(2) ?
    Cu6 I6 Cu5 Cu5 . . . 2_665 35.50(4) ?
    Cu5 I5 Cu5 P6 2_665 . . . 143.73(12) ?
    Cu5 I5 Cu5 P6 3_565 . . . -145.04(12) ?
    Cu5 I5 Cu5 I6 2_665 . . 2_665 27.81(5) ?
    Cu5 I5 Cu5 I6 3_565 . . 2_665 99.05(4) ?
    Cu5 I5 Cu5 I6 2_665 . . . -98.99(4) ?
    Cu5 I5 Cu5 I6 3_565 . . . -27.75(5) ?
    Cu5 I5 Cu5 Cu6 2_665 . . . -35.619(10) ?
    Cu5 I5 Cu5 Cu6 3_565 . . . 35.619(10) ?
    Cu5 I5 Cu5 Cu5 2_665 . . 3_565 -71.238(19) ?
    Cu5 I5 Cu5 Cu5 3_565 . . 2_665 71.238(19) ?
    Cu5 I6 Cu6 P5 3_565 . . . -143.97(3) ?
    Cu5 I6 Cu6 P5 . . . . 143.95(3) ?
    Cu5 I6 Cu6 I6 3_565 . . 3_565 -27.51(5) ?
    Cu5 I6 Cu6 I6 . . . 3_565 -99.59(7) ?
    Cu5 I6 Cu6 I6 3_565 . . 2_665 99.57(7) ?
    Cu5 I6 Cu6 I6 . . . 2_665 27.49(5) ?
    Cu5 I6 Cu6 Cu5 3_565 . . . 72.08(6) ?
    Cu5 I6 Cu6 Cu5 3_565 . . 2_665 35.98(5) ?
    Cu5 I6 Cu6 Cu5 . . . 2_665 -36.09(5) ?
    Cu5 I6 Cu6 Cu5 . . . 3_565 -72.08(6) ?
    P6 Cu5 Cu6 P5 . . . . 1.1(2) ?
    I6 Cu5 Cu6 P5 2_665 . . . 75.00(5) ?
    I6 Cu5 Cu6 P5 . . . . -75.12(5) ?
    I5 Cu5 Cu6 P5 . . . . 180.0 ?
    Cu5 Cu5 Cu6 P5 3_565 . . . -144.596(12) ?
    Cu5 Cu5 Cu6 P5 2_665 . . . 144.597(12) ?
    P6 Cu5 Cu6 I6 . . . . 76.21(17) ?
    I6 Cu5 Cu6 I6 2_665 . . . 150.11(4) ?
    I5 Cu5 Cu6 I6 . . . . -104.88(5) ?
    Cu5 Cu5 Cu6 I6 3_565 . . . -69.48(6) ?
    Cu5 Cu5 Cu6 I6 2_665 . . . -140.29(5) ?
    P6 Cu5 Cu6 I6 . . . 3_565 -178.84(17) ?
    I6 Cu5 Cu6 I6 2_665 . . 3_565 -104.93(2) ?
    I6 Cu5 Cu6 I6 . . . 3_565 104.95(2) ?
    I5 Cu5 Cu6 I6 . . . 3_565 0.07(5) ?
    Cu5 Cu5 Cu6 I6 3_565 . . 3_565 35.47(6) ?
    Cu5 Cu5 Cu6 I6 2_665 . . 3_565 -35.33(5) ?
    P6 Cu5 Cu6 I6 . . . 2_665 -73.90(17) ?
    I6 Cu5 Cu6 I6 . . . 2_665 -150.11(4) ?
    I5 Cu5 Cu6 I6 . . . 2_665 105.00(5) ?
    Cu5 Cu5 Cu6 I6 3_565 . . 2_665 140.41(5) ?
    Cu5 Cu5 Cu6 I6 2_665 . . 2_665 69.60(5) ?
    P6 Cu5 Cu6 Cu5 . . . 2_665 -143.5(2) ?
    I6 Cu5 Cu6 Cu5 2_665 . . 2_665 -69.60(5) ?
    I6 Cu5 Cu6 Cu5 . . . 2_665 140.29(5) ?
    I5 Cu5 Cu6 Cu5 . . . 2_665 35.403(12) ?
    Cu5 Cu5 Cu6 Cu5 3_565 . . 2_665 70.81(2) ?
    P6 Cu5 Cu6 Cu5 . . . 3_565 145.7(2) ?
    I6 Cu5 Cu6 Cu5 2_665 . . 3_565 -140.41(5) ?
    I6 Cu5 Cu6 Cu5 . . . 3_565 69.48(6) ?
    I5 Cu5 Cu6 Cu5 . . . 3_565 -35.404(12) ?
    Cu5 Cu5 Cu6 Cu5 2_665 . . 3_565 -70.81(2) ?
    I6 Cu6 P5 C33 . . . 2_665 -37.2(4) ?
    I6 Cu6 P5 C33 3_565 . . 2_665 -157.2(4) ?
    I6 Cu6 P5 C33 2_665 . . 2_665 82.8(4) ?
    Cu5 Cu6 P5 C33 . . . 2_665 22.9(4) ?
    Cu5 Cu6 P5 C33 2_665 . . 2_665 142.9(4) ?
    Cu5 Cu6 P5 C33 3_565 . . 2_665 -97.1(4) ?
    I6 Cu6 P5 C33 . . . . 82.8(5) ?
    I6 Cu6 P5 C33 3_565 . . . -37.2(5) ?
    I6 Cu6 P5 C33 2_665 . . . -157.2(5) ?
    Cu5 Cu6 P5 C33 . . . . 142.9(5) ?
    Cu5 Cu6 P5 C33 2_665 . . . -97.1(5) ?
    Cu5 Cu6 P5 C33 3_565 . . . 22.9(5) ?
    I6 Cu6 P5 C33 . . . 3_565 -157.2(4) ?
    I6 Cu6 P5 C33 3_565 . . 3_565 82.8(4) ?
    I6 Cu6 P5 C33 2_665 . . 3_565 -37.2(4) ?
    Cu5 Cu6 P5 C33 . . . 3_565 -97.1(4) ?
    Cu5 Cu6 P5 C33 2_665 . . 3_565 22.9(4) ?
    Cu5 Cu6 P5 C33 3_565 . . 3_565 142.9(4) ?
    C33 P5 C33 C34 2_665 . . . 77.5(12) ?
    C33 P5 C33 C34 3_565 . . . -176.4(8) ?
    Cu6 P5 C33 C34 . . . . -49.4(10) ?
    P5 C33 C34 C35 . . . . -176.0(9) ?
    C33 C34 C35 C36 . . . . -177.2(11) ?
    I6 Cu5 P6 C45 2_665 . . . 21.6(4) ?
    I6 Cu5 P6 C45 . . . . 142.2(4) ?
    I5 Cu5 P6 C45 . . . . -97.8(4) ?
    Cu6 Cu5 P6 C45 . . . . 81.1(4) ?
    Cu5 Cu5 P6 C45 3_565 . . . -157.8(4) ?
    Cu5 Cu5 P6 C45 2_665 . . . -37.4(5) ?
    I6 Cu5 P6 C41 2_665 . . . 139.7(4) ?
    I6 Cu5 P6 C41 . . . . -99.7(4) ?
    I5 Cu5 P6 C41 . . . . 20.3(4) ?
    Cu6 Cu5 P6 C41 . . . . -160.8(4) ?
    Cu5 Cu5 P6 C41 3_565 . . . -39.6(5) ?
    Cu5 Cu5 P6 C41 2_665 . . . 80.7(4) ?
    I6 Cu5 P6 C37 2_665 . . . -90.7(8) ?
    I6 Cu5 P6 C37 . . . . 29.9(8) ?
    I5 Cu5 P6 C37 . . . . 149.8(8) ?
    Cu6 Cu5 P6 C37 . . . . -31.3(8) ?
    Cu5 Cu5 P6 C37 3_565 . . . 89.9(8) ?
    Cu5 Cu5 P6 C37 2_665 . . . -149.8(8) ?
    I6 Cu5 P6 C37A 2_665 . . . -111.7(7) ?
    I6 Cu5 P6 C37A . . . . 8.8(7) ?
    I5 Cu5 P6 C37A . . . . 128.8(7) ?
    Cu6 Cu5 P6 C37A . . . . -52.3(8) ?
    Cu5 Cu5 P6 C37A 3_565 . . . 68.9(8) ?
    Cu5 Cu5 P6 C37A 2_665 . . . -170.8(7) ?
    C45 P6 C37 C38 . . . . 61(2) ?
    C41 P6 C37 C38 . . . . -48(2) ?
    C37A P6 C37 C38 . . . . -43(2) ?
    Cu5 P6 C37 C38 . . . . -177.2(19) ?
    P6 C37 C38 C39 . . . . -176.6(16) ?
    C45 P6 C37A C38A . . . . -64.0(19) ?
    C41 P6 C37A C38A . . . . -166.7(18) ?
    C37 P6 C37A C38A . . . . 18(2) ?
    Cu5 P6 C37A C38A . . . . 73.0(19) ?
    P6 C37A C38A C39 . . . . 173.9(15) ?
    C37A C38A C39 C40 . . . . -52(3) ?
    C37A C38A C39 C38 . . . . -36.0(18) ?
    C37 C38 C39 C40 . . . . -169.9(19) ?
    C37 C38 C39 C38A . . . . 21.7(16) ?
    C45 P6 C41 C42 . . . . -168.3(9) ?
    C37 P6 C41 C42 . . . . -60.0(12) ?
    C37A P6 C41 C42 . . . . -62.0(12) ?
    Cu5 P6 C41 C42 . . . . 66.2(10) ?
    P6 C41 C42 C43 . . . . -164.3(9) ?
    C41 C42 C43 C44 . . . . -65.7(15) ?
    C41 P6 C45 C46 . . . . -62.1(10) ?
    C37 P6 C45 C46 . . . . 179.3(11) ?
    C37A P6 C45 C46 . . . . -156.1(10) ?
    Cu5 P6 C45 C46 . . . . 62.7(10) ?
    P6 C45 C46 C47 . . . . -174.7(9) ?
    C45 C46 C47 C48 . . . . 178.7(11) ?
_iucr_refine_instructions_details
;
REM    RES - File
TITL s1981lm   New: P3c1
CELL  0.71073   22.0060   22.0060   23.2760    90.000    90.000   120.000
ZERR 6           0.0020    0.0020    0.0020     0.000     0.000     0.000
LATT  -1
SYMM             - Y ,          X - Y ,              Z
SYMM         - X + Y ,            - X ,              Z
SYMM             - Y ,            - X ,    0.50000 + Z
SYMM               X ,          X - Y ,    0.50000 + Z
SYMM         - X + Y ,              Y ,    0.50000 + Z
SFAC  C  H Cu  I  P
UNIT     288   648  24  24  24
TEMP -163.130
SIZE 0.125 0.19 0.232
REM Tmax: 0.8520 Tmin: 0.6735 (numerical)
REM irregular, colourless
OMIT 0 53
OMIT -4 4 0
OMIT -7 13 10
OMIT -7 10 -6
L.S. 14
BOND $H
CONF
ACTA
WPDB -1
FMAP 2
PLAN 20
DFIX 1.50 0.01 C27 C28
DFIX 1.50 0.01 C27 C28A
DFIX 1.50 0.01 C37A C38A
DFIX 1.50 0.01 C37 C38
DFIX 1.50 0.01 C38 C39
DFIX 1.50 0.01 C38A C39
DFIX 1.50 0.01 C39 C40
DFIX 1.54 0.01 C17 C18
DFIX 1.54 0.01 C17A C18A
DFIX 1.54 0.01 C18 C19
DFIX 1.54 0.01 C18A C19
DFIX 1.50 0.01 C19 C20
DFIX 1.54 0.01 C21 C22
DFIX 1.54 0.01 C21A C22
DFIX 1.54 0.01 C22 C23
DFIX 1.52 0.01 C23 C24
ISOR 0.01 $C
WGHT    0.021300   46.609798
FVAR       0.02499   0.54990   0.65803   0.52361   0.57969
MOLE 1
I1    4    0.983617    0.875450    0.581367    11.00000    0.05676    0.04573 =
         0.03409   -0.00332    0.00125    0.02676
I2    4    1.000000    1.000000    0.738720    10.33333    0.04742    0.04742 =
         0.02546    0.00000    0.00000    0.02371
CU1   3    0.922567    0.934413    0.644108    11.00000    0.04701    0.04233 =
         0.03412   -0.00031    0.00059    0.01746
CU2   3    1.000000    1.000000    0.546642    10.33333    0.05284    0.05284 =
         0.02531    0.00000    0.00000    0.02642
P1    5    1.000000    1.000000    0.450242    10.33333    0.05279    0.05279 =
         0.02777    0.00000    0.00000    0.02639
C1    1    1.016976    0.935733    0.416539    11.00000    0.07226    0.05997 =
         0.03561   -0.00491    0.00098    0.03329
AFIX  23
H1A   2    0.979563    0.888305    0.428087    11.00000   -1.20000
H1B   2    1.014008    0.939401    0.374356    11.00000   -1.20000
AFIX   0
C2    1    1.087635    0.942962    0.431072    11.00000    0.06362    0.06052 =
         0.04129   -0.00283    0.00532    0.03173
AFIX  23
H2A   2    1.094081    0.946452    0.473275    11.00000   -1.20000
H2B   2    1.125403    0.986832    0.413902    11.00000   -1.20000
AFIX   0
C3    1    1.094010    0.880899    0.409044    11.00000    0.09619    0.07657 =
         0.06051   -0.00498   -0.00496    0.05440
AFIX  23
H3A   2    1.083709    0.874821    0.367364    11.00000   -1.20000
H3B   2    1.059056    0.837496    0.428771    11.00000   -1.20000
AFIX   0
C4    1    1.169029    0.892557    0.419827    11.00000    0.08853    0.09998 =
         0.08505   -0.00414    0.00072    0.06153
AFIX 137
H4A   2    1.203174    0.932649    0.397080    11.00000   -1.50000
H4B   2    1.170460    0.850407    0.408472    11.00000   -1.50000
H4C   2    1.180607    0.901943    0.460708    11.00000   -1.50000
AFIX   0
P2    5    0.823251    0.844642    0.678846    11.00000    0.04620    0.04876 =
         0.03808    0.00289    0.00134    0.02049
C5    1    0.832462    0.813983    0.749120    11.00000    0.06170    0.05224 =
         0.04170    0.01022    0.00382    0.02756
AFIX  23
H5A   2    0.845428    0.852144    0.777393    11.00000   -1.20000
H5B   2    0.786475    0.774090    0.760784    11.00000   -1.20000
AFIX   0
C6    1    0.887187    0.790710    0.751277    11.00000    0.08099    0.04941 =
         0.04889   -0.00095   -0.01129    0.03098
AFIX  23
H6A   2    0.866563    0.743808    0.733189    11.00000   -1.20000
H6B   2    0.927562    0.823471    0.727299    11.00000   -1.20000
AFIX   0
C7    1    0.915188    0.786554    0.810221    11.00000    0.10869    0.08289 =
         0.06974   -0.00157   -0.01693    0.05573
AFIX  23
H7A   2    0.948438    0.768995    0.805384    11.00000   -1.20000
H7B   2    0.941667    0.834458    0.826497    11.00000   -1.20000
AFIX   0
C8    1    0.862823    0.742957    0.849718    11.00000    0.13321    0.12066 =
         0.11647    0.01256   -0.01924    0.05378
AFIX 137
H8A   2    0.828232    0.758383    0.853393    11.00000   -1.50000
H8B   2    0.884312    0.745823    0.887236    11.00000   -1.50000
H8C   2    0.839528    0.694364    0.835978    11.00000   -1.50000
AFIX   0
C9    1    0.746779    0.856558    0.688029    11.00000    0.06750    0.08391 =
         0.05584    0.01035    0.00464    0.04222
AFIX  23
H9A   2    0.733414    0.866097    0.649897    11.00000   -1.20000
H9B   2    0.706985    0.811941    0.702215    11.00000   -1.20000
AFIX   0
C10   1    0.756590    0.911179    0.726127    11.00000    0.07515    0.07213 =
         0.08365   -0.00031    0.01416    0.03838
AFIX  23
H10A  2    0.794631    0.956384    0.711091    11.00000   -1.20000
H10B  2    0.771769    0.903001    0.763973    11.00000   -1.20000
AFIX   0
C11   1    0.688226    0.916882    0.734597    11.00000    0.07769    0.11352 =
         0.07942    0.00591    0.00821    0.04619
AFIX  23
H11A  2    0.700355    0.959385    0.757479    11.00000   -1.20000
H11B  2    0.671617    0.922557    0.696525    11.00000   -1.20000
AFIX   0
C12   1    0.628676    0.853111    0.764615    11.00000    0.10431    0.13179 =
         0.11444    0.00493   -0.01038    0.07056
AFIX 137
H12A  2    0.614513    0.811140    0.741159    11.00000   -1.50000
H12B  2    0.588571    0.860414    0.769670    11.00000   -1.50000
H12C  2    0.644759    0.846888    0.802263    11.00000   -1.50000
AFIX   0
C13   1    0.786700    0.765737    0.636070    11.00000    0.05342    0.05685 =
         0.04615    0.00386   -0.00460    0.01693
AFIX  23
H13A  2    0.821312    0.749620    0.633339    11.00000   -1.20000
H13B  2    0.744363    0.728477    0.655461    11.00000   -1.20000
AFIX   0
C14   1    0.766907    0.776805    0.575234    11.00000    0.09642    0.07185 =
         0.05161   -0.00378   -0.01991    0.01919
AFIX  23
H14A  2    0.808044    0.817334    0.557388    11.00000   -1.20000
H14B  2    0.728866    0.788290    0.577906    11.00000   -1.20000
AFIX   0
C15   1    0.742333    0.711483    0.536027    11.00000    0.11706    0.08682 =
         0.09381   -0.01560   -0.03608    0.03106
AFIX  23
H15A  2    0.705540    0.669547    0.556183    11.00000   -1.20000
H15B  2    0.721394    0.717971    0.500557    11.00000   -1.20000
AFIX   0
C16   1    0.798766    0.699836    0.520869    11.00000    0.20949    0.19044 =
         0.18277   -0.03764    0.00442    0.08697
AFIX 137
H16A  2    0.842315    0.745031    0.517545    11.00000   -1.50000
H16B  2    0.788378    0.675052    0.484027    11.00000   -1.50000
H16C  2    0.804225    0.671456    0.550662    11.00000   -1.50000
AFIX   0
MOLE 2
I3    4    0.666667    0.333333    0.636301    10.33333    0.05800    0.05800 =
         0.02448    0.00000    0.00000    0.02900
I4    4    0.791607    0.441593    0.792513    11.00000    0.09146    0.10648 =
         0.03830   -0.01860   -0.01475    0.04088
CU3   3    0.677033    0.410661    0.729711    11.00000    0.08530    0.07608 =
         0.03421   -0.00563   -0.00011    0.04096
CU4   3    0.666667    0.333333    0.825276    10.33333    0.11181    0.11181 =
         0.02664    0.00000    0.00000    0.05590
P3    5    0.691572    0.514405    0.701387    11.00000    0.08982    0.06429 =
         0.10423   -0.02596   -0.01793    0.03531
PART 1
C17   1    0.650895    0.558177    0.729699    21.00000    0.07157    0.07039 =
         0.05987    0.00045    0.00554    0.04041
AFIX  23
H17A  2    0.667435    0.602802    0.708621    21.00000   -1.20000
H17B  2    0.599610    0.529150    0.723730    21.00000   -1.20000
AFIX   0
C18   1    0.665577    0.574139    0.794150    21.00000    0.07342    0.06644 =
         0.05653   -0.01077   -0.00354    0.02447
AFIX  23
H18A  2    0.715748    0.609265    0.799759    21.00000   -1.20000
H18B  2    0.655783    0.530787    0.814714    21.00000   -1.20000
AFIX   0
PART 2
C17A  1    0.645227    0.535952    0.769684   -21.00000    0.08316    0.06973 =
         0.07878    0.00422    0.01434    0.04268
AFIX  23
H17C  2    0.593780    0.504086    0.768677   -21.00000   -1.20000
H17D  2    0.663251    0.528408    0.806375   -21.00000   -1.20000
AFIX   0
C18A  1    0.662138    0.612411    0.765583   -21.00000    0.07812    0.06612 =
         0.07555    0.00904    0.00598    0.03302
AFIX  23
H18C  2    0.642814    0.622440    0.730766   -21.00000   -1.20000
H18D  2    0.712679    0.646987    0.769969   -21.00000   -1.20000
AFIX   0
PART 0
C19   1    0.618890    0.603066    0.820159    11.00000    0.12247    0.16299 =
         0.10457   -0.04218    0.02106    0.04901
PART 1
AFIX  23
H19A  2    0.570593    0.571184    0.806309    21.00000   -1.20000
H19B  2    0.618059    0.595620    0.862164    21.00000   -1.20000
AFIX  23
PART 2
H19C  2    0.569003    0.566087    0.816818   -21.00000   -1.20000
H19D  2    0.640136    0.596875    0.855567   -21.00000   -1.20000
AFIX   0
PART 0
C20   1    0.631108    0.675653    0.812451    11.00000    0.13755    0.19978 =
         0.12830    0.01836    0.01869    0.07762
AFIX 137
H20A  2    0.678355    0.709646    0.825871    11.00000   -1.50000
H20B  2    0.596333    0.681090    0.834730    11.00000   -1.50000
H20C  2    0.626660    0.683895    0.771689    11.00000   -1.50000
AFIX   0
PART 1
C21   1    0.665782    0.511618    0.620586    31.00000    0.09403    0.07516 =
         0.07309    0.01894    0.00494    0.03723
AFIX  23
H21A  2    0.682878    0.559753    0.606012    31.00000   -1.20000
H21B  2    0.686834    0.489384    0.597076    31.00000   -1.20000
AFIX   0
PART 2
C21A  1    0.652853    0.523808    0.646098   -31.00000    0.06005    0.05732 =
         0.04171   -0.01194    0.00504    0.02677
AFIX  23
H21C  2    0.644823    0.563018    0.655882   -31.00000   -1.20000
H21D  2    0.688558    0.541562    0.615204   -31.00000   -1.20000
AFIX   0
PART 0
C22   1    0.584312    0.468012    0.617187    11.00000    0.10861    0.10904 =
         0.13560    0.00844   -0.01934    0.05459
PART 1
AFIX  23
H22A  2    0.565059    0.497386    0.631363    31.00000   -1.20000
H22B  2    0.567670    0.427270    0.643338    31.00000   -1.20000
AFIX  23
PART 2
H22C  2    0.549299    0.478938    0.633455   -31.00000   -1.20000
H22D  2    0.575371    0.424463    0.636946   -31.00000   -1.20000
AFIX   0
PART 0
C23   1    0.554060    0.440586    0.556032    11.00000    0.17103    0.17564 =
         0.13835    0.02583   -0.03566    0.07366
AFIX  23
H23A  2    0.561948    0.401294    0.546212    11.00000   -1.20000
H23B  2    0.502749    0.421900    0.556818    11.00000   -1.20000
AFIX   0
C24   1    0.585028    0.494156    0.510755    11.00000    0.26031    0.26894 =
         0.26576   -0.01680    0.00131    0.13330
AFIX 137
H24A  2    0.584988    0.536694    0.523158    11.00000   -1.50000
H24B  2    0.557384    0.476289    0.475460    11.00000   -1.50000
H24C  2    0.633354    0.505195    0.503468    11.00000   -1.50000
AFIX   0
C25   1    0.782662    0.587026    0.699940    11.00000    0.09615    0.08101 =
         0.09938   -0.01876   -0.00005    0.04571
AFIX  23
H25A  2    0.783197    0.630505    0.688117    11.00000   -1.20000
H25B  2    0.802528    0.594449    0.739169    11.00000   -1.20000
AFIX   0
C26   1    0.828791    0.573543    0.658973    11.00000    0.09750    0.07749 =
         0.09203   -0.01013   -0.00572    0.03054
AFIX  23
H26A  2    0.814557    0.575146    0.618907    11.00000   -1.20000
H26B  2    0.821429    0.525963    0.666055    11.00000   -1.20000
AFIX   0
C27   1    0.906892    0.627560    0.666271    11.00000    0.12118    0.11933 =
         0.13268    0.00056    0.00895    0.04515
PART 1
AFIX  23
H27A  2    0.912022    0.674741    0.669749    41.00000   -1.20000
H27B  2    0.923499    0.617594    0.702684    41.00000   -1.20000
AFIX  23
PART 2
H27C  2    0.916369    0.645767    0.706105   -41.00000   -1.20000
H27D  2    0.935782    0.605584    0.658277   -41.00000   -1.20000
AFIX   0
PART 0
PART 1
C28   1    0.952709    0.629075    0.619056    41.00000    0.09438    0.09753 =
         0.09318   -0.01706    0.00597    0.05081
AFIX 137
H28A  2    0.938924    0.642084    0.583122    41.00000   -1.50000
H28B  2    0.947905    0.582553    0.614894    41.00000   -1.50000
H28C  2    1.001625    0.663589    0.627899    41.00000   -1.50000
AFIX   0
PART 2
C28A  1    0.924322    0.685409    0.625202   -41.00000    0.11941    0.11219 =
         0.10608   -0.01018    0.00286    0.05866
AFIX 137
H28D  2    0.975189    0.717363    0.624904   -41.00000   -1.50000
H28E  2    0.900675    0.711146    0.636898   -41.00000   -1.50000
H28F  2    0.908634    0.665997    0.586626   -41.00000   -1.50000
AFIX   0
PART 0
P4    5    0.666667    0.333333    0.921998    10.33333    0.11628    0.11628 =
         0.02765    0.00000    0.00000    0.05814
C29   1    0.581681    0.300816    0.955263    11.00000    0.10095    0.10357 =
         0.03188    0.01111    0.00884    0.04262
AFIX  23
H29A  2    0.587023    0.299702    0.997419    11.00000   -1.20000
H29B  2    0.564703    0.333941    0.947022    11.00000   -1.20000
AFIX   0
C30   1    0.527509    0.229018    0.935343    11.00000    0.09724    0.10338 =
         0.05823    0.01907    0.00008    0.04437
AFIX  23
H30A  2    0.544772    0.195979    0.942907    11.00000   -1.20000
H30B  2    0.521341    0.230274    0.893310    11.00000   -1.20000
AFIX   0
C31   1    0.457250    0.201912    0.964248    11.00000    0.12847    0.11560 =
         0.09401    0.00764   -0.01022    0.04468
AFIX  23
H31A  2    0.439204    0.233998    0.955295    11.00000   -1.20000
H31B  2    0.463910    0.202775    1.006366    11.00000   -1.20000
AFIX   0
C32   1    0.402661    0.128045    0.946433    11.00000    0.15508    0.14234 =
         0.12016    0.01918    0.01068    0.05889
AFIX 137
H32A  2    0.402142    0.124213    0.904468    11.00000   -1.50000
H32B  2    0.356310    0.117862    0.959909    11.00000   -1.50000
H32C  2    0.414290    0.094377    0.963422    11.00000   -1.50000
AFIX   0
MOLE 3
I5    4    0.333333    0.666667    1.020375    10.33333    0.07605    0.07605 =
         0.02701    0.00000    0.00000    0.03803
I6    4    0.467557    0.719412    0.863896    11.00000    0.08659    0.10037 =
         0.03806   -0.00107    0.00952    0.04648
CU5   3    0.383939    0.750177    0.926610    11.00000    0.08326    0.08225 =
         0.03544   -0.00115    0.00138    0.03935
CU6   3    0.333333    0.666667    0.830677    10.33333    0.09443    0.09443 =
         0.02851    0.00000    0.00000    0.04721
P5    5    0.333333    0.666667    0.733931    10.33333    0.09539    0.09539 =
         0.02694    0.00000    0.00000    0.04769
C33   1    0.333583    0.592753    0.700197    11.00000    0.08920    0.09861 =
         0.05750   -0.00540    0.00463    0.04180
AFIX  23
H33A  2    0.286628    0.550820    0.705352    11.00000   -1.20000
H33B  2    0.341018    0.602067    0.658436    11.00000   -1.20000
AFIX   0
C34   1    0.388790    0.575444    0.722522    11.00000    0.09240    0.08969 =
         0.05945   -0.00369    0.00183    0.05162
AFIX  23
H34A  2    0.435737    0.617958    0.719796    11.00000   -1.20000
H34B  2    0.379413    0.562212    0.763569    11.00000   -1.20000
AFIX   0
C35   1    0.389442    0.516266    0.689567    11.00000    0.09179    0.10193 =
         0.10178   -0.00908    0.00261    0.04578
AFIX  23
H35A  2    0.401559    0.530195    0.648883    11.00000   -1.20000
H35B  2    0.342133    0.474069    0.690725    11.00000   -1.20000
AFIX   0
C36   1    0.443322    0.498836    0.715833    11.00000    0.15038    0.13057 =
         0.14014   -0.00570    0.01243    0.07770
AFIX 137
H36A  2    0.490817    0.538473    0.709935    11.00000   -1.50000
H36B  2    0.439031    0.456951    0.697157    11.00000   -1.50000
H36C  2    0.434336    0.490017    0.757086    11.00000   -1.50000
AFIX   0
P6    5    0.449598    0.860373    0.958442    11.00000    0.07995    0.07722 =
         0.06796    0.00444    0.00888    0.04214
PART 1
C37   1    0.520127    0.909996    0.905301    51.00000    0.08535    0.07293 =
         0.09098   -0.00428   -0.00805    0.03914
AFIX  23
H37A  2    0.544261    0.882714    0.899414    51.00000   -1.20000
H37B  2    0.496336    0.907819    0.868624    51.00000   -1.20000
AFIX   0
C38   1    0.577056    0.985344    0.912681    51.00000    0.10228    0.10348 =
         0.10344   -0.00346   -0.00927    0.04826
AFIX  23
H38A  2    0.607171    0.990441    0.946034    51.00000   -1.20000
H38B  2    0.556641    1.016056    0.918421    51.00000   -1.20000
AFIX   0
PART 2
C37A  1    0.542672    0.922166    0.933954   -51.00000    0.04555    0.05926 =
         0.04916    0.00323    0.00518    0.02200
AFIX  23
H37C  2    0.564890    0.962831    0.960360   -51.00000   -1.20000
H37D  2    0.570005    0.897618    0.935656   -51.00000   -1.20000
AFIX   0
C38A  1    0.544735    0.947944    0.873559   -51.00000    0.06015    0.07511 =
         0.06009    0.00489    0.00973    0.03319
AFIX  23
H38C  2    0.513321    0.967945    0.870768   -51.00000   -1.20000
H38D  2    0.527390    0.907943    0.846538   -51.00000   -1.20000
AFIX   0
PART 0
C39   1    0.619254    1.003804    0.856568    11.00000    0.13318    0.14325 =
         0.14865    0.05294    0.02714    0.07409
PART 1
AFIX  23
H39A  2    0.636228    0.971057    0.846765    51.00000   -1.20000
H39B  2    0.595001    1.010547    0.823455    51.00000   -1.20000
AFIX  23
PART 2
H39C  2    0.643636    0.976698    0.851079   -51.00000   -1.20000
H39D  2    0.613467    1.017925    0.817480   -51.00000   -1.20000
AFIX   0
PART 0
C40   1    0.674360    1.071236    0.883138    11.00000    0.19488    0.20886 =
         0.17977    0.04058   -0.00744    0.10601
AFIX 137
H40A  2    0.656182    1.103619    0.886857    11.00000   -1.50000
H40B  2    0.716208    1.092431    0.858671    11.00000   -1.50000
H40C  2    0.686649    1.061659    0.921224    11.00000   -1.50000
AFIX   0
C41   1    0.479563    0.867276    1.032558    11.00000    0.07833    0.06961 =
         0.08025   -0.01703   -0.00864    0.03661
AFIX  23
H41A  2    0.502283    0.917051    1.044556    11.00000   -1.20000
H41B  2    0.438185    0.840268    1.057570    11.00000   -1.20000
AFIX   0
C42   1    0.530432    0.841127    1.042029    11.00000    0.10417    0.07666 =
         0.10228   -0.01646   -0.01381    0.05054
AFIX  23
H42A  2    0.576792    0.875859    1.026250    11.00000   -1.20000
H42B  2    0.513822    0.796659    1.020695    11.00000   -1.20000
AFIX   0
C43   1    0.539040    0.828446    1.107021    11.00000    0.09692    0.11978 =
         0.09935   -0.01319   -0.01104    0.05776
AFIX  23
H43A  2    0.492400    0.796011    1.123650    11.00000   -1.20000
H43B  2    0.568351    0.806132    1.110400    11.00000   -1.20000
AFIX   0
C44   1    0.572820    0.896630    1.140448    11.00000    0.11275    0.14315 =
         0.13442   -0.04284   -0.02341    0.07410
AFIX 137
H44A  2    0.620629    0.927175    1.126271    11.00000   -1.50000
H44B  2    0.574431    0.886770    1.181305    11.00000   -1.50000
H44C  2    0.545257    0.920063    1.135398    11.00000   -1.50000
AFIX   0
C45   1    0.406250    0.912513    0.960043    11.00000    0.10284    0.09228 =
         0.08054    0.00829    0.01252    0.05608
AFIX  23
H45A  2    0.441035    0.960952    0.971720    11.00000   -1.20000
H45B  2    0.390646    0.914806    0.920613    11.00000   -1.20000
AFIX   0
C46   1    0.344672    0.885891    0.999217    11.00000    0.09320    0.08412 =
         0.06917    0.00584    0.01082    0.04979
AFIX  23
H46A  2    0.361038    0.887836    1.039151    11.00000   -1.20000
H46B  2    0.311857    0.836026    0.989911    11.00000   -1.20000
AFIX   0
C47   1    0.305298    0.925214    0.996425    11.00000    0.09648    0.09498 =
         0.09781    0.00151    0.00238    0.05526
AFIX  23
H47A  2    0.289634    0.924188    0.956386    11.00000   -1.20000
H47B  2    0.337614    0.974856    1.006758    11.00000   -1.20000
AFIX   0
C48   1    0.241200    0.895659    1.036174    11.00000    0.11651    0.12275 =
         0.10091    0.01037    0.00620    0.06834
AFIX 137
H48A  2    0.213963    0.844514    1.032094    11.00000   -1.50000
H48B  2    0.211848    0.915846    1.025747    11.00000   -1.50000
H48C  2    0.256823    0.907727    1.076085    11.00000   -1.50000
HKLF 4 1 -1.0000  0.0000  0.0000  0.0000 -1.0000  0.0000  0.0000  0.0000  1.0000
REM  s1981lm   New: P3c1
REM R1 =  0.0459 for  10102 Fo > 4sig(Fo)  and  0.0755 for all  13415 data
REM    612 parameters refined using    341 restraints
END
WGHT      0.0197     46.8588
REM Highest difference peak  1.622,  deepest hole -1.161,  1-sigma level  0.113
Q1    1   0.8173  0.4260  0.7956  11.00000  0.05    1.62
Q2    1   0.7570  0.4208  0.8020  11.00000  0.05    1.49
Q3    1   0.8053  0.4735  0.7979  11.00000  0.05    1.37
Q4    1   0.4903  0.6997  0.8692  11.00000  0.05    1.26
Q5    1   0.9540  0.8879  0.5779  11.00000  0.05    1.13
Q6    1   0.9786  1.0211  0.7353  11.00000  0.05    1.05
Q7    1   0.4820  0.7590  0.8698  11.00000  0.05    1.01
Q8    1   0.4333  0.6993  0.8736  11.00000  0.05    0.99
Q9    1   0.2930  0.6395  1.0234  11.00000  0.05    0.94
Q10   1   1.0276  0.8958  0.5777  11.00000  0.05    0.82
Q11   1   0.4387  0.6523  0.8674  11.00000  0.05    0.78
Q12   1   0.9662  0.8329  0.5738  11.00000  0.05    0.78
Q13   1   0.6809  0.3697  0.8346  11.00000  0.05    0.77
Q14   1   0.8880  0.8792  0.5790  11.00000  0.05    0.73
Q15   1   0.5555  0.4851  0.5820  11.00000  0.05    0.68
Q16   1   0.5998  0.4296  0.6512  11.00000  0.05    0.67
Q17   1   0.6071  0.6324  0.8058  11.00000  0.05    0.64
Q18   1   1.0632  0.9884  0.5147  11.00000  0.05    0.62
Q19   1   0.8641  0.7679  0.8141  11.00000  0.05    0.60
Q20   1   1.0000  1.0000  0.7013  10.33333  0.05    0.59
;
data_global
_journal_date_recd_electronic     2013-11-27
_journal_date_accepted     2014-02-14
_journal_name_full     'Acta Crystallographica, Section E'
_journal_year     2014
_journal_volume     70
_journal_issue      4
_journal_page_first     m117
_journal_page_last     m118
_journal_paper_category     QM
_journal_paper_doi     10.1107/S1600536814003390
_journal_coeditor_code     HP2064
_publ_contact_author
;
      Prof. Dr. Sabine Laschat
      Institut f r Organische Chemie
      Universit\"at Stuttgart
      Pfaffenwaldring 55
      D-70569 Stuttgart
      Germany
;
_publ_contact_author_email     wolfgang.frey@oc.uni-stuttgart.de
_publ_contact_author_fax     '49 711 685 64269'
_publ_contact_author_phone     '49 711 685 64335'
_publ_section_title
;
Tetra-\m~3~-iodido-tetrakis[(tri-<i>n</i>-butylphosphane-\k<i>P</i>)copper(I)]
;
loop_
    _publ_author_name
    _publ_author_address
    'Klenk, Simon'
;
Institut f\"ur Organische Chemie
Universit\"at Stuttgart
Pfaffenwaldring 55
70569 Stuttgart
Germany
;
    'Frey, Wolfgang'
;
Institut f\"ur Organische Chemie
Universit\"at Stuttgart
Pfaffenwaldring 55
70569 Stuttgart
Germany
;
    'Bubrin, Martina'
;
Institut f\"ur Anorganische Chemie
Universit\"at Stuttgart
Pfaffenwaldring 55
70569 Stuttgart
Germany
;
    'Laschat, Sabine'
;
Institut f\"ur Organische Chemie
Universit\"at Stuttgart
Pfaffenwaldring 55
70569 Stuttgart
Germany
;
