# Supplementary material for: Tetra-μ3-iodido-tetra­kis­[(tri-n-butyl­phosphane-κP)copper(I)]
Source: Acta Crystallogr Sect E Struct Rep Online. 2014 Mar 5;70(Pt 4):m117–8. doi: 10.1107/S1600536814003390 (PMC3998569; doi:10.1107/S1600536814003390)
Supplement: Supplementary file 2 [file e-70-0m117-Isup2.hkl]

# 
# h,k,l, Fc-squared, Fo-squared, sigma(Fo-squared) and status flag 
# 
data_I
_shelx_title ' s1981lm   New: P3c1' 
_shelx_refln_list_code          4 
_shelx_F_calc_maximum     1279.40 
_exptl_crystal_F_000      4704.00 
_reflns_d_resolution_high  0.7980 
 
loop_ 
 _symmetry_equiv_pos_as_xyz 
 'x, y, z' 
 '-y, x-y, z' 
 '-x+y, -x, z' 
 '-y, -x, z+1/2' 
 'x, x-y, z+1/2' 
 '-x+y, y, z+1/2' 
 
_cell_length_a    22.0060 
_cell_length_b    22.0060 
_cell_length_c    23.2760 
_cell_angle_alpha  90.000 
_cell_angle_beta   90.000 
_cell_angle_gamma 120.000 
 
_shelx_F_squared_multiplier     1.000 
 
loop_ 
 _refln_index_h 
 _refln_index_k 
 _refln_index_l 
 _refln_F_squared_calc 
 _refln_F_squared_meas 
 _refln_F_squared_sigma 
 _refln_observed_status 
  -2   2 -28      154.23       48.03    336.19 o 
  -3   3 -28     4547.54     4898.82    512.30 o 
  -2   3 -28      345.21      376.22    488.28 o 
  -1   3 -28      491.06      464.27    352.20 o 
   0   3 -28     2415.06     3297.90    432.25 o 
  -4   4 -28     1353.95     1296.75    432.25 o 
  -3   4 -28     2620.95     2106.70    305.65 o 
  -2   4 -28     5747.77     6712.89    401.75 o 
  -1   4 -28      154.74        0.00    253.01 o 
   0   4 -28      539.35      192.11    368.21 o 
  -5   5 -28     6842.95     6675.85    656.38 o 
  -4   5 -28    13940.40    15892.72    667.61 o 
  -3   5 -28      964.42      729.90    305.02 o 
  -2   5 -28     1604.80     1454.00    298.55 o 
  -1   5 -28     8413.72     8258.74    944.54 o 
   0   5 -28     1281.61     1008.58    416.24 o 
  -6   6 -28     6345.77     6243.60    640.37 o 
  -5   6 -28     2620.84     2623.04    368.21 o 
  -4   6 -28     5325.87     5060.37    536.31 o 
  -3   6 -28     8314.63     8458.70    744.43 o 
  -2   6 -28      991.61      253.64    288.50 o 
  -1   6 -28     1419.03      967.08    303.14 o 
   0   6 -28     2292.79     1970.58    316.36 o 
  -6   7 -28     5151.79     4884.59    435.72 o 
  -5   7 -28     4721.12     4330.44    401.75 o 
  -4   7 -28     1145.79      818.16    424.24 o 
  -3   7 -28     4931.02     5513.87    418.85 o 
  -2   7 -28     1811.78     1187.21    321.29 o 
  -1   7 -28     4128.80     3749.38    382.89 o 
  -1   2 -27       81.20      320.18    448.26 o 
  -2   3 -27     1760.32     1190.82    424.24 o 
  -1   3 -27      832.49     1110.59    259.63 o 
  -3   4 -27      944.23     1048.60    283.01 o 
  -2   4 -27     1055.56     1225.09    277.17 o 
  -1   4 -27     3120.95     3809.34    321.29 o 
  -4   5 -27      440.38       14.05    277.17 o 
  -3   5 -27     9973.60    10460.93    537.62 o 
  -2   5 -27     2000.84     1838.76    305.02 o 
  -1   5 -27      318.33        0.00    173.41 o 
  -5   6 -27     2239.93     1882.75    328.29 o 
  -4   6 -27     1429.44      876.36    328.19 o 
  -3   6 -27     1165.94     1009.17    305.02 o 
  -2   6 -27     5555.71     5250.14    432.25 o 
  -1   6 -27      385.25       97.29    184.93 o 
  -6   7 -27      154.89        0.00    294.33 o 
  -5   7 -27      359.82        0.00    294.33 o 
  -4   7 -27     5191.75     5355.85    413.07 o 
  -3   7 -27     1137.64     1208.70    316.97 o 
  -2   7 -27      150.29        0.00    242.91 o 
  -1   7 -27      585.98       88.30    196.27 o 
  -7   8 -27      335.60      345.74    322.48 o 
  -6   8 -27     2196.49     2634.45    379.10 o 
  -5   8 -27      261.34       40.32    424.24 o 
  -4   8 -27       91.85       18.63    311.15 o 
  -3   8 -27     1094.31      608.35    316.97 o 
  -2   8 -27      747.10      548.38    302.83 o 
  -1   8 -27      176.35        0.00    232.50 o 
  -8   9 -27     1313.65     1815.18    379.10 o 
  -7   9 -27       30.71        0.00    322.48 o 
  -6   9 -27     1860.98     2300.47    568.33 o 
  -5   9 -27      196.69        0.00    360.21 o 
  -4   9 -27      165.85        0.00    400.23 o 
  -3   9 -27      393.11      427.86    318.00 o 
  -2   9 -27     1227.54     1297.97    269.70 o 
  -1   9 -27      440.25      580.09    257.76 o 
  -7  10 -27     2774.07     3243.47    418.85 o 
  -6  10 -27      162.47        0.00    322.48 o 
  -5  10 -27     2398.42     2808.65    407.06 o 
  -4  10 -27     1291.08     1392.80    362.25 o 
  -3  10 -27      757.58      531.32    312.48 o 
   0   0 -26     1515.98     1120.65    288.17 o 
  -1   1 -26    20452.25    24414.06    976.56 o 
   0   1 -26     2540.72     1636.71    231.86 o 
  -2   2 -26     1319.12      944.54    336.19 o 
  -1   2 -26     1268.36     1585.30    200.08 o 
   0   2 -26    12353.42    14921.31    520.36 o 
  -3   3 -26     1486.70     1793.03    384.22 o 
  -2   3 -26     4025.69     3995.61    344.20 o 
  -1   3 -26      433.71      174.90    152.66 o 
   0   3 -26     2356.12     2551.70    270.98 o 
  -4   4 -26     8201.70     8805.07    704.41 o 
  -3   4 -26     1423.87     1056.61    283.01 o 
  -2   4 -26      312.76       32.02    237.72 o 
  -1   4 -26     2265.01     2458.26    194.92 o 
   0   4 -26      195.91      296.17    237.72 o 
  -5   5 -26     5901.23     5026.90    560.32 o 
  -4   5 -26     3078.60     2898.53    333.80 o 
  -3   5 -26     2358.66     2534.42    316.97 o 
  -2   5 -26      188.43      163.29    197.68 o 
  -1   5 -26     3147.03     3238.30    219.08 o 
   0   5 -26     4163.78     4407.51    345.13 o 
  -6   6 -26     5090.61     5459.15    624.36 o 
  -5   6 -26     6227.02     6295.41    429.72 o 
  -4   6 -26     3707.33     3684.01    362.25 o 
  -3   6 -26     2076.37     1692.00    320.18 o 
  -2   6 -26      329.44       87.03    204.87 o 
  -1   6 -26      864.98      301.41    191.11 o 
   0   6 -26     7010.34     6928.52    429.72 o 
  -7   7 -26     4211.02     4130.38    592.34 o 
  -6   7 -26    13590.07    15439.41    672.39 o 
  -5   7 -26     5352.44     5202.70    430.17 o 
  -4   7 -26     2407.62     2367.23    520.30 o 
  -3   7 -26     2520.66     2185.36    249.64 o 
  -2   7 -26     6785.57     6588.46    349.20 o 
  -1   7 -26     4588.51     4955.62    271.45 o 
   0   7 -26    12009.49    12351.16    599.97 o 
  -8   8 -26    19214.08    20811.99   1200.69 o 
  -7   8 -26     4530.11     5483.70    624.36 o 
  -6   8 -26     4919.56     4297.35    413.07 o 
  -5   8 -26     6286.55     6798.36    512.30 o 
  -4   8 -26     7704.30     8704.91    394.70 o 
  -3   8 -26     4852.09     4681.45    390.25 o 
  -2   8 -26     8000.57     8152.10    547.95 o 
  -1   8 -26     5447.76     5225.98    297.60 o 
   0   8 -26    14378.81    16001.21    696.13 o 
  -9   9 -26     1791.02      992.57    512.30 o 
  -8   9 -26     7681.51     7602.87    514.98 o 
  -7   9 -26    11129.37    11648.58    650.84 o 
  -6   9 -26     6091.64     6705.68    498.09 o 
  -5   9 -26     6061.52     5955.19    648.37 o 
  -4   9 -26     2719.71     3393.46    301.76 o 
  -3   9 -26     8170.95     8496.50    425.36 o 
  -2   9 -26    11415.19    13543.79    529.21 o 
  -1   9 -26    16048.35    18629.76    531.72 o 
   0   9 -26      700.55      728.42    488.28 o 
 -10  10 -26     2408.20     2049.18    576.33 o 
  -9  10 -26     8747.40     8721.68    592.34 o 
  -8  10 -26     1941.24     1975.52    390.42 o 
  -7  10 -26     4547.54     4091.16    434.84 o 
  -6  10 -26     3257.82     3178.86    407.53 o 
  -5  10 -26     7561.86     7904.22    549.90 o 
  -4  10 -26     7004.07     6791.93    378.62 o 
  -3  10 -26     3101.03     2677.20    307.72 o 
  -2  10 -26     2057.84     2165.75    300.75 o 
  -1  10 -26     7460.12     7072.20    351.66 o 
   0  10 -26     8304.95     8366.68    543.02 o 
 -10  11 -26      204.17      445.21    356.45 o 
  -9  11 -26     1760.70     1472.85    384.89 o 
  -8  11 -26     3082.56     2760.24    412.14 o 
  -7  11 -26     2236.78     2971.67    848.49 o 
  -6  11 -26     1291.69     1346.39    305.27 o 
  -5  11 -26      135.89       42.69    249.33 o 
  -4  11 -26     4506.03     4749.82    350.61 o 
  -3  11 -26     5014.53     5270.94    362.51 o 
  -2  11 -26     2946.11     3365.85    410.38 o 
  -1  11 -26      183.06      130.62    264.55 o 
  -8  12 -26      547.51       77.16    344.02 o 
  -7  12 -26      840.39      771.15    366.73 o 
  -6  12 -26     3221.09     3736.24    329.86 o 
  -5  12 -26     1263.34     1294.28    280.11 o 
  -4  12 -26      749.39      540.48    272.91 o 
  -3  12 -26      727.12      736.42    528.30 o 
  -1   2 -25      160.97      219.42    141.90 o 
  -2   3 -25      198.67       54.70    159.28 o 
  -1   3 -25     3404.04     3732.74    202.98 o 
  -3   4 -25     6272.72     6324.73    488.28 o 
  -2   4 -25     2301.12     2317.62    213.53 o 
  -1   4 -25      307.56       41.94    221.28 o 
  -4   5 -25     1294.01      517.63    270.98 o 
  -3   5 -25      742.24      347.63    186.37 o 
  -2   5 -25    19653.72    21936.31    721.59 o 
  -1   5 -25     1325.60     1323.37    186.87 o 
  -5   6 -25       44.95        0.00    277.17 o 
  -4   6 -25    16025.33    17516.28    501.82 o 
  -3   6 -25     4330.74     4107.15    296.03 o 
  -2   6 -25      292.67       49.47    206.93 o 
  -1   6 -25     3732.62     3443.46    231.30 o 
  -6   7 -25     2076.31     2289.09    350.93 o 
  -5   7 -25     1818.21     1847.15    384.22 o 
  -4   7 -25       55.28        0.00    189.71 o 
  -3   7 -25    12496.09    12131.83    458.41 o 
  -2   7 -25     2179.92     2293.86    250.55 o 
  -1   7 -25       28.61        0.00    185.52 o 
  -7   8 -25      164.44      216.12    305.65 o 
  -6   8 -25       50.67      192.11    305.65 o 
  -5   8 -25     4670.75     4615.19    283.54 o 
  -4   8 -25     1379.83     1132.60    230.63 o 
  -3   8 -25       51.52        0.00    213.86 o 
  -2   8 -25     2763.69     2961.12    276.05 o 
  -1   8 -25      404.39      731.94    213.82 o 
  -8   9 -25       20.63      272.16    328.29 o 
  -7   9 -25     3631.15     4269.19    424.40 o 
  -6   9 -25      206.28      280.66    213.22 o 
  -5   9 -25      117.84        0.00    223.14 o 
  -4   9 -25      902.14      805.47    230.84 o 
  -3   9 -25      294.99      159.72    232.50 o 
  -2   9 -25      364.65      496.58    245.65 o 
  -1   9 -25      832.23     1154.26    249.56 o 
  -9  10 -25      842.08      763.46    344.02 o 
  -8  10 -25      144.30      139.11    327.70 o 
  -7  10 -25      282.90        0.00    299.83 o 
  -6  10 -25     1408.87     1616.13    256.11 o 
  -5  10 -25      171.20      301.71    228.36 o 
  -4  10 -25       11.28        0.00    224.39 o 
  -3  10 -25     2828.15     2898.52    300.75 o 
  -2  10 -25      715.33      224.13    249.56 o 
  -1  10 -25      189.12      246.03    337.37 o 
 -10  11 -25      272.39        0.00    333.80 o 
  -9  11 -25       39.73        0.00    472.27 o 
  -8  11 -25     2248.80     1691.12    373.57 o 
  -7  11 -25       24.51       66.93    237.84 o 
  -6  11 -25      869.48      855.95    288.79 o 
  -5  11 -25      759.45      472.89    254.46 o 
  -4  11 -25       44.75      132.23    242.91 o 
  -3  11 -25      402.67      332.76    267.04 o 
  -2  11 -25      585.92      268.01    264.85 o 
  -1  11 -25      736.45      983.07    252.30 o 
 -11  12 -25      104.77      359.57    356.45 o 
 -10  12 -25       22.85        0.00    344.02 o 
  -9  12 -25      766.69      744.43    362.25 o 
  -8  12 -25      584.33      103.63    240.44 o 
  -7  12 -25      460.11      384.10    279.20 o 
  -6  12 -25      524.52      642.56    260.89 o 
  -5  12 -25      416.88      468.91    299.19 o 
  -4  12 -25      329.57      167.52    261.14 o 
  -3  12 -25     1462.89     1153.91    285.60 o 
  -2  12 -25      187.01        0.00    306.56 o 
  -1  12 -25       73.70        0.00    264.85 o 
 -11  13 -25      994.85     1117.17    390.42 o 
 -10  13 -25      157.28        0.00    350.38 o 
  -9  13 -25      157.97        0.00    244.26 o 
  -8  13 -25      129.20        0.00    290.36 o 
  -7  13 -25      867.42     1162.08    322.29 o 
  -6  13 -25        9.13        0.00    255.83 o 
  -5  13 -25      125.34       79.17    268.05 o 
  -4  13 -25      285.58      122.13    273.46 o 
  -3  13 -25     1012.33     1117.97    442.12 o 
  -2  13 -25     1668.78     1487.24    307.72 o 
  -9  14 -25       22.44        0.00    416.24 o 
  -8  14 -25      756.86      279.34    492.24 o 
  -7  14 -25      458.84        1.88    298.54 o 
  -6  14 -25      342.63      432.44    277.64 o 
  -5  14 -25     1422.79     1555.36    357.50 o 
   0   0 -24     8137.84     7748.46    512.30 o 
  -1   1 -24     1125.35     1120.20    156.59 o 
   0   1 -24    11109.19    11602.86    342.68 o 
  -2   2 -24     5228.20     5617.94    288.49 o 
  -1   2 -24      405.81       30.16    134.93 o 
   0   2 -24       32.98        0.00    191.45 o 
  -3   3 -24      994.70      560.32    336.19 o 
  -2   3 -24     1558.93     1408.39    230.08 o 
  -1   3 -24     7586.58     7578.58    285.06 o 
   0   3 -24     7734.46     7797.39    418.39 o 
  -4   4 -24     6471.80     6387.68    560.32 o 
  -3   4 -24      283.91      237.07    199.27 o 
  -2   4 -24     4570.77     4546.23    343.29 o 
  -1   4 -24     1737.84     1546.19    177.10 o 
   0   4 -24    12814.68    13522.54    548.24 o 
  -5   5 -24     2717.02     3201.84    464.27 o 
  -4   5 -24     3201.94     3742.52    221.20 o 
  -3   5 -24     3819.99     3760.00    236.88 o 
  -2   5 -24     3463.19     3531.06    215.56 o 
  -1   5 -24    13546.81    15354.96    434.42 o 
   0   5 -24     3689.40     3626.66    327.70 o 
  -6   6 -24     9034.09    10630.12    768.44 o 
  -5   6 -24     3276.24     3633.24    217.47 o 
  -4   6 -24      526.45      290.73    178.20 o 
  -3   6 -24     2236.63     2736.36    232.72 o 
  -2   6 -24      261.11       62.48    170.48 o 
  -1   6 -24    11924.38    12941.29    397.94 o 
   0   6 -24     3359.11     4554.89    356.45 o 
  -7   7 -24        2.12      176.10    416.24 o 
  -6   7 -24     3087.97     2473.19    345.13 o 
  -5   7 -24     2025.37     2750.71    226.41 o 
  -4   7 -24     1988.11     2205.50    232.72 o 
  -3   7 -24     4206.05     3982.74    277.40 o 
  -2   7 -24     2777.61     2805.79    226.76 o 
  -1   7 -24     3567.16     3481.13    239.94 o 
   0   7 -24    19984.63    22044.62    769.78 o 
  -8   8 -24    15299.83    17305.97    976.56 o 
  -7   8 -24     9370.04    10147.98    565.67 o 
  -6   8 -24      851.09      975.25    282.70 o 
  -5   8 -24     4936.84     3861.97    275.23 o 
  -4   8 -24     2183.71     2371.73    302.43 o 
  -3   8 -24      491.89      128.54    218.94 o 
  -2   8 -24    13927.49    15845.33    482.94 o 
  -1   8 -24     5170.04     5749.39    293.77 o 
   0   8 -24      346.13       48.03    294.33 o 
  -9   9 -24     6218.47     7060.07    704.41 o 
  -8   9 -24      422.39      265.53    424.24 o 
  -7   9 -24    11123.70    11066.73    438.82 o 
  -6   9 -24     3716.84     4295.95    291.03 o 
  -5   9 -24     2403.56     2349.67    261.32 o 
  -4   9 -24     9318.32     9258.55    417.74 o 
  -3   9 -24     1561.43     1565.21    253.82 o 
  -2   9 -24      237.78        0.00    230.70 o 
  -1   9 -24    15448.12    17303.10    502.06 o 
   0   9 -24     7850.04     7312.14    481.01 o 
 -10  10 -24      524.42      448.26    496.29 o 
  -9  10 -24    13415.59    15370.10    936.54 o 
  -8  10 -24     2688.38     2785.24    264.84 o 
  -7  10 -24      625.85      322.81    223.12 o 
  -6  10 -24     5321.22     5083.38    319.76 o 
  -5  10 -24     2622.77     2208.64    273.03 o 
  -4  10 -24     1288.91     1218.29    260.41 o 
  -3  10 -24     9739.20    10727.90    482.18 o 
  -2  10 -24     2703.96     2680.66    301.26 o 
  -1  10 -24     1411.38     1474.93    243.65 o 
   0  10 -24     5440.50     5162.24    472.27 o 
 -11  11 -24     2137.14     1969.13    576.33 o 
 -10  11 -24      919.90     1254.44    488.28 o 
  -9  11 -24      314.92      251.59    342.31 o 
  -8  11 -24     5571.14     4868.16    325.88 o 
  -7  11 -24     3468.94     3588.80    303.76 o 
  -6  11 -24     1228.27     1047.83    258.89 o 
  -5  11 -24     4148.80     4203.21    326.82 o 
  -4  11 -24      227.50        0.00    241.81 o 
  -3  11 -24      154.16        0.00    319.68 o 
  -2  11 -24     4022.72     3953.09    331.95 o 
  -1  11 -24      516.69      337.90    229.85 o 
   0  11 -24     2418.18     2305.33    379.10 o 
 -12  12 -24     6626.30     7140.11    784.45 o 
 -11  12 -24      582.63      856.49    373.57 o 
 -10  12 -24     1210.04     1221.97    261.61 o 
  -9  12 -24      567.85      279.59    250.53 o 
  -8  12 -24      923.86      930.73    263.37 o 
  -7  12 -24     1283.57     1061.62    273.09 o 
  -6  12 -24      966.24      544.31    254.46 o 
  -5  12 -24      279.36        0.00    248.19 o 
  -4  12 -24     2951.47     2448.99    312.26 o 
  -3  12 -24     1170.78     1113.11    278.48 o 
  -2  12 -24      856.22      697.44    276.98 o 
  -1  12 -24      458.53      358.09    238.06 o 
   0  12 -24     5743.20     5019.52    464.13 o 
 -13  13 -24     1406.96     1488.86    608.35 o 
 -12  13 -24      877.13      699.70    382.89 o 
 -11  13 -24     3242.67     3518.21    458.36 o 
 -10  13 -24     1896.79     1781.18    287.44 o 
  -9  13 -24     1331.76     1182.28    272.89 o 
  -8  13 -24      730.84      779.60    275.23 o 
  -7  13 -24      393.85      240.04    262.93 o 
  -6  13 -24     1189.27      812.27    387.67 o 
  -5  13 -24     2800.24     2324.07    314.73 o 
  -4  13 -24       85.70        0.00    256.35 o 
  -3  13 -24      734.89      437.99    280.27 o 
  -2  13 -24     3665.82     3523.00    347.57 o 
  -1  13 -24     1368.67     1499.75    310.82 o 
   0  13 -24      680.11     1128.65    384.89 o 
 -13  14 -24     3444.37     2860.36    475.45 o 
 -12  14 -24     1235.67     1479.89    424.40 o 
 -11  14 -24      157.74       84.69    260.21 o 
 -10  14 -24      674.56      555.85    269.86 o 
  -9  14 -24     2481.61     2054.33    461.57 o 
  -8  14 -24     1497.86      973.60    412.00 o 
  -7  14 -24      181.77        0.00    330.56 o 
  -6  14 -24      210.59        0.00    269.70 o 
  -5  14 -24     1330.77      955.40    297.57 o 
  -4  14 -24     2789.83     3664.96    354.78 o 
  -3  14 -24      107.29        0.00    281.75 o 
  -2  14 -24      131.88        0.00    275.01 o 
  -1  14 -24     6618.57     7404.92    452.71 o 
 -11  15 -24     1845.90     2223.36    319.76 o 
 -10  15 -24     1485.97     1268.83    361.28 o 
  -9  15 -24      872.72      999.50    303.76 o 
  -8  15 -24     1480.89     1704.74    318.02 o 
  -7  15 -24     2538.94     2371.72    468.46 o 
  -6  15 -24     1116.46     1053.85    306.07 o 
  -5  15 -24      126.64        0.00    276.32 o 
  -4  15 -24     1117.32     1088.07    313.17 o 
  -1   2 -23      575.73      941.49    129.37 o 
  -2   3 -23      777.06      713.45    138.00 o 
  -1   3 -23       51.62        0.00    140.92 o 
  -3   4 -23       45.31        0.00    197.19 o 
  -2   4 -23    11373.35    12261.58    345.68 o 
  -1   4 -23     2078.16     1900.64    176.87 o 
  -4   5 -23     6512.94     6361.60    284.76 o 
  -3   5 -23     7597.56     7745.45    347.87 o 
  -2   5 -23      123.31       14.09    160.99 o 
  -1   5 -23     8421.13     9269.73    327.12 o 
  -5   6 -23     1631.65     1413.35    185.90 o 
  -4   6 -23      177.61        4.08    182.60 o 
  -3   6 -23    28414.06    31667.75   1037.33 o 
  -2   6 -23     7066.13     6934.79    288.00 o 
  -1   6 -23      267.11       70.36    177.72 o 
  -6   7 -23      430.03        0.00    191.40 o 
  -5   7 -23    10175.07    10863.39    402.63 o 
  -4   7 -23     6776.42     7191.63    337.50 o 
  -3   7 -23      240.53      287.76    230.27 o 
  -2   7 -23    15548.92    15754.07    443.34 o 
  -1   7 -23      540.87      124.05    181.75 o 
  -7   8 -23     1441.33     1531.69    206.49 o 
  -6   8 -23     1388.28      995.12    204.85 o 
  -5   8 -23      503.31      475.94    223.65 o 
  -4   8 -23    11393.93    12571.23    460.88 o 
  -3   8 -23     1308.40      959.02    235.18 o 
  -2   8 -23      348.08      132.69    189.24 o 
  -1   8 -23     2666.89     2496.28    229.62 o 
  -8   9 -23      149.14      141.11    193.04 o 
  -7   9 -23      707.22      429.48    205.68 o 
  -6   9 -23     3023.12     2917.81    259.12 o 
  -5   9 -23      554.57      451.42    218.85 o 
  -4   9 -23      139.23      212.99    220.29 o 
  -3   9 -23     5223.06     5037.15    313.41 o 
  -2   9 -23      570.76      382.58    201.57 o 
  -1   9 -23      277.72      280.40    205.54 o 
  -9  10 -23       83.99       53.52    201.52 o 
  -8  10 -23     1721.44     1760.86    240.44 o 
  -7  10 -23      445.17      574.47    223.14 o 
  -6  10 -23      470.20      253.39    223.14 o 
  -5  10 -23        0.58        0.00    218.94 o 
  -4  10 -23     1824.71     1564.32    265.68 o 
  -3  10 -23      506.35      643.17    479.88 o 
  -2  10 -23     4638.17     4520.29    283.74 o 
  -1  10 -23      152.92        0.00    298.08 o 
 -10  11 -23       47.24        0.00    212.37 o 
  -9  11 -23      294.59      512.69    231.07 o 
  -8  11 -23      262.22       19.94    223.14 o 
  -7  11 -23     1214.24     1672.16    263.63 o 
  -6  11 -23     1677.93     1499.36    263.63 o 
  -5  11 -23       40.12        0.00    232.50 o 
  -4  11 -23     2623.62     3081.66    305.63 o 
  -3  11 -23      250.32      101.19    248.48 o 
  -2  11 -23      689.29      646.23    263.14 o 
  -1  11 -23      356.59      334.53    240.80 o 
 -11  12 -23      484.50      309.06    239.75 o 
 -10  12 -23       64.90        0.00    295.44 o 
  -9  12 -23      157.53      167.10    299.75 o 
  -8  12 -23      192.10        0.00    237.84 o 
  -7  12 -23        2.54        0.00    263.12 o 
  -6  12 -23      199.23      140.12    242.59 o 
  -5  12 -23     1581.84      824.43    269.70 o 
  -4  12 -23       76.06        0.00    245.65 o 
  -3  12 -23      546.47      161.34    267.13 o 
  -2  12 -23     2254.52     1825.01    294.62 o 
  -1  12 -23      268.96        0.00    231.48 o 
 -12  13 -23      135.73        0.00    286.36 o 
 -11  13 -23     1006.20      455.68    261.22 o 
 -10  13 -23     1164.07     1460.02    281.40 o 
  -9  13 -23       55.13        0.00    385.91 o 
  -8  13 -23       31.16        0.00    247.31 o 
  -7  13 -23      659.17      562.16    267.71 o 
  -6  13 -23      925.72      741.03    329.37 o 
  -5  13 -23      143.32        0.00    257.48 o 
  -4  13 -23     1006.28      682.46    279.95 o 
  -3  13 -23      247.75        0.00    264.55 o 
  -2  13 -23      465.48      354.68    438.30 o 
  -1  13 -23     1474.47      960.68    259.86 o 
 -13  14 -23      251.00      229.95    315.59 o 
 -12  14 -23     1242.06     1245.43    287.44 o 
 -11  14 -23      502.95      568.23    273.51 o 
 -10  14 -23     2243.24     1888.80    306.04 o 
  -9  14 -23     1512.23     1041.04    418.75 o 
  -8  14 -23      212.92        0.00    263.86 o 
  -7  14 -23      546.83        0.00    268.30 o 
  -6  14 -23       83.78        0.00    265.68 o 
  -5  14 -23      489.25       66.13    437.22 o 
  -4  14 -23     2737.58     2855.64    332.00 o 
  -3  14 -23     4444.79     5115.51    466.15 o 
  -2  14 -23      287.74       61.25    289.21 o 
  -1  14 -23      146.91      724.66    298.76 o 
 -14  15 -23      360.39        0.00    265.90 o 
 -13  15 -23      531.04      407.11    275.66 o 
 -12  15 -23     1996.97     1893.40    310.21 o 
 -11  15 -23      920.93     1134.07    354.09 o 
 -10  15 -23      203.94        0.00    274.84 o 
  -9  15 -23     1405.85     1602.64    346.75 o 
  -8  15 -23      702.11      406.03    286.74 o 
  -7  15 -23      939.55     1093.45    300.77 o 
  -6  15 -23     3431.27     2761.04    336.14 o 
  -5  15 -23     1933.83     2016.67    482.88 o 
  -4  15 -23      158.49        0.00    272.44 o 
  -3  15 -23     1724.44     1893.63    334.69 o 
  -2  15 -23      953.42      737.85    310.53 o 
  -1  15 -23      105.96        0.00    294.94 o 
 -12  16 -23      512.75      622.31    285.55 o 
 -11  16 -23     2918.39     2636.62    334.33 o 
 -10  16 -23     1962.15     2325.85    495.38 o 
  -9  16 -23       69.14        0.00    278.02 o 
  -8  16 -23      199.49      157.63    339.03 o 
  -7  16 -23      455.51       53.96    286.74 o 
  -6  16 -23      299.65      372.83    329.37 o 
  -5  16 -23     3454.95     3432.49    375.10 o 
  -4  16 -23      386.78      304.04    295.48 o 
   0   0 -22    37948.90    41447.88   1424.82 o 
  -1   1 -22    10484.67    11093.89    337.85 o 
   0   1 -22     8012.25     8268.46    300.34 o 
  -2   2 -22     8680.51     8577.43    303.62 o 
  -1   2 -22    25720.79    26361.03    458.02 o 
   0   2 -22     5119.62     5077.62    305.02 o 
  -3   3 -22    23100.39    23305.54    880.51 o 
  -2   3 -22    15779.94    15470.88    373.66 o 
  -1   3 -22     6247.18     6250.04    243.86 o 
   0   3 -22    14184.15    15772.57    543.02 o 
  -4   4 -22    35874.70    35780.61   1472.85 o 
  -3   4 -22     8218.31     8073.92    669.14 o 
  -2   4 -22    18898.61    19769.42    444.88 o 
  -1   4 -22    38125.19    38881.46    729.92 o 
   0   4 -22     6988.23     7176.61    400.79 o 
  -5   5 -22     7617.62     6771.90    624.36 o 
  -4   5 -22    21869.38    23092.35    577.08 o 
  -3   5 -22    30922.56    32690.06    739.85 o 
  -2   5 -22     3653.87     3667.75    214.06 o 
  -1   5 -22     5187.58     4978.02    239.51 o 
   0   5 -22    29781.27    30955.56   1104.64 o 
  -6   6 -22    12483.46    12215.04    832.48 o 
  -5   6 -22    22132.69    23656.05    598.31 o 
  -4   6 -22     4658.05     4545.19    260.21 o 
  -3   6 -22    12208.63    12719.15    469.75 o 
  -2   6 -22    18912.94    19076.08    512.98 o 
  -1   6 -22    10191.27    10502.50    362.65 o 
   0   6 -22     1330.38     1136.65    277.17 o 
  -7   7 -22    12488.55    11260.97    446.06 o 
  -6   7 -22     2841.35     2420.59    216.57 o 
  -5   7 -22    11713.04    12660.20    428.50 o 
  -4   7 -22     4343.97     3888.78    266.19 o 
  -3   7 -22      730.28      298.94    205.00 o 
  -2   7 -22     1562.01     1308.95    197.51 o 
  -1   7 -22     3548.97     3468.34    235.84 o 
   0   7 -22    16704.03    17521.20    662.16 o 
  -8   8 -22     7921.23     8738.65    416.24 o 
  -7   8 -22     1597.99     1294.73    342.91 o 
  -6   8 -22     3797.45     3627.31    333.66 o 
  -5   8 -22     1781.79     1506.89    226.15 o 
  -4   8 -22     6093.98     5883.93    317.49 o 
  -3   8 -22     1797.13     2018.68    240.22 o 
  -2   8 -22     3063.95     2979.84    229.42 o 
  -1   8 -22     2487.59     2319.37    229.42 o 
   0   8 -22     2040.67     1622.43    472.27 o 
  -9   9 -22     1525.12     1604.38    236.78 o 
  -8   9 -22     5219.10     5443.01    242.62 o 
  -7   9 -22     1234.93      914.81    209.67 o 
  -6   9 -22     5138.73     4947.49    303.76 o 
  -5   9 -22      301.10        0.00    402.54 o 
  -4   9 -22     1609.01     2003.18    309.90 o 
  -3   9 -22     1569.13     1343.77    242.91 o 
  -2   9 -22      698.16      609.64    203.53 o 
  -1   9 -22     6975.66     8048.45    341.59 o 
   0   9 -22     4021.71     3985.94    456.26 o 
 -10  10 -22      946.44      910.52    247.10 o 
  -9  10 -22     4315.72     4521.87    219.31 o 
  -8  10 -22      929.67      492.27    259.42 o 
  -7  10 -22      384.60      760.09    226.15 o 
  -6  10 -22     1814.28     1221.64    242.59 o 
  -5  10 -22     5641.06     6104.43    533.21 o 
  -4  10 -22      445.40      584.70    235.75 o 
  -3  10 -22      370.77      415.84    232.50 o 
  -2  10 -22     2584.58     2899.90    342.63 o 
  -1  10 -22     2131.92     2204.47    244.04 o 
   0  10 -22     3680.13     2918.01    373.05 o 
 -11  11 -22     1286.42      265.88    261.55 o 
 -10  11 -22     1070.13      712.71    178.46 o 
  -9  11 -22     1266.26      925.91    238.92 o 
  -8  11 -22      977.75     1560.00    244.47 o 
  -7  11 -22     3385.08     3715.31    299.18 o 
  -6  11 -22     2138.02     2115.51    268.05 o 
  -5  11 -22      579.38      381.08    244.23 o 
  -4  11 -22     3167.12     2964.60    297.57 o 
  -3  11 -22     5022.18     4659.02    331.95 o 
  -2  11 -22     2013.86     1936.27    247.95 o 
  -1  11 -22     4307.16     4232.54    295.85 o 
   0  11 -22     3936.81     4465.87    424.40 o 
 -12  12 -22     8185.03     8894.05    515.43 o 
 -11  12 -22    15190.93    16289.36    466.77 o 
 -10  12 -22      671.66      250.33    181.16 o 
  -9  12 -22     4222.21     4116.69    321.70 o 
  -8  12 -22     4204.08     4582.30    329.68 o 
  -7  12 -22     1645.14     1788.18    275.17 o 
  -6  12 -22     4370.17     3962.63    322.54 o 
  -5  12 -22     7448.08     6609.27    378.26 o 
  -4  12 -22      221.02        0.00    242.59 o 
  -3  12 -22     3059.25     2622.35    310.53 o 
  -2  12 -22     6510.01     6406.65    387.98 o 
  -1  12 -22     2429.81     2454.41    273.37 o 
   0  12 -22     7148.23     7352.55    576.33 o 
 -13  13 -22    17378.62    18672.43   1144.66 o 
 -12  13 -22      407.05        0.00    200.91 o 
 -11  13 -22     8057.82     8887.97    579.99 o 
 -10  13 -22     9702.56     9724.35    472.89 o 
  -9  13 -22     4172.64     4020.28    341.13 o 
  -8  13 -22     6289.15     6014.37    376.69 o 
  -7  13 -22     5140.54     5029.75    362.35 o 
  -6  13 -22      488.11      446.36    270.74 o 
  -5  13 -22     3717.57     2987.07    321.56 o 
  -4  13 -22    12823.36    13355.48    556.70 o 
  -3  13 -22      474.61        0.00    311.39 o 
  -2  13 -22     5156.64     5186.70    381.53 o 
  -1  13 -22     9686.53     9650.55    413.84 o 
   0  13 -22     1294.63     1192.69    384.89 o 
 -14  14 -22      132.35        0.00    300.53 o 
 -13  14 -22    10145.77    11068.46    421.20 o 
 -12  14 -22    13485.68    15467.38    469.60 o 
 -11  14 -22      643.13      390.45    286.80 o 
 -10  14 -22     9349.85    10178.24    500.57 o 
  -9  14 -22     2825.09     2426.94    602.22 o 
  -8  14 -22     5825.78     5105.06    573.11 o 
  -7  14 -22     3495.50     3043.22    407.18 o 
  -6  14 -22    10386.05     9343.85    483.31 o 
  -5  14 -22     1255.42      812.47    296.31 o 
  -4  14 -22     3376.88     2999.58    334.69 o 
  -3  14 -22     7785.07     8457.49    455.15 o 
  -2  14 -22      435.37      146.11    289.51 o 
  -1  14 -22     8915.47    10015.07    644.69 o 
   0  14 -22     6642.63     6455.23    525.57 o 
 -15  15 -22     4729.86     3828.62    390.82 o 
 -14  15 -22     4260.06     4826.72    292.57 o 
 -13  15 -22       33.39        0.00    204.63 o 
 -12  15 -22     7737.02     9901.75    982.96 o 
 -11  15 -22     3626.22     3757.20    347.85 o 
 -10  15 -22     4611.41     4925.34    447.74 o 
  -9  15 -22     5092.11     5552.25    399.73 o 
  -8  15 -22     1427.11     1002.32    301.54 o 
  -7  15 -22     2613.71     2218.12    333.37 o 
  -6  15 -22     2066.31     1887.87    531.76 o 
  -5  15 -22     8249.96     8640.64    464.80 o 
  -4  15 -22      538.89        0.00    285.34 o 
  -3  15 -22     3761.60     3313.42    369.00 o 
  -2  15 -22     3551.90     4166.85    381.97 o 
  -1  15 -22      128.98        0.00    304.74 o 
   0  15 -22     6575.48     7551.00    565.67 o 
 -15  16 -22      613.82      448.26    226.06 o 
 -14  16 -22     3476.57     4045.20    284.66 o 
 -13  16 -22     2306.55     2487.84    329.30 o 
 -12  16 -22      273.09      456.54    289.21 o 
 -11  16 -22     4078.24     4920.51    381.53 o 
 -10  16 -22       31.91        0.00    285.01 o 
  -9  16 -22     4487.92     4470.59    390.39 o 
  -8  16 -22     1413.87     1877.68    334.75 o 
  -7  16 -22     3356.95     3157.67    436.81 o 
  -6  16 -22     1699.02      991.97    316.13 o 
  -5  16 -22     1379.82     1130.98    312.45 o 
  -4  16 -22     2103.24     2668.27    353.98 o 
  -3  16 -22      154.04        0.00    290.80 o 
  -2  16 -22     4627.60     5114.70    409.29 o 
  -1  16 -22      571.46      661.42    322.74 o 
 -13  17 -22     1676.55     1989.78    332.16 o 
 -12  17 -22      179.62       45.87    292.07 o 
 -11  17 -22      760.05      657.62    298.78 o 
 -10  17 -22      891.36     1276.94    319.84 o 
  -9  17 -22      701.22      322.07    288.11 o 
  -8  17 -22     2543.29     2999.65    359.95 o 
  -7  17 -22      335.21        0.00    297.57 o 
  -6  17 -22     2400.75     3391.91    573.08 o 
  -5  17 -22      742.93      116.37    304.74 o 
  -4  17 -22     1813.60     1900.70    338.31 o 
 -10  18 -22      521.28      457.24    303.80 o 
  -9  18 -22      159.59       82.47    301.17 o 
  -8  18 -22      712.29      680.26    311.81 o 
  -1   2 -21       95.74      219.46     95.45 o 
  -2   3 -21     1547.93     1725.52    177.93 o 
  -1   3 -21     1003.19      792.17    145.62 o 
  -3   4 -21     3540.06     2826.23    201.92 o 
  -2   4 -21      525.41      537.07    146.19 o 
  -1   4 -21     3061.42     2413.87    177.72 o 
  -4   5 -21      320.90      510.58    168.21 o 
  -3   5 -21    13819.84    14193.71    423.67 o 
  -2   5 -21    13517.88    14127.04    374.24 o 
  -1   5 -21      163.10        0.00    151.77 o 
  -5   6 -21     3847.74     4274.23    501.81 o 
  -4   6 -21    12338.99    12236.25    409.88 o 
  -3   6 -21      169.87      140.99    188.14 o 
  -2   6 -21    20145.80    21118.08    487.38 o 
  -1   6 -21     3098.46     2806.29    212.01 o 
  -6   7 -21     2285.08     2825.23    269.89 o 
  -5   7 -21     1496.76     1520.66    211.52 o 
  -4   7 -21    19358.81    19670.46    558.12 o 
  -3   7 -21     8450.90     8271.86    380.08 o 
  -2   7 -21       56.09        0.00    169.16 o 
  -1   7 -21     5553.73     5009.71    249.88 o 
  -7   8 -21      957.45      825.37    139.62 o 
  -6   8 -21     3835.96     3984.61    267.65 o 
  -5   8 -21     3732.70     3777.47    294.49 o 
  -4   8 -21     1963.93     1776.59    233.19 o 
  -3   8 -21    16970.59    16621.18    523.07 o 
  -2   8 -21     4713.80     4299.55    251.67 o 
  -1   8 -21       57.59        0.00    175.83 o 
  -8   9 -21      449.47      273.17    148.38 o 
  -7   9 -21     3866.82     3923.84    275.23 o 
  -6   9 -21     5728.85     5834.43    436.05 o 
  -5   9 -21     3161.96     2789.87    261.37 o 
  -4   9 -21     2419.12     2626.55    268.30 o 
  -3   9 -21      779.01      643.04    229.90 o 
  -2   9 -21     6543.51     6729.23    307.33 o 
  -1   9 -21     2292.69     2278.26    230.19 o 
  -9  10 -21     1350.69     1402.85    176.98 o 
  -8  10 -21     1774.39     1554.64    165.24 o 
  -7  10 -21      806.67      827.68    232.72 o 
  -6  10 -21     4249.06     4161.70    296.87 o 
  -5  10 -21     4267.61     4273.55    301.17 o 
  -4  10 -21     2256.97     2023.94    265.68 o 
  -3  10 -21     9452.91     9518.08    445.76 o 
  -2  10 -21      460.59      269.13    217.21 o 
  -1  10 -21     1488.83     1725.93    235.69 o 
 -10  11 -21       39.06       62.84    163.05 o 
  -9  11 -21      216.31      289.27    156.09 o 
  -8  11 -21     2388.33     2213.49    260.21 o 
  -7  11 -21     4494.04     4686.95    315.67 o 
  -6  11 -21      982.07      242.58    232.50 o 
  -5  11 -21     9923.66     9315.85    442.26 o 
  -4  11 -21      328.68       86.15    237.11 o 
  -3  11 -21     2920.07     2893.88    425.50 o 
  -2  11 -21     1332.35      932.94    222.04 o 
  -1  11 -21      648.43      638.67    225.83 o 
 -11  12 -21      177.76        0.00    184.86 o 
 -10  12 -21     2409.65     2297.44    207.88 o 
  -9  12 -21       85.90      120.52    162.31 o 
  -8  12 -21      606.94      401.44    150.03 o 
  -7  12 -21     1986.55     1477.92    261.37 o 
  -6  12 -21     1591.37     1285.47    265.68 o 
  -5  12 -21      288.74        0.00    242.60 o 
  -4  12 -21     2367.24     2066.72    286.42 o 
  -3  12 -21      672.00      371.99    249.22 o 
  -2  12 -21     1341.28     1067.86    237.28 o 
  -1  12 -21     1157.25     1184.48    237.86 o 
 -12  13 -21     1023.93      878.56    213.21 o 
 -11  13 -21     1362.23     1597.06    217.29 o 
 -10  13 -21     1153.47     1278.00    197.34 o 
  -9  13 -21      324.41       28.84    168.12 o 
  -8  13 -21      276.70        0.00    355.17 o 
  -7  13 -21      247.88        0.00    247.01 o 
  -6  13 -21     1398.29     1117.07    272.44 o 
  -5  13 -21      285.07      181.90    253.55 o 
  -4  13 -21      549.37        7.59    254.92 o 
  -3  13 -21     3057.72     2882.90    322.68 o 
  -2  13 -21     2292.79     2439.04    323.24 o 
  -1  13 -21      201.23       86.75    238.06 o 
 -13  14 -21      500.62      257.72    256.04 o 
 -12  14 -21     1389.08     1853.05    233.38 o 
 -11  14 -21     1187.67     1221.94    220.04 o 
 -10  14 -21      590.13      529.81    198.14 o 
  -9  14 -21      588.50      524.77    186.76 o 
  -8  14 -21     1618.99     1194.06    280.75 o 
  -7  14 -21      647.33      691.95    273.03 o 
  -6  14 -21     2086.48     1451.15    293.64 o 
  -5  14 -21     1179.50     1179.67    288.28 o 
  -4  14 -21      999.81     1073.64    295.48 o 
  -3  14 -21     1112.14     1368.04    298.46 o 
  -2  14 -21     5545.08     5787.89    403.11 o 
  -1  14 -21      630.93      399.47    252.05 o 
 -14  15 -21       22.80        0.00    219.52 o 
 -13  15 -21     1080.31     1171.01    231.10 o 
 -12  15 -21      812.26     1196.66    226.83 o 
 -11  15 -21     3392.03     3209.15    250.82 o 
 -10  15 -21     2217.76     2432.69    279.80 o 
  -9  15 -21       42.66        0.00    277.64 o 
  -8  15 -21      176.26        2.83    279.00 o 
  -7  15 -21      329.30      182.80    277.64 o 
  -6  15 -21     1279.62     1319.20    421.10 o 
  -5  15 -21     4913.26     4951.80    387.52 o 
  -4  15 -21     5663.83     5706.82    435.72 o 
  -3  15 -21     1536.09     1492.75    316.97 o 
  -2  15 -21      199.36        0.00    334.34 o 
  -1  15 -21      446.42      192.23    259.69 o 
 -15  16 -21      551.44      538.94    225.82 o 
 -14  16 -21      460.14      523.02    220.33 o 
 -13  16 -21     1157.98     1034.46    230.46 o 
 -12  16 -21      105.59       62.04    210.40 o 
 -11  16 -21       45.02       22.88    202.24 o 
 -10  16 -21     1444.80     1222.64    397.61 o 
  -9  16 -21     1072.04     1385.17    337.81 o 
  -8  16 -21      766.29      261.80    296.08 o 
  -7  16 -21     2447.12     1746.60    324.05 o 
  -6  16 -21     1453.60     1405.71    338.88 o 
  -5  16 -21      399.69      113.72    316.58 o 
  -4  16 -21     2730.45     2931.05    354.38 o 
  -3  16 -21     1453.97      920.92    320.33 o 
  -2  16 -21      801.97      531.63    308.01 o 
  -1  16 -21       37.95        0.00    286.23 o 
 -16  17 -21      452.62      296.99    234.48 o 
 -15  17 -21      319.21        0.00    223.75 o 
 -14  17 -21     1450.56     1952.89    254.77 o 
 -13  17 -21      101.17        0.00    215.94 o 
 -12  17 -21     2513.34     2684.25    255.15 o 
 -11  17 -21      668.73     1081.61    305.47 o 
 -10  17 -21       75.68      179.25    296.08 o 
  -9  17 -21      345.72      255.10    293.99 o 
  -8  17 -21      101.52      116.43    283.25 o 
  -7  17 -21      868.67      831.95    300.75 o 
  -6  17 -21     3148.89     4248.16    454.16 o 
  -5  17 -21      708.70      716.34    310.03 o 
  -4  17 -21      200.74       15.08    309.64 o 
  -3  17 -21      535.35      672.85    320.33 o 
  -2  17 -21     1523.74     1772.90    348.07 o 
  -1  17 -21      296.18      561.47    319.79 o 
 -14  18 -21      407.70      177.79    229.34 o 
 -13  18 -21      263.25       93.91    305.02 o 
 -12  18 -21      125.69        0.00    284.76 o 
 -11  18 -21     1782.55     2005.23    442.45 o 
 -10  18 -21      112.88        0.00    281.75 o 
  -9  18 -21      224.28        0.00    382.57 o 
  -8  18 -21      441.57      235.87    306.37 o 
  -7  18 -21     1038.08     1274.05    328.21 o 
  -6  18 -21      359.51      305.98    300.11 o 
  -5  18 -21     1300.58     1257.61    328.58 o 
  -4  18 -21      449.19        0.00    300.11 o 
 -11  19 -21       33.35       33.40    324.19 o 
 -10  19 -21     1024.33      736.32    622.59 o 
  -9  19 -21      789.28     1582.28    337.85 o 
  -8  19 -21      651.12      660.21    309.40 o 
   0   0 -20    72422.80    74859.13   2433.40 o 
  -1   1 -20    62851.09    62821.04   1222.99 o 
   0   1 -20    63147.94    64639.50   1256.83 o 
  -2   2 -20    16395.32    15671.53    415.43 o 
  -1   2 -20    43684.26    43608.95    628.83 o 
   0   2 -20    46330.77    46118.25    941.00 o 
  -3   3 -20    20998.02    21840.14    610.67 o 
  -2   3 -20    31602.24    31097.47    601.16 o 
  -1   3 -20     7159.71     6883.92    337.37 o 
   0   3 -20    18325.95    20241.42    628.20 o 
  -4   4 -20    11121.56    10060.82    396.82 o 
  -3   4 -20    30856.15    31895.64    727.88 o 
  -2   4 -20     9427.18    10108.65    302.01 o 
  -1   4 -20    14226.58    14718.40    373.90 o 
   0   4 -20    18610.26    18489.08    605.55 o 
  -5   5 -20    36163.14    36494.90    992.57 o 
  -4   5 -20     8614.35     7795.77    554.52 o 
  -3   5 -20    11992.88    11748.32    394.53 o 
  -2   5 -20    19909.31    18639.29    433.54 o 
  -1   5 -20     6346.20     6074.13    263.42 o 
   0   5 -20     1553.35     1261.86    249.05 o 
  -6   6 -20    15321.49    16507.58    549.56 o 
  -5   6 -20     7108.62     6568.79    342.20 o 
  -4   6 -20    22798.41    22763.34    612.34 o 
  -3   6 -20      136.71        0.00    152.08 o 
  -2   6 -20     4922.35     4577.85    231.07 o 
  -1   6 -20    12628.92    12837.47    399.20 o 
   0   6 -20    18895.33    18284.40    639.52 o 
  -7   7 -20     5958.51     7005.84    372.56 o 
  -6   7 -20    16947.02    17793.26    583.23 o 
  -5   7 -20     5154.70     5313.86    486.49 o 
  -4   7 -20    12475.90    12985.85    443.53 o 
  -3   7 -20     3475.95     2948.40    206.97 o 
  -2   7 -20     4004.24     3934.10    229.42 o 
  -1   7 -20      105.30        8.00    168.10 o 
   0   7 -20     1673.13     1245.80    368.21 o 
  -8   8 -20    19704.52    18895.39    630.78 o 
  -7   8 -20    14553.56    15460.29    395.00 o 
  -6   8 -20     8576.55     8229.49    370.82 o 
  -5   8 -20     5073.51     5369.99    432.32 o 
  -4   8 -20      799.02      704.41    212.05 o 
  -3   8 -20     8091.85     7941.84    323.01 o 
  -2   8 -20      738.82      569.07    181.75 o 
  -1   8 -20    31776.18    33855.12    852.66 o 
   0   8 -20      757.33      817.11    282.33 o 
  -9   9 -20    13146.34    13515.57    541.31 o 
  -8   9 -20     5340.61     5509.18    250.95 o 
  -7   9 -20    12133.80    12813.23    466.37 o 
  -6   9 -20     2574.30     2280.46    249.64 o 
  -5   9 -20    13640.04    14058.68    482.02 o 
  -4   9 -20     3326.69     3114.44    270.74 o 
  -3   9 -20     2326.19     2266.40    307.64 o 
  -2   9 -20     4251.04     4011.26    253.06 o 
  -1   9 -20     5416.57     5020.77    277.74 o 
   0   9 -20    37612.96    36921.80   1132.02 o 
 -10  10 -20     5425.20     6571.13    800.46 o 
  -9  10 -20     6232.58     5799.70    263.09 o 
  -8  10 -20     4822.96     4944.10    243.71 o 
  -7  10 -20     8005.74     7814.53    377.32 o 
  -6  10 -20     3087.54     2085.58    259.12 o 
  -5  10 -20     1370.38      876.60    239.96 o 
  -4  10 -20     8385.04     8950.85    408.47 o 
  -3  10 -20     6506.91     5949.05    368.29 o 
  -2  10 -20    14074.18    14284.00    451.80 o 
  -1  10 -20     2724.22     2108.54    239.94 o 
   0  10 -20     2702.79     2067.02    352.20 o 
 -11  11 -20     2663.97     2783.44    310.29 o 
 -10  11 -20     7088.83     6111.27    290.74 o 
  -9  11 -20     4174.03     4205.36    224.17 o 
  -8  11 -20      571.68      447.29    152.80 o 
  -7  11 -20     2182.20     2137.12    263.86 o 
  -6  11 -20     8092.23     8697.61    414.08 o 
  -5  11 -20     5057.20     5015.39    319.88 o 
  -4  11 -20      279.55      426.56    242.60 o 
  -3  11 -20     4287.87     3971.18    307.46 o 
  -2  11 -20     5146.48     4580.04    285.63 o 
  -1  11 -20     9779.80    10361.41    410.07 o 
   0  11 -20     3636.84     3653.50    390.42 o 
 -12  12 -20     6256.82     5479.63    396.82 o 
 -11  12 -20     6368.02     5886.40    291.64 o 
 -10  12 -20     1988.22     2278.07    211.65 o 
  -9  12 -20     4026.35     3600.34    220.37 o 
  -8  12 -20     4329.98     4336.05    241.73 o 
  -7  12 -20      687.75      809.91    142.51 o 
  -6  12 -20      481.59      358.77    241.81 o 
  -5  12 -20     5330.98     4087.31    325.41 o 
  -4  12 -20     8888.96     9117.17    549.05 o 
  -3  12 -20     4209.51     3926.22    318.70 o 
  -2  12 -20     3859.65     3852.73    283.36 o 
  -1  12 -20     1560.05     1931.40    295.60 o 
   0  12 -20     5377.18     6034.81    309.88 o 
 -13  13 -20    11811.09    12989.13    618.16 o 
 -12  13 -20    14737.71    16615.74    526.85 o 
 -11  13 -20     4042.08     3067.72    293.46 o 
 -10  13 -20     4714.73     5562.46    418.24 o 
  -9  13 -20     1180.78      942.07    187.66 o 
  -8  13 -20     5832.71     6060.26    277.69 o 
  -7  13 -20     4625.06     4114.64    245.51 o 
  -6  13 -20     5836.46     5448.25    355.60 o 
  -5  13 -20     2750.12     2475.66    300.11 o 
  -4  13 -20     4223.31     4288.98    333.58 o 
  -3  13 -20     5106.74     5009.47    384.55 o 
  -2  13 -20     1718.28     1810.93    175.00 o 
  -1  13 -20     7238.40     7253.68    291.45 o 
   0  13 -20     2233.90     1920.94    239.95 o 
 -14  14 -20     7032.17     7214.96    470.84 o 
 -13  14 -20     2513.55     1429.55    293.46 o 
 -12  14 -20    10105.34    11380.75    531.47 o 
 -11  14 -20     6764.51     7233.91    325.95 o 
 -10  14 -20     6552.75     6078.11    455.21 o 
  -9  14 -20     6537.70     5998.47    423.73 o 
  -8  14 -20     1009.36      955.52    179.24 o 
  -7  14 -20     3363.64     3184.55    251.87 o 
  -6  14 -20     3853.96     3714.11    330.43 o 
  -5  14 -20     7567.54     6921.24    300.58 o 
  -4  14 -20     4392.50     4467.72    279.93 o 
  -3  14 -20     6257.24     6360.25    301.55 o 
  -2  14 -20     1464.71      964.87    198.30 o 
  -1  14 -20     2102.30     1433.96    207.21 o 
   0  14 -20    13701.87    14656.09    583.07 o 
 -15  15 -20     2390.14     1890.44    728.42 o 
 -14  15 -20     9359.53    10605.78    815.69 o 
 -13  15 -20     4985.40     5029.91    288.92 o 
 -12  15 -20     3174.09     2272.58    282.12 o 
 -11  15 -20     7529.88     8790.00    741.75 o 
 -10  15 -20      747.26      810.50    207.88 o 
  -9  15 -20     8070.81     8535.97    660.87 o 
  -8  15 -20     3129.21     3156.73    240.28 o 
  -7  15 -20     3330.91     3143.42    286.53 o 
  -6  15 -20     8027.63     7839.43    332.31 o 
  -5  15 -20     4634.95     4596.86    254.78 o 
  -4  15 -20     2287.70     2360.07    240.32 o 
  -3  15 -20      951.33      664.16    247.25 o 
  -2  15 -20     9334.04     9743.13    451.03 o 
  -1  15 -20       15.87       34.24    186.87 o 
   0  15 -20     1355.83     1703.55    300.32 o 
 -16  16 -20     3335.89     3821.88    420.55 o 
 -15  16 -20      214.46        0.00    281.91 o 
 -14  16 -20     3116.54     2519.20    263.09 o 
 -13  16 -20     5994.93     7817.15    529.16 o 
 -12  16 -20      988.90      637.13    272.67 o 
 -11  16 -20     4363.05     4494.18    280.87 o 
 -10  16 -20     4664.42     5270.39    295.53 o 
  -9  16 -20      842.74      771.15    217.61 o 
  -8  16 -20     9250.33     9752.18    532.21 o 
  -7  16 -20     1461.52     1534.94    225.29 o 
  -6  16 -20     4730.85     4244.08    263.97 o 
  -5  16 -20     3721.81     3331.91    254.85 o 
  -4  16 -20     4568.49     4247.43    271.57 o 
  -3  16 -20      418.05      135.09    208.24 o 
  -2  16 -20     1615.51     1866.79    246.77 o 
  -1  16 -20     8484.91     9213.67    395.26 o 
   0  16 -20     1151.87     1045.70    274.59 o 
 -17  17 -20      349.01        0.00    330.64 o 
 -16  17 -20     3015.62     2679.40    278.37 o 
 -15  17 -20     2190.49     2118.83    265.39 o 
 -14  17 -20      343.60        0.00    215.00 o 
 -13  17 -20     2600.84     2286.47    253.25 o 
 -12  17 -20     2823.01     3567.00    275.98 o 
 -11  17 -20     1007.66     1361.10    235.60 o 
 -10  17 -20     4927.16     5092.46    305.02 o 
  -9  17 -20      999.03     1339.17    237.30 o 
  -8  17 -20     3760.94     3642.81    270.32 o 
  -7  17 -20     5813.71     6089.09    464.46 o 
  -6  17 -20     1525.76     1141.21    229.15 o 
  -5  17 -20     2689.50     2128.99    281.91 o 
  -4  17 -20     2191.41     2286.25    252.75 o 
  -3  17 -20     3770.42     3788.50    288.16 o 
  -2  17 -20     1674.90     1600.14    252.71 o 
  -1  17 -20     2955.23     3203.43    241.19 o 
   0  17 -20     2295.57     2166.24    305.86 o 
 -16  18 -20      331.99      104.10    233.09 o 
 -15  18 -20     2311.16     2434.91    278.59 o 
 -14  18 -20      953.41      830.95    238.03 o 
 -13  18 -20      424.95      284.75    223.76 o 
 -12  18 -20     1350.35     1048.13    311.95 o 
 -11  18 -20     1492.49     1631.41    253.98 o 
 -10  18 -20     3082.63     2840.21    265.83 o 
  -9  18 -20     3075.83     2711.70    267.64 o 
  -8  18 -20      199.28        0.00    211.09 o 
  -7  18 -20     2062.57     1935.87    252.23 o 
  -6  18 -20     2387.80     2372.00    261.65 o 
  -5  18 -20     1176.08     1240.49    329.33 o 
  -4  18 -20     2457.31     2446.92    355.85 o 
  -3  18 -20     2839.47     2963.59    372.27 o 
  -2  18 -20     1505.34     1420.40    419.89 o 
 -15  19 -20      152.04        0.00    235.79 o 
 -14  19 -20      628.66      405.61    249.56 o 
 -13  19 -20     1473.45     1498.56    346.61 o 
 -12  19 -20     1523.91     1682.33    258.22 o 
 -11  19 -20      838.89      866.53    236.12 o 
 -10  19 -20      886.05      880.97    246.99 o 
  -9  19 -20     1083.56      908.01    245.30 o 
  -8  19 -20     1720.88     1786.28    257.40 o 
  -7  19 -20      194.45      198.85    492.73 o 
  -6  19 -20      782.42     1238.23    331.95 o 
  -5  19 -20     1171.78     1543.54    343.53 o 
  -4  19 -20      780.84      825.77    334.24 o 
 -11  20 -20     1371.08     1210.88    266.05 o 
 -10  20 -20        1.52        0.00    230.19 o 
  -9  20 -20      307.70      285.69    310.91 o 
  -1   2 -19      138.91      235.91     88.42 o 
  -2   3 -19      627.96      662.12     99.83 o 
  -1   3 -19      175.64      318.04    131.71 o 
  -3   4 -19     1105.27     1459.83    171.86 o 
  -2   4 -19    11627.65    11687.78    324.29 o 
  -1   4 -19     1483.80     1479.70    159.49 o 
  -4   5 -19     9823.30     9817.95    259.70 o 
  -3   5 -19     1074.54      728.27    146.75 o 
  -2   5 -19     5884.32     5024.81    220.49 o 
  -1   5 -19     9585.60    10568.12    323.52 o 
  -5   6 -19       62.86        0.00    152.51 o 
  -4   6 -19     8834.52     9121.73    300.40 o 
  -3   6 -19    29719.63    27344.80    497.87 o 
  -2   6 -19      251.31      196.06    155.32 o 
  -1   6 -19     5053.31     4471.22    225.83 o 
  -6   7 -19     1593.78     1542.07    127.55 o 
  -5   7 -19     9624.59    10134.39    348.92 o 
  -4   7 -19      934.89      757.28    142.45 o 
  -3   7 -19    20708.54    21173.96    423.61 o 
  -2   7 -19     6745.43     6133.81    386.55 o 
  -1   7 -19       72.03        0.00    161.67 o 
  -7   8 -19     3641.06     3658.52    158.08 o 
  -6   8 -19     2205.15     1679.86    324.25 o 
  -5   8 -19     5715.44     5286.26    289.73 o 
  -4   8 -19      442.64      110.72    136.12 o 
  -3   8 -19     3324.79     3117.30    160.38 o 
  -2   8 -19     8786.32     8131.89    323.82 o 
  -1   8 -19     4583.05     4311.76    273.45 o 
  -8   9 -19      202.40      161.57    146.77 o 
  -7   9 -19       69.47        0.00    141.09 o 
  -6   9 -19    10989.67    10827.19    423.51 o 
  -5   9 -19     9958.41     9809.33    651.78 o 
  -4   9 -19     5774.58     5219.19    305.69 o 
  -3   9 -19    14394.91    14147.89    346.40 o 
  -2   9 -19      861.70      396.23    288.84 o 
  -1   9 -19      771.76      324.88    191.79 o 
  -9  10 -19      115.27       62.07    159.44 o 
  -8  10 -19    13701.19    13371.47    383.17 o 
  -7  10 -19     4422.65     4314.69    205.06 o 
  -6  10 -19      414.01        0.00    216.43 o 
  -5  10 -19    14205.13    13375.66    491.77 o 
  -4  10 -19     7706.57     8402.83    403.11 o 
  -3  10 -19     2422.00     2274.99    305.02 o 
  -2  10 -19    15137.07    15212.80    595.02 o 
  -1  10 -19       68.72       58.80    193.76 o 
 -10  11 -19     2478.51     2380.73    201.93 o 
  -9  11 -19       28.70        0.00    156.31 o 
  -8  11 -19     1549.93     1759.18    200.51 o 
  -7  11 -19    16394.17    17464.05    436.82 o 
  -6  11 -19    10822.51    10500.51    457.06 o 
  -5  11 -19      412.26        0.00    229.90 o 
  -4  11 -19    15660.26    16103.68    538.47 o 
  -3  11 -19      706.67      609.37    241.81 o 
  -2  11 -19     1464.26     1697.33    376.75 o 
  -1  11 -19     1222.73      920.23    160.92 o 
 -11  12 -19     1662.55     1689.77    196.26 o 
 -10  12 -19      483.45      395.38    177.93 o 
  -9  12 -19     4823.18     4603.35    348.92 o 
  -8  12 -19     2505.50     3073.88    265.73 o 
  -7  12 -19     2053.76     1516.76    170.01 o 
  -6  12 -19    10246.92    10499.11    333.01 o 
  -5  12 -19     1693.23     1711.61    187.17 o 
  -4  12 -19      462.80      181.17    232.50 o 
  -3  12 -19     2176.27     2181.47    175.62 o 
  -2  12 -19     1347.07     1110.68    151.78 o 
  -1  12 -19     1148.27     1296.71    256.14 o 
 -12  13 -19      475.71      435.05    190.43 o 
 -11  13 -19     1671.23     1862.49    235.69 o 
 -10  13 -19     2398.56     2275.13    214.91 o 
  -9  13 -19      808.94      740.53    175.94 o 
  -8  13 -19      490.16      354.12    170.66 o 
  -7  13 -19     4066.75     4392.53    255.91 o 
  -6  13 -19      356.25      336.19    156.92 o 
  -5  13 -19      449.93      310.00    151.06 o 
  -4  13 -19     1439.20     1528.30    171.86 o 
  -3  13 -19     1270.88     1001.83    187.17 o 
  -2  13 -19     1704.66     1980.96    284.55 o 
  -1  13 -19     1108.58      801.61    172.52 o 
 -13  14 -19      447.49      995.47    244.94 o 
 -12  14 -19     3035.68     3642.27    251.96 o 
 -11  14 -19     1819.46     1402.10    213.14 o 
 -10  14 -19     1379.57     1180.43    203.18 o 
  -9  14 -19      104.45      149.00    251.87 o 
  -8  14 -19      240.50      166.98    176.97 o 
  -7  14 -19     1584.17     1841.31    197.87 o 
  -6  14 -19      232.57        0.00    163.16 o 
  -5  14 -19     2271.81     2009.60    197.74 o 
  -4  14 -19     3466.58     3285.44    403.09 o 
  -3  14 -19     3310.82     2836.27    223.38 o 
  -2  14 -19      627.96      648.89    194.13 o 
  -1  14 -19     1105.26     1244.99    195.00 o 
 -14  15 -19      391.20      581.68    210.03 o 
 -13  15 -19      421.55      132.50    202.41 o 
 -12  15 -19      641.44      847.60    209.12 o 
 -11  15 -19     2332.44     2775.92    241.38 o 
 -10  15 -19      832.84      740.23    200.12 o 
  -9  15 -19     4039.64     4209.16    257.22 o 
  -8  15 -19      159.47        0.00    188.15 o 
  -7  15 -19     1816.64     1404.94    219.52 o 
  -6  15 -19     2661.90     2424.19    222.91 o 
  -5  15 -19     1592.56     1182.67    204.69 o 
  -4  15 -19     1572.44     1500.39    216.02 o 
  -3  15 -19     5008.77     5613.82    405.13 o 
  -2  15 -19     3086.09     2647.58    251.19 o 
  -1  15 -19       11.82        0.00    186.05 o 
 -15  16 -19      161.32      159.82    210.61 o 
 -14  16 -19      703.09      793.53    219.24 o 
 -13  16 -19     1813.10     2019.67    239.40 o 
 -12  16 -19     1760.38     1726.43    232.05 o 
 -11  16 -19     1240.47     1062.87    227.56 o 
 -10  16 -19      345.23        0.00    217.21 o 
  -9  16 -19      243.06      401.90    204.97 o 
  -8  16 -19     2143.54     2115.57    228.11 o 
  -7  16 -19     1754.40     2297.43    232.38 o 
  -6  16 -19     4656.06     4842.22    305.02 o 
  -5  16 -19     4111.87     4374.10    271.92 o 
  -4  16 -19     1389.19      809.56    217.15 o 
  -3  16 -19      312.59      274.36    248.92 o 
  -2  16 -19      429.11      381.48    220.23 o 
  -1  16 -19      721.55      263.10    217.70 o 
 -16  17 -19      500.89      378.91    232.83 o 
 -15  17 -19     2288.56     2815.59    272.99 o 
 -14  17 -19      191.55      382.45    216.53 o 
 -13  17 -19      703.53      642.66    219.54 o 
 -12  17 -19      242.21      172.30    208.45 o 
 -11  17 -19     1925.17     1936.18    242.32 o 
 -10  17 -19      858.96      967.08    229.50 o 
  -9  17 -19      180.61        0.00    200.21 o 
  -8  17 -19     1179.16     1177.63    223.59 o 
  -7  17 -19     1191.83     1010.20    220.42 o 
  -6  17 -19     1576.26     1770.04    242.63 o 
  -5  17 -19     3058.25     2955.80    258.35 o 
  -4  17 -19      631.98      693.23    235.69 o 
  -3  17 -19     2189.09     1885.36    299.16 o 
  -2  17 -19      331.04      350.50    230.45 o 
  -1  17 -19      634.01      551.97    238.35 o 
 -17  18 -19      248.72      353.14    251.46 o 
 -16  18 -19     1408.42      943.61    254.19 o 
 -15  18 -19     2373.96     2693.43    280.84 o 
 -14  18 -19     1626.08     1767.38    259.70 o 
 -13  18 -19     1518.26     1301.96    250.25 o 
 -12  18 -19       75.19       13.75    220.44 o 
 -11  18 -19      389.24       15.46    217.21 o 
 -10  18 -19      720.78      381.21    223.42 o 
  -9  18 -19       13.37        0.00    224.14 o 
  -8  18 -19     1171.48      847.88    230.84 o 
  -7  18 -19     1929.30     1898.74    247.49 o 
  -6  18 -19      407.88      138.39    216.80 o 
  -5  18 -19      101.38        0.00    217.94 o 
  -4  18 -19      356.82      342.36    267.51 o 
  -3  18 -19     1921.85     1917.79    265.39 o 
  -2  18 -19     1844.27     1887.13    262.53 o 
  -1  18 -19      241.43       16.15    240.06 o 
 -17  19 -19      610.96      855.13    260.90 o 
 -16  19 -19     1015.11     1352.09    277.11 o 
 -15  19 -19     1048.30      537.52    245.55 o 
 -14  19 -19     1572.52     1480.68    262.23 o 
 -13  19 -19      152.77      367.29    237.13 o 
 -12  19 -19     1291.74     1058.01    249.78 o 
 -11  19 -19       16.84        0.00    221.01 o 
 -10  19 -19      159.83        0.00    216.09 o 
  -9  19 -19      337.71      139.06    228.80 o 
  -8  19 -19      816.39      504.36    235.08 o 
  -7  19 -19      801.36      862.14    238.76 o 
  -6  19 -19      646.63      376.28    240.12 o 
  -5  19 -19      475.91        0.00    229.19 o 
  -4  19 -19     1433.12     1275.48    266.66 o 
  -3  19 -19      819.87     1071.30    264.63 o 
  -2  19 -19     2045.25     2137.66    279.20 o 
 -15  20 -19      297.85        0.00    245.80 o 
 -14  20 -19      569.61      424.23    248.53 o 
 -13  20 -19      225.58      304.57    251.87 o 
 -12  20 -19      123.22        0.00    341.99 o 
 -11  20 -19      530.86      474.20    249.31 o 
 -10  20 -19      421.44      405.16    239.54 o 
  -9  20 -19      637.94      819.17    249.14 o 
  -8  20 -19      190.23        0.00    234.38 o 
  -7  20 -19      538.01      658.37    249.88 o 
  -6  20 -19       13.87        0.00    244.85 o 
  -5  20 -19      284.07       67.69    241.77 o 
   0   0 -18   163994.50   161629.13   5170.98 o 
  -1   1 -18    80440.02    81827.35   1568.14 o 
   0   1 -18    16460.36    15177.27    626.51 o 
  -2   2 -18     6507.93     6355.08    502.00 o 
  -1   2 -18    50133.90    50806.14    700.93 o 
   0   2 -18    14236.88    14374.51    355.60 o 
  -3   3 -18     2922.96     2575.29    158.09 o 
  -2   3 -18     2279.31     2095.65    113.13 o 
  -1   3 -18     2471.39     2167.61    155.32 o 
   0   3 -18     7236.75     7671.13    373.57 o 
  -4   4 -18     5544.33     5043.79    227.87 o 
  -3   4 -18     6405.50     6186.09    229.59 o 
  -2   4 -18       31.56        0.00    180.24 o 
  -1   4 -18    11410.63    11738.01    323.82 o 
   0   4 -18     6098.34     5038.37    305.65 o 
  -5   5 -18    24480.48    24894.68    573.97 o 
  -4   5 -18     5619.66     4874.01    185.90 o 
  -3   5 -18    14942.43    14889.36    291.70 o 
  -2   5 -18     5493.88     5023.85    215.01 o 
  -1   5 -18    20524.84    20909.85    478.14 o 
   0   5 -18    31301.50    32813.83    933.87 o 
  -6   6 -18     1841.19     1850.99    168.66 o 
  -5   6 -18     6916.97     6891.43    200.09 o 
  -4   6 -18    12031.59    12128.99    292.32 o 
  -3   6 -18     1896.73     1439.43    145.58 o 
  -2   6 -18    41756.03    42726.69    725.87 o 
  -1   6 -18     9587.47     8272.96    312.03 o 
   0   6 -18    33499.10    34313.71    990.47 o 
  -7   7 -18     1383.17     1127.95    171.35 o 
  -6   7 -18     9065.99     9634.94    270.92 o 
  -5   7 -18     1829.34     1444.70    137.09 o 
  -4   7 -18    25333.21    25169.29    475.21 o 
  -3   7 -18     2054.37     1891.52    128.65 o 
  -2   7 -18    10843.11    11184.63    322.80 o 
  -1   7 -18    11535.06    11233.43    327.78 o 
   0   7 -18    12940.89    13426.62    560.27 o 
  -8   8 -18     7428.01     7240.38    309.10 o 
  -7   8 -18    30576.09    31122.69    543.91 o 
  -6   8 -18     9131.82     8952.71    216.87 o 
  -5   8 -18     1610.92     1264.48    162.20 o 
  -4   8 -18     1052.97      729.38    144.95 o 
  -3   8 -18    19041.98    19647.28    471.88 o 
  -2   8 -18     4543.91     3717.32    234.06 o 
  -1   8 -18     9954.15     9698.57    364.14 o 
   0   8 -18    22524.92    22103.89    758.46 o 
  -9   9 -18    58147.66    56573.23   1465.24 o 
  -8   9 -18      734.38      269.28    156.15 o 
  -7   9 -18     2070.44     1631.06    136.74 o 
  -6   9 -18     9267.30     8936.68    239.07 o 
  -5   9 -18    21977.22    21745.28    631.77 o 
  -4   9 -18     4333.49     4304.41    225.04 o 
  -3   9 -18     2857.45     2878.14    238.19 o 
  -2   9 -18     5994.15     5800.90    347.96 o 
  -1   9 -18    10092.13    11210.64    391.74 o 
   0   9 -18     8943.77     8104.45    486.38 o 
 -10  10 -18     3897.47     3176.72    307.72 o 
  -9  10 -18     6761.42     6505.32    294.52 o 
  -8  10 -18    29463.94    30367.31    732.50 o 
  -7  10 -18    14176.57    14003.25    333.04 o 
  -6  10 -18     1375.88     1221.74    135.57 o 
  -5  10 -18     3793.33     2961.55    272.19 o 
  -4  10 -18    14796.12    15399.45    622.95 o 
  -3  10 -18     5824.19     5235.18    225.95 o 
  -2  10 -18     4743.91     3973.38    214.83 o 
  -1  10 -18    15841.10    15989.16    370.05 o 
   0  10 -18    10102.17     9983.23    752.43 o 
 -11  11 -18     2060.85     2145.24    293.05 o 
 -10  11 -18    13591.24    12965.04    402.29 o 
  -9  11 -18     3127.81     2698.01    204.28 o 
  -8  11 -18     1519.95     1470.06    179.97 o 
  -7  11 -18     4514.77     4120.91    291.15 o 
  -6  11 -18    22611.18    22703.49    627.80 o 
  -5  11 -18     5340.41     4604.14    191.16 o 
  -4  11 -18     3981.90     3449.17    185.89 o 
  -3  11 -18     8199.42     8043.72    362.78 o 
  -2  11 -18     4063.00     3960.12    207.45 o 
  -1  11 -18     1214.10     1170.02    156.20 o 
   0  11 -18      101.99        0.00    271.69 o 
 -12  12 -18     1109.98      606.06    320.18 o 
 -11  12 -18     6617.18     7125.80    316.29 o 
 -10  12 -18     2094.06     2525.25    337.37 o 
  -9  12 -18     6603.96     6480.35    284.92 o 
  -8  12 -18    10519.35    10460.90    439.36 o 
  -7  12 -18     2854.82     2259.07    193.65 o 
  -6  12 -18      381.55      124.83    166.37 o 
  -5  12 -18    14639.91    14828.48    482.94 o 
  -4  12 -18     1932.44     2135.40    263.42 o 
  -3  12 -18     1075.52     1103.18    166.34 o 
  -2  12 -18     1865.99     1492.38    165.28 o 
  -1  12 -18     2194.57     1792.31    178.32 o 
   0  12 -18     7247.42     5933.62    452.81 o 
 -13  13 -18     7159.68     7193.12    512.30 o 
 -12  13 -18        3.30        0.00    181.02 o 
 -11  13 -18      255.01      492.55    183.93 o 
 -10  13 -18     1176.25     1207.78    187.32 o 
  -9  13 -18     3138.85     3456.60    225.89 o 
  -8  13 -18     3195.31     2879.94    358.16 o 
  -7  13 -18     6827.77     6923.14    297.51 o 
  -6  13 -18      835.22      536.39    256.49 o 
  -5  13 -18     1209.66     1004.80    175.73 o 
  -4  13 -18     8820.19     8091.40    489.51 o 
  -3  13 -18      505.96      417.05    172.68 o 
  -2  13 -18     1942.30     1614.80    182.15 o 
  -1  13 -18     7277.14     6758.83    283.36 o 
   0  13 -18       41.64       96.94    312.18 o 
 -14  14 -18     1660.23     2191.39    824.47 o 
 -13  14 -18     3777.69     3824.03    253.64 o 
 -12  14 -18     1562.89     1935.33    219.24 o 
 -11  14 -18     1183.19     1136.05    203.40 o 
 -10  14 -18     1058.18      834.63    196.20 o 
  -9  14 -18     1744.86     1835.22    210.28 o 
  -8  14 -18     2065.38     1800.91    208.69 o 
  -7  14 -18      571.41      657.06    184.90 o 
  -6  14 -18     3986.31     4120.41    239.57 o 
  -5  14 -18     1258.06     1077.39    188.43 o 
  -4  14 -18      469.56      317.73    180.82 o 
  -3  14 -18     3338.90     2958.98    229.47 o 
  -2  14 -18       59.42       56.17    171.74 o 
  -1  14 -18     4152.04     4135.16    246.61 o 
   0  14 -18     5712.34     5626.47    480.28 o 
 -15  15 -18     1456.57     1040.60    319.02 o 
 -14  15 -18     2611.95     2898.85    305.02 o 
 -13  15 -18      139.06      137.95    195.31 o 
 -12  15 -18      411.46      682.97    200.00 o 
 -11  15 -18      351.45      138.73    190.57 o 
 -10  15 -18     2928.64     3376.40    241.22 o 
  -9  15 -18     1389.83     1391.23    209.76 o 
  -8  15 -18        4.77        0.00    180.03 o 
  -7  15 -18      727.79      651.12    189.36 o 
  -6  15 -18     1993.16     2567.34    223.88 o 
  -5  15 -18     2515.27     2820.29    231.52 o 
  -4  15 -18      473.99      455.64    194.74 o 
  -3  15 -18     1227.48     1155.88    213.52 o 
  -2  15 -18     1475.78     1357.42    221.94 o 
  -1  15 -18     1432.05     1353.89    209.02 o 
   0  15 -18     5042.24     5531.20    486.77 o 
 -16  16 -18      160.61        0.00    315.39 o 
 -15  16 -18      299.19      523.57    219.97 o 
 -14  16 -18     1511.45     1659.37    235.17 o 
 -13  16 -18      417.49      509.48    207.67 o 
 -12  16 -18      604.33      417.62    258.40 o 
 -11  16 -18      385.39      176.43    196.16 o 
 -10  16 -18      510.73      505.85    204.46 o 
  -9  16 -18     2244.26     2262.22    233.65 o 
  -8  16 -18     2895.47     3344.53    251.55 o 
  -7  16 -18      608.31      624.98    204.42 o 
  -6  16 -18      928.65      898.04    209.68 o 
  -5  16 -18     3599.46     3145.05    250.15 o 
  -4  16 -18      382.99       31.39    203.36 o 
  -3  16 -18      308.18      460.22    209.19 o 
  -2  16 -18     3470.71     3637.74    272.47 o 
  -1  16 -18      149.76      111.77    200.48 o 
   0  16 -18      875.15      977.05    373.05 o 
 -17  17 -18     1118.48     2603.98    419.11 o 
 -16  17 -18     3824.53     3513.46    288.72 o 
 -15  17 -18       52.54        0.00    215.72 o 
 -14  17 -18      442.92      549.02    228.91 o 
 -13  17 -18     2192.43     2687.31    259.38 o 
 -12  17 -18      106.57      118.36    208.69 o 
 -11  17 -18     1468.67     1169.52    228.84 o 
 -10  17 -18     2537.97     2859.92    252.53 o 
  -9  17 -18      481.34      694.60    215.94 o 
  -8  17 -18     1317.93     1524.73    225.64 o 
  -7  17 -18     4776.62     5460.65    298.58 o 
  -6  17 -18      161.11      237.69    217.92 o 
  -5  17 -18      270.21      217.62    212.98 o 
  -4  17 -18     3428.37     3192.93    325.81 o 
  -3  17 -18       11.46       81.45    358.16 o 
  -2  17 -18      124.04      130.14    221.83 o 
  -1  17 -18     3472.00     3331.33    295.54 o 
   0  17 -18     1165.29      871.85    294.27 o 
 -18  18 -18     2492.38     2035.71    480.28 o 
 -17  18 -18      253.26        0.00    245.70 o 
 -16  18 -18     1399.57     2434.69    284.65 o 
 -15  18 -18     3649.67     3183.77    290.81 o 
 -14  18 -18      136.86        0.00    225.16 o 
 -13  18 -18      284.39      503.37    221.77 o 
 -12  18 -18     2172.38     1769.06    255.66 o 
 -11  18 -18      173.75        0.00    214.46 o 
 -10  18 -18     1199.02     1055.76    234.23 o 
  -9  18 -18     3665.64     4203.61    293.46 o 
  -8  18 -18      847.17     1028.77    228.43 o 
  -7  18 -18     1762.04     1912.43    251.85 o 
  -6  18 -18     2439.49     2258.57    257.10 o 
  -5  18 -18      263.94      189.82    286.53 o 
  -4  18 -18      439.00      131.40    227.44 o 
  -3  18 -18     1832.27     1626.18    263.54 o 
  -2  18 -18     1195.24      816.05    255.30 o 
  -1  18 -18       35.49        0.00    279.60 o 
   0  18 -18      776.80      995.57    496.29 o 
 -18  19 -18     1586.83     2185.57    300.90 o 
 -17  19 -18     2879.83     2916.65    300.37 o 
 -16  19 -18      435.10      301.56    242.93 o 
 -15  19 -18      853.10     1183.52    265.16 o 
 -14  19 -18     1214.55     1151.28    288.84 o 
 -13  19 -18     2477.66     2623.03    281.89 o 
 -12  19 -18      400.35      362.09    236.51 o 
 -11  19 -18     2391.84     3005.68    284.52 o 
 -10  19 -18      983.26      447.25    235.07 o 
  -9  19 -18     1909.73     1962.80    414.10 o 
  -8  19 -18     1158.43     1095.82    243.91 o 
  -7  19 -18     2179.58     2125.61    310.91 o 
  -6  19 -18     1860.47     1544.83    252.75 o 
  -5  19 -18      843.73      409.10    241.51 o 
  -4  19 -18      207.79        0.00    237.27 o 
  -3  19 -18      400.22      377.44    252.87 o 
  -2  19 -18      604.48      471.82    270.23 o 
  -1  19 -18     1020.85      566.63    266.77 o 
 -17  20 -18     1352.23     2345.88    302.80 o 
 -16  20 -18     1617.96     1565.75    292.68 o 
 -15  20 -18     1758.31     1784.21    279.60 o 
 -14  20 -18      483.79      632.25    255.66 o 
 -13  20 -18      298.74      629.85    259.74 o 
 -12  20 -18     4644.33     5753.92    345.43 o 
 -11  20 -18      387.42      220.60    311.95 o 
 -10  20 -18      366.75       59.56    239.08 o 
  -9  20 -18     3187.42     3229.50    294.23 o 
  -8  20 -18     3024.44     3448.98    305.66 o 
  -7  20 -18      940.59      771.89    251.75 o 
  -6  20 -18     1231.75     1160.53    264.91 o 
  -5  20 -18      761.39      386.64    244.79 o 
  -4  20 -18      361.16      250.21    255.48 o 
  -3  20 -18     1184.62     1143.33    275.66 o 
 -15  21 -18       99.21        0.00    256.19 o 
 -14  21 -18     4999.99     6579.06    379.81 o 
 -13  21 -18      756.13     1190.22    275.81 o 
 -12  21 -18      328.92      288.76    254.47 o 
 -11  21 -18     2621.18     2851.90    305.44 o 
 -10  21 -18     1036.94     1076.26    273.15 o 
  -9  21 -18     1566.40     1183.33    274.18 o 
  -8  21 -18     3102.76     2852.28    306.60 o 
  -7  21 -18     1606.03     1945.52    501.43 o 
  -6  21 -18      270.56        0.00    256.76 o 
  -1   2 -17      487.89      454.05     81.94 o 
  -2   3 -17     4589.86     4555.93    159.70 o 
  -1   3 -17     3100.76     2741.97    155.32 o 
  -3   4 -17     4880.68     4982.59    165.64 o 
  -2   4 -17      210.37      178.66    124.76 o 
  -1   4 -17     9845.42     9641.51    345.44 o 
  -4   5 -17      136.58       74.81     84.55 o 
  -3   5 -17    34333.24    34156.34    524.84 o 
  -2   5 -17     8563.09     8551.20    215.53 o 
  -1   5 -17      295.98      100.93    201.03 o 
  -5   6 -17     6988.37     7089.77    200.10 o 
  -4   6 -17     1562.16     1094.53    120.61 o 
  -3   6 -17     1708.32     1825.23    121.13 o 
  -2   6 -17    20487.80    20952.93    369.93 o 
  -1   6 -17      146.38       64.70    132.82 o 
  -6   7 -17      105.35       87.00     84.23 o 
  -5   7 -17     1152.46     1005.94     82.35 o 
  -4   7 -17     9209.29     8950.96    258.35 o 
  -3   7 -17      376.83      372.52    109.08 o 
  -2   7 -17     1902.82     1637.49    119.48 o 
  -1   7 -17     2044.36     1863.25    214.78 o 
  -7   8 -17      322.21       70.21     93.74 o 
  -6   8 -17     9447.15     9508.83    209.68 o 
  -5   8 -17     3875.05     3055.16    165.47 o 
  -4   8 -17     2081.90     1452.85    142.92 o 
  -3   8 -17     8281.18     8124.31    233.06 o 
  -2   8 -17     1987.44     1471.22    126.15 o 
  -1   8 -17      319.53        0.00    147.13 o 
  -8   9 -17     7884.84     7966.64    251.75 o 
  -7   9 -17     2588.53     2039.64    196.63 o 
  -6   9 -17      518.06      244.83     93.75 o 
  -5   9 -17    16495.52    16834.96    378.47 o 
  -4   9 -17    11472.35    11544.28    318.36 o 
  -3   9 -17     1829.82     1723.24    138.74 o 
  -2   9 -17    20756.35    21092.88    400.27 o 
  -1   9 -17      237.15        0.00    111.73 o 
  -9  10 -17      685.65      464.39    214.90 o 
  -8  10 -17      309.65        0.00    191.45 o 
  -7  10 -17    38992.86    39372.54    672.58 o 
  -6  10 -17    10780.48    11704.07    303.09 o 
  -5  10 -17       64.25        0.00     90.59 o 
  -4  10 -17    29606.72    31018.35    557.06 o 
  -3  10 -17     5105.42     4776.80    210.72 o 
  -2  10 -17     1767.99     1744.92    107.98 o 
  -1  10 -17     5721.37     5155.83    173.19 o 
 -10  11 -17       78.80        0.00    165.67 o 
  -9  11 -17    15706.53    15879.70    430.03 o 
  -8  11 -17     2482.49     2143.05    240.32 o 
  -7  11 -17      332.95        0.00    129.33 o 
  -6  11 -17    31660.38    31089.70    560.69 o 
  -5  11 -17    18863.87    18985.95    394.26 o 
  -4  11 -17      211.50        0.00    116.58 o 
  -3  11 -17    27383.62    28438.96    493.65 o 
  -2  11 -17       40.40       44.66    113.26 o 
  -1  11 -17       41.49        0.00    145.75 o 
 -11  12 -17      438.45      488.35    176.43 o 
 -10  12 -17     1928.92     1641.88    191.38 o 
  -9  12 -17      140.58      191.26    170.59 o 
  -8  12 -17    15034.44    15090.07    420.65 o 
  -7  12 -17     7861.83     8170.45    410.66 o 
  -6  12 -17     2455.87     2058.28    191.07 o 
  -5  12 -17    12603.51    13235.06    389.41 o 
  -4  12 -17     1320.06     1306.37    279.60 o 
  -3  12 -17      993.60      432.25    170.99 o 
  -2  12 -17     3938.92     3545.94    199.66 o 
  -1  12 -17      131.88        0.00    162.20 o 
 -12  13 -17     1379.82      774.33    199.21 o 
 -11  13 -17     1079.25      994.58    196.87 o 
 -10  13 -17      390.04      313.34    175.92 o 
  -9  13 -17      160.62       75.02    169.53 o 
  -8  13 -17     1083.62      952.76    182.00 o 
  -7  13 -17     1196.68     1114.11    184.90 o 
  -6  13 -17     3107.66     2989.52    224.14 o 
  -5  13 -17       29.20        0.00    198.72 o 
  -4  13 -17     2803.12     2482.37    210.65 o 
  -3  13 -17     1803.05     1432.07    194.74 o 
  -2  13 -17     1352.30     1423.25    179.51 o 
  -1  13 -17      200.53      202.32    167.56 o 
 -13  14 -17      456.25      221.42    187.14 o 
 -12  14 -17     2278.07     2200.00    263.42 o 
 -11  14 -17     5644.37     6324.23    287.85 o 
 -10  14 -17     1010.72      535.27    191.50 o 
  -9  14 -17     1559.28     1128.41    195.49 o 
  -8  14 -17     1064.05     1152.56    189.07 o 
  -7  14 -17     1622.95     1609.22    197.09 o 
  -6  14 -17     1232.30     1115.16    188.33 o 
  -5  14 -17     1213.88     1478.15    197.87 o 
  -4  14 -17      655.13      729.87    190.93 o 
  -3  14 -17     1951.42     2093.83    223.09 o 
  -2  14 -17     3326.26     3101.23    219.69 o 
  -1  14 -17      323.09      282.29    178.90 o 
 -14  15 -17      402.10      260.78    200.71 o 
 -13  15 -17     2336.78     3089.02    252.34 o 
 -12  15 -17      750.28      511.12    196.30 o 
 -11  15 -17     3118.09     2604.57    232.42 o 
 -10  15 -17     3242.53     4002.67    252.71 o 
  -9  15 -17       61.08        0.00    182.80 o 
  -8  15 -17     5755.57     5449.97    323.50 o 
  -7  15 -17       75.98       48.89    212.84 o 
  -6  15 -17     1086.46     1231.97    206.04 o 
  -5  15 -17     4451.96     4197.23    258.60 o 
  -4  15 -17     3821.30     3852.08    400.30 o 
  -3  15 -17      623.00      598.03    206.59 o 
  -2  15 -17      877.78      682.96    219.52 o 
  -1  15 -17     1925.56     1818.68    216.41 o 
 -15  16 -17     1206.54     1513.64    259.02 o 
 -14  16 -17      694.53      557.33    215.76 o 
 -13  16 -17     1672.07     1277.87    224.25 o 
 -12  16 -17     3537.88     3668.89    260.38 o 
 -11  16 -17      599.12      313.55    205.02 o 
 -10  16 -17     4233.36     3899.48    291.51 o 
  -9  16 -17     1718.40     1453.09    218.69 o 
  -8  16 -17      795.29      889.23    212.14 o 
  -7  16 -17     7344.80     7105.75    333.80 o 
  -6  16 -17     2666.92     2548.43    235.02 o 
  -5  16 -17     1250.78     1346.03    222.13 o 
  -4  16 -17     2917.24     2484.38    241.77 o 
  -3  16 -17     3988.88     3621.65    267.39 o 
  -2  16 -17      468.50     1221.80    231.74 o 
  -1  16 -17      145.29      120.83    194.82 o 
 -16  17 -17      356.84      111.09    224.05 o 
 -15  17 -17     1797.29     1783.46    248.33 o 
 -14  17 -17     4150.49     5529.39    316.57 o 
 -13  17 -17       39.25        0.00    198.78 o 
 -12  17 -17      310.50        0.00    203.85 o 
 -11  17 -17     2068.33     1850.60    233.06 o 
 -10  17 -17      680.64      403.92    207.08 o 
  -9  17 -17     3136.29     3509.61    259.50 o 
  -8  17 -17      292.90      101.89    200.83 o 
  -7  17 -17     1683.97     1691.51    228.79 o 
  -6  17 -17     2597.08     2157.99    241.51 o 
  -5  17 -17      579.51      584.11    256.49 o 
  -4  17 -17      202.35       42.53    216.17 o 
  -3  17 -17      950.28      874.66    223.63 o 
  -2  17 -17     4386.14     3787.13    291.15 o 
  -1  17 -17      390.90      752.55    240.44 o 
 -17  18 -17      314.31      117.93    251.25 o 
 -16  18 -17     1839.46     2819.29    295.74 o 
 -15  18 -17     1248.29     1107.60    253.82 o 
 -14  18 -17     3184.03     2979.99    283.40 o 
 -13  18 -17      167.21        0.00    222.37 o 
 -12  18 -17     1675.64     1747.39    247.70 o 
 -11  18 -17      744.48      557.42    220.08 o 
 -10  18 -17     1159.02     1234.60    240.18 o 
  -9  18 -17      116.89        0.00    209.08 o 
  -8  18 -17      664.49      678.66    223.51 o 
  -7  18 -17     2396.83     2528.82    259.91 o 
  -6  18 -17     1395.87     1565.02    247.31 o 
  -5  18 -17      435.64      296.40    223.01 o 
  -4  18 -17     3084.18     2476.76    274.48 o 
  -3  18 -17      913.44     1447.31    332.75 o 
  -2  18 -17     1264.88     1034.91    256.63 o 
  -1  18 -17     1106.42      651.72    250.67 o 
 -18  19 -17      144.05      120.09    258.57 o 
 -17  19 -17      680.15      507.48    263.58 o 
 -16  19 -17     1702.37     1280.49    275.53 o 
 -15  19 -17     1411.71     1995.43    458.18 o 
 -14  19 -17      396.21        0.00    244.11 o 
 -13  19 -17      747.11      907.29    247.85 o 
 -12  19 -17     1061.50     1227.95    355.85 o 
 -11  19 -17     1085.40      997.46    258.80 o 
 -10  19 -17      178.46        0.00    286.53 o 
  -9  19 -17      584.54      508.45    231.44 o 
  -8  19 -17      728.74      755.07    233.80 o 
  -7  19 -17      362.39       30.32    225.71 o 
  -6  19 -17      236.43        0.00    224.68 o 
  -5  19 -17        1.17        0.00    221.35 o 
  -4  19 -17     1667.64     1941.71    270.30 o 
  -3  19 -17     3927.43     3672.64    392.82 o 
  -2  19 -17      811.34     1163.50    268.46 o 
  -1  19 -17      293.14        0.00    358.16 o 
 -18  20 -17      228.89      565.00    273.69 o 
 -17  20 -17      614.48     1129.47    278.64 o 
 -16  20 -17     1031.25      709.65    272.83 o 
 -15  20 -17     1274.76     1068.76    275.14 o 
 -14  20 -17      179.82        0.00    250.25 o 
 -13  20 -17      830.36      736.70    261.90 o 
 -12  20 -17      424.65      168.01    243.05 o 
 -11  20 -17      198.03        0.00    241.32 o 
 -10  20 -17       17.16        0.00    221.01 o 
  -9  20 -17      741.49      580.56    250.25 o 
  -8  20 -17     1026.23     1370.59    262.66 o 
  -7  20 -17      210.83        0.00    241.51 o 
  -6  20 -17      794.63     1154.48    268.72 o 
  -5  20 -17      928.93      633.70    267.05 o 
  -4  20 -17      720.86      921.60    272.81 o 
  -3  20 -17      815.68     1175.66    274.83 o 
  -2  20 -17     1196.43     1264.26    275.22 o 
 -17  21 -17       92.24        0.00    288.60 o 
 -16  21 -17      122.02        0.00    264.89 o 
 -15  21 -17      137.16        0.00    263.15 o 
 -14  21 -17      444.02      258.06    263.42 o 
 -13  21 -17       87.97      327.40    260.58 o 
 -12  21 -17      121.75      264.26    274.98 o 
 -11  21 -17       84.03        0.00    236.51 o 
 -10  21 -17      432.55      695.60    262.08 o 
  -9  21 -17       90.73       25.01    248.78 o 
  -8  21 -17      602.75      855.32    263.64 o 
  -7  21 -17       54.89        0.00    252.05 o 
  -6  21 -17       82.44        0.00    243.78 o 
  -5  21 -17       61.73        0.00    248.32 o 
  -4  21 -17      423.73      539.91    271.41 o 
 -14  22 -17       27.38        0.00    274.98 o 
 -13  22 -17      133.50       93.43    260.87 o 
 -12  22 -17      320.25      551.38    267.18 o 
 -11  22 -17       50.21      164.04    261.61 o 
 -10  22 -17       11.46      502.38    267.17 o 
  -9  22 -17      215.52      570.98    271.41 o 
  -8  22 -17      126.07        0.00    263.42 o 
   0   0 -16    13230.92    11078.38    544.31 o 
  -1   1 -16    12066.74    10779.59    297.41 o 
   0   1 -16    66269.81    63230.27   1207.58 o 
  -2   2 -16    15995.01    16412.15    396.00 o 
  -1   2 -16     3073.42     2598.10    102.82 o 
   0   2 -16     4825.56     4565.97    240.71 o 
  -3   3 -16    10545.23    11187.61    314.26 o 
  -2   3 -16     1884.54     1517.71    110.97 o 
  -1   3 -16     2471.15     2325.05    145.62 o 
   0   3 -16     1526.72     1088.86    256.15 o 
  -4   4 -16    27815.79    27422.09    595.42 o 
  -3   4 -16    43986.59    44247.92    573.71 o 
  -2   4 -16     3570.77     3667.14    136.54 o 
  -1   4 -16     3522.57     3331.41    178.00 o 
   0   4 -16    84262.41    86953.17   2139.52 o 
  -5   5 -16    76655.02    75828.45   1505.42 o 
  -4   5 -16    24606.00    25993.82    407.84 o 
  -3   5 -16    21715.31    21990.88    370.36 o 
  -2   5 -16   103662.45   102061.36   1403.56 o 
  -1   5 -16     7990.53     7460.05    251.13 o 
   0   5 -16    14972.25    14361.81    531.69 o 
  -6   6 -16     6777.75     6293.51    282.56 o 
  -5   6 -16    24979.86    25109.02    412.62 o 
  -4   6 -16   100597.27    97363.24   1467.01 o 
  -3   6 -16     9580.75     8830.80    242.23 o 
  -2   6 -16    15722.18    15018.55    305.62 o 
  -1   6 -16    89693.91    88064.06   1397.49 o 
   0   6 -16    11832.32    10133.33    616.36 o 
  -7   7 -16     4091.22     3464.93    201.49 o 
  -6   7 -16    40348.32    39621.14    548.95 o 
  -5   7 -16     5527.17     5000.40    142.89 o 
  -4   7 -16    17517.10    17451.49    373.64 o 
  -3   7 -16    74440.36    74115.50   1052.62 o 
  -2   7 -16     3972.30     3497.78    143.46 o 
  -1   7 -16    13196.38    12522.12    331.96 o 
   0   7 -16    16249.44    16236.66    668.67 o 
  -8   8 -16     3932.74     3547.32    178.11 o 
  -7   8 -16     7785.23     8352.67    204.94 o 
  -6   8 -16     2264.17     1946.41    107.90 o 
  -5   8 -16    40669.30    39990.94    556.96 o 
  -4   8 -16     5626.61     4632.61    195.02 o 
  -3   8 -16     8916.19     8860.58    239.98 o 
  -2   8 -16    22760.34    22767.01    408.00 o 
  -1   8 -16     7147.17     7006.50    211.38 o 
   0   8 -16     9452.95     9290.93    299.40 o 
  -9   9 -16    19591.71    20154.08    556.89 o 
  -8   9 -16    17045.41    17584.86    320.80 o 
  -7   9 -16    12940.64    13677.75    271.42 o 
  -6   9 -16     2304.05     2477.88    117.56 o 
  -5   9 -16     6792.52     6676.93    177.89 o 
  -4   9 -16    26061.50    26324.61    402.43 o 
  -3   9 -16     2706.64     2217.11    147.02 o 
  -2   9 -16     4981.38     4667.45    181.73 o 
  -1   9 -16    26795.38    26519.05    376.71 o 
   0   9 -16    19212.98    19478.43    470.64 o 
 -10  10 -16    15956.75    17395.75    493.30 o 
  -9  10 -16     8660.09     7684.12    202.19 o 
  -8  10 -16     7507.93     7501.35    209.01 o 
  -7  10 -16      552.71      136.28    136.80 o 
  -6  10 -16    40518.48    40299.50    592.85 o 
  -5  10 -16    11718.07    10554.15    364.37 o 
  -4  10 -16    16754.76    18076.24    313.64 o 
  -3  10 -16    24887.18    24795.76    371.69 o 
  -2  10 -16     3114.19     3341.74    127.98 o 
  -1  10 -16     6202.75     5946.41    180.21 o 
   0  10 -16    12352.36    13866.13    442.17 o 
 -11  11 -16    27039.16    27050.67   1048.61 o 
 -10  11 -16     4771.54     4357.81    240.37 o 
  -9  11 -16     6792.83     6666.03    272.41 o 
  -8  11 -16    25866.14    26980.14    591.88 o 
  -7  11 -16     3375.70     3322.08    147.65 o 
  -6  11 -16    10960.60    11689.03    259.17 o 
  -5  11 -16    43420.60    43964.75    637.18 o 
  -4  11 -16     5426.90     5334.17    301.76 o 
  -3  11 -16     5700.53     5696.56    173.20 o 
  -2  11 -16    15659.87    16066.94    307.50 o 
  -1  11 -16    13659.94    13022.87    317.68 o 
   0  11 -16    14009.08    13801.83    639.52 o 
 -12  12 -16      422.89        0.00    242.17 o 
 -11  12 -16     1220.97     1432.26    192.02 o 
 -10  12 -16    19339.34    19899.76    493.35 o 
  -9  12 -16     2527.99     2807.75    247.25 o 
  -8  12 -16     9364.37     9497.72    365.10 o 
  -7  12 -16    38300.29    38758.79    680.78 o 
  -6  12 -16     6503.46     5521.90    229.48 o 
  -5  12 -16    10082.89     9444.10    395.56 o 
  -4  12 -16    31530.75    31357.68    577.43 o 
  -3  12 -16      778.25      525.11    130.98 o 
  -2  12 -16     3359.41     2964.46    197.95 o 
  -1  12 -16     9858.86     9479.64    478.32 o 
   0  12 -16     4525.31     4353.14    401.75 o 
 -13  13 -16     4696.13     4446.70    361.55 o 
 -12  13 -16    16647.43    17257.30    475.69 o 
 -11  13 -16     1039.33      774.50    193.36 o 
 -10  13 -16     8038.84     8171.13    327.46 o 
  -9  13 -16    17377.23    17356.55    469.29 o 
  -8  13 -16     3045.19     2832.77    218.77 o 
  -7  13 -16     8119.29     6888.13    298.68 o 
  -6  13 -16    27898.02    28557.38    630.80 o 
  -5  13 -16      157.36      129.74    168.72 o 
  -4  13 -16     1593.30     1386.44    194.21 o 
  -3  13 -16    16596.07    16999.21    465.78 o 
  -2  13 -16     1573.15     1178.17    182.34 o 
  -1  13 -16     7648.91     7321.38    342.01 o 
   0  13 -16    19634.66    19393.81   1168.67 o 
 -14  14 -16    10887.43    11552.45    588.52 o 
 -13  14 -16      318.99      301.68    220.24 o 
 -12  14 -16     4560.19     4401.50    263.30 o 
 -11  14 -16     6010.86     5685.90    298.08 o 
 -10  14 -16     4386.82     4008.72    255.96 o 
  -9  14 -16     8787.16     9218.82    354.42 o 
  -8  14 -16    10602.23    11011.49    440.53 o 
  -7  14 -16      675.26      280.06    212.59 o 
  -6  14 -16     1564.25      889.21    192.87 o 
  -5  14 -16    15651.09    16205.66    462.03 o 
  -4  14 -16      264.05        0.00    178.78 o 
  -3  14 -16      926.98      694.36    196.69 o 
  -2  14 -16    12256.53    11558.14    363.18 o 
  -1  14 -16      232.65       99.93    213.36 o 
   0  14 -16     4689.95     4679.67    441.05 o 
 -15  15 -16      232.04      179.24    280.60 o 
 -14  15 -16     3739.20     3715.58    267.47 o 
 -13  15 -16     4323.86     3927.40    264.12 o 
 -12  15 -16     1952.28     1760.67    222.56 o 
 -11  15 -16     4011.39     3346.38    307.20 o 
 -10  15 -16     1499.93     1056.61    202.77 o 
  -9  15 -16     2030.22     1465.96    263.42 o 
  -8  15 -16     2031.87     1910.97    214.13 o 
  -7  15 -16     5471.11     5380.10    275.40 o 
  -6  15 -16     1298.25     1038.15    201.26 o 
  -5  15 -16      247.53        0.00    187.11 o 
  -4  15 -16     8947.84     8227.81    432.38 o 
  -3  15 -16      223.64        0.00    187.01 o 
  -2  15 -16      880.61      861.45    211.00 o 
  -1  15 -16     5345.15     4684.34    309.97 o 
   0  15 -16      809.63      557.07    332.65 o 
 -16  16 -16       10.86        0.00    536.31 o 
 -15  16 -16     1050.24      114.33    211.42 o 
 -14  16 -16      132.28        0.00    238.01 o 
 -13  16 -16     1389.69     1343.43    223.66 o 
 -12  16 -16      411.94        0.00    190.12 o 
 -11  16 -16     1495.37     1338.89    226.45 o 
 -10  16 -16     1682.71     1409.28    212.84 o 
  -9  16 -16      498.24      349.62    192.88 o 
  -8  16 -16      563.31      636.20    195.69 o 
  -7  16 -16       28.00        0.00    186.94 o 
  -6  16 -16     3217.69     3782.73    264.74 o 
  -5  16 -16      192.77      326.67    194.76 o 
  -4  16 -16        5.15      129.97    195.12 o 
  -3  16 -16     2710.35     2408.89    242.60 o 
  -2  16 -16      362.40       38.75    209.43 o 
  -1  16 -16     1048.10      768.02    244.94 o 
   0  16 -16      294.90        0.00    325.95 o 
 -17  17 -16      404.95      115.74    334.13 o 
 -16  17 -16     1350.83     1784.39    263.07 o 
 -15  17 -16      175.09      410.82    230.20 o 
 -14  17 -16      591.35      998.62    230.99 o 
 -13  17 -16      968.24     1085.14    232.16 o 
 -12  17 -16      627.68     1028.97    216.03 o 
 -11  17 -16      504.50       91.36    197.15 o 
 -10  17 -16      439.52        0.00    422.86 o 
  -9  17 -16      189.53      238.08    203.85 o 
  -8  17 -16      641.57      396.24    203.78 o 
  -7  17 -16      381.70      445.50    198.28 o 
  -6  17 -16       34.23        0.00    211.87 o 
  -5  17 -16     2662.93     2061.17    243.78 o 
  -4  17 -16       58.90        0.00    212.84 o 
  -3  17 -16       28.89       63.63    244.94 o 
  -2  17 -16      974.92      838.06    240.18 o 
  -1  17 -16      674.87      361.65    238.01 o 
   0  17 -16      214.55        0.00    328.29 o 
 -18  18 -16     1296.15     2805.14    448.26 o 
 -17  18 -16     1616.52     1871.19    270.30 o 
 -16  18 -16     1259.67     1222.42    255.08 o 
 -15  18 -16      900.60     1587.22    260.70 o 
 -14  18 -16      262.93        0.00    214.48 o 
 -13  18 -16     1308.08      913.28    238.39 o 
 -12  18 -16      351.69      241.55    223.71 o 
 -11  18 -16      481.57      660.00    222.37 o 
 -10  18 -16     1963.18     2069.45    243.43 o 
  -9  18 -16      571.77      407.27    221.83 o 
  -8  18 -16      221.44        0.00    207.90 o 
  -7  18 -16     2550.63     2501.62    258.27 o 
  -6  18 -16     1294.97     1496.94    243.28 o 
  -5  18 -16      392.36      211.37    223.01 o 
  -4  18 -16     1656.31     2059.99    266.66 o 
  -3  18 -16       92.89        0.00    238.01 o 
  -2  18 -16       31.53       45.49    229.08 o 
  -1  18 -16     3978.63     3047.49    344.30 o 
   0  18 -16      140.16        0.00    528.30 o 
 -19  19 -16     1339.91     1267.93    410.98 o 
 -18  19 -16     1460.50     1182.35    267.58 o 
 -17  19 -16     1133.99     2681.17    295.78 o 
 -16  19 -16     1250.66     1208.49    269.08 o 
 -15  19 -16     2448.50     2523.14    292.63 o 
 -14  19 -16       52.33        0.00    286.53 o 
 -13  19 -16      295.29        0.00    230.96 o 
 -12  19 -16     5498.60     6042.10    341.58 o 
 -11  19 -16     1128.06     1223.49    246.19 o 
 -10  19 -16      928.46      864.04    243.23 o 
  -9  19 -16     3451.22     3162.31    284.95 o 
  -8  19 -16     2098.52     1913.84    279.60 o 
  -7  19 -16     1730.73     1452.88    259.97 o 
  -6  19 -16     2314.05     2905.16    288.87 o 
  -5  19 -16      749.44      372.51    247.31 o 
  -4  19 -16      953.29     1140.85    261.20 o 
  -3  19 -16     3948.53     4703.64    468.19 o 
  -2  19 -16       57.76      349.24    255.76 o 
  -1  19 -16      198.61        0.00    255.26 o 
   0  19 -16     3812.04     3570.06    704.41 o 
 -19  20 -16      390.40      397.97    273.05 o 
 -18  20 -16     1637.78     2116.31    305.02 o 
 -17  20 -16     2847.59     3445.92    322.97 o 
 -16  20 -16      431.58      885.67    348.92 o 
 -15  20 -16      251.81        0.00    247.30 o 
 -14  20 -16     7152.56     7308.34    411.27 o 
 -13  20 -16     1052.44      953.62    268.30 o 
 -12  20 -16     1359.90      750.71    341.99 o 
 -11  20 -16     6537.52     6674.49    363.91 o 
 -10  20 -16      771.59      861.34    390.51 o 
  -9  20 -16     2363.55     1490.34    269.51 o 
  -8  20 -16     5429.42     5625.68    577.68 o 
  -7  20 -16     2715.05     2676.93    297.95 o 
  -6  20 -16     2080.69     1951.69    300.40 o 
  -5  20 -16     2228.13     2144.02    293.11 o 
  -4  20 -16       55.30      211.40    250.25 o 
  -3  20 -16      529.98      776.40    268.75 o 
  -2  20 -16     4048.99     5167.74    395.14 o 
  -1  20 -16      213.42        0.00    387.73 o 
 -18  21 -16      635.04     1414.54    331.09 o 
 -17  21 -16     1375.17     1935.76    295.55 o 
 -16  21 -16     3848.12     4220.17    336.33 o 
 -15  21 -16       39.41        0.00    257.66 o 
 -14  21 -16     1291.89     1171.84    284.76 o 
 -13  21 -16     9897.24    12117.52    561.93 o 
 -12  21 -16      893.48     1104.98    406.69 o 
 -11  21 -16     1281.84      959.89    273.63 o 
 -10  21 -16     5532.19     5760.11    358.05 o 
  -9  21 -16     2263.70     3326.64    317.27 o 
  -8  21 -16     4094.21     4410.90    340.28 o 
  -7  21 -16     4496.05     4892.83    341.44 o 
  -6  21 -16      716.15     1098.45    271.05 o 
  -5  21 -16      733.18      583.04    265.02 o 
  -4  21 -16     3051.13     3133.55    323.74 o 
  -3  21 -16        3.51        0.00    258.46 o 
 -16  22 -16      888.50     1189.40    291.78 o 
 -15  22 -16     5756.94     6763.36    390.21 o 
 -14  22 -16      426.00      564.33    277.36 o 
 -13  22 -16     1269.32     1084.08    281.20 o 
 -12  22 -16     5196.19     5961.66    376.51 o 
 -11  22 -16      107.14        0.00    335.06 o 
 -10  22 -16     2353.23     1922.97    302.39 o 
  -9  22 -16     4925.76     4377.65    348.80 o 
  -8  22 -16     1623.92     2574.53    311.39 o 
  -7  22 -16     1800.06     1802.09    304.43 o 
  -6  22 -16     1845.66     1850.64    312.40 o 
 -12  23 -16      400.70      443.92    300.40 o 
 -11  23 -16     1862.20     1814.85    308.65 o 
  -1   2 -15     1539.28     1620.65    119.27 o 
  -2   3 -15      749.51      532.53     65.36 o 
  -1   3 -15     9027.92     8974.40    259.69 o 
  -3   4 -15    16844.24    16245.40    261.85 o 
  -2   4 -15    21227.57    20488.66    341.43 o 
  -1   4 -15      760.61      560.84    112.75 o 
  -4   5 -15    10349.04    10698.72    223.08 o 
  -3   5 -15      672.55      606.92    109.78 o 
  -2   5 -15    30179.44    30003.73    474.36 o 
  -1   5 -15     5650.76     5599.85    225.39 o 
  -5   6 -15       85.24       33.99     87.05 o 
  -4   6 -15     7292.82     6738.79    181.79 o 
  -3   6 -15    19919.17    20096.77    351.52 o 
  -2   6 -15      780.54      665.93     94.93 o 
  -1   6 -15     1978.60     1698.67    145.74 o 
  -6   7 -15     2776.37     2451.51    108.70 o 
  -5   7 -15     2663.42     2278.42    123.54 o 
  -4   7 -15      837.83      527.61    116.62 o 
  -3   7 -15      561.13      660.96    108.05 o 
  -2   7 -15     2019.21     2078.50    121.71 o 
  -1   7 -15      966.77      933.97    102.53 o 
  -7   8 -15     3358.56     3350.47    129.69 o 
  -6   8 -15      218.78        0.00     83.43 o 
  -5   8 -15    11506.29    11565.26    223.96 o 
  -4   8 -15     1188.46     1231.45     97.18 o 
  -3   8 -15     2315.46     1936.12    130.64 o 
  -2   8 -15    12109.86    12411.99    336.97 o 
  -1   8 -15     2893.69     2893.35    108.63 o 
  -8   9 -15     1826.08     2118.03    123.74 o 
  -7   9 -15    31958.97    31441.45    464.49 o 
  -6   9 -15     6244.05     5473.59    163.36 o 
  -5   9 -15     1077.53      692.26     95.80 o 
  -4   9 -15    20321.06    19887.00    323.03 o 
  -3   9 -15    15709.47    15510.76    257.82 o 
  -2   9 -15     1810.54     1602.30     97.91 o 
  -1   9 -15     7270.16     6580.19    187.28 o 
  -9  10 -15     8309.54     8231.04    204.68 o 
  -8  10 -15     5307.86     5194.78    226.38 o 
  -7  10 -15     2763.90     2948.88    137.49 o 
  -6  10 -15    44730.50    45260.16    620.84 o 
  -5  10 -15    29278.28    27527.24    423.74 o 
  -4  10 -15     1293.81      918.88    109.61 o 
  -3  10 -15    35300.49    35561.64    499.14 o 
  -2  10 -15     3839.01     3612.52    135.07 o 
  -1  10 -15     2729.63     2253.41    133.35 o 
 -10  11 -15     1970.97     1875.36    126.24 o 
  -9  11 -15     1175.30      814.16    126.46 o 
  -8  11 -15    30885.89    32549.25    486.98 o 
  -7  11 -15     9714.68     9687.93    261.57 o 
  -6  11 -15      934.90      585.82    115.11 o 
  -5  11 -15    32621.38    35015.55    520.02 o 
  -4  11 -15    23748.62    22562.93    379.17 o 
  -3  11 -15     1812.72     1284.21    125.23 o 
  -2  11 -15    21143.97    21030.52    348.84 o 
  -1  11 -15      276.53      170.14    132.95 o 
 -11  12 -15      161.32        0.00    159.98 o 
 -10  12 -15     1678.02     1882.57    195.72 o 
  -9  12 -15     4130.77     4225.72    194.32 o 
  -8  12 -15      285.52        0.00    115.76 o 
  -7  12 -15    27918.78    28898.35    455.64 o 
  -6  12 -15    13915.97    15183.14    313.15 o 
  -5  12 -15     1030.76      841.92    123.41 o 
  -4  12 -15    21607.71    23494.85    402.93 o 
  -3  12 -15      650.82      581.60    120.69 o 
  -2  12 -15     1273.95     1174.12    144.34 o 
  -1  12 -15     1084.68      962.59    210.64 o 
 -12  13 -15     1140.00      811.41    183.12 o 
 -11  13 -15     2295.43     2237.88    205.78 o 
 -10  13 -15      334.64      185.28    164.68 o 
  -9  13 -15     2961.38     2542.23    206.11 o 
  -8  13 -15      382.10      530.93    168.27 o 
  -7  13 -15     2023.03     1944.10    196.15 o 
  -6  13 -15     3928.11     3688.03    190.59 o 
  -5  13 -15     1291.83     1330.04    185.73 o 
  -4  13 -15       34.24       12.95    168.64 o 
  -3  13 -15     4021.54     3624.46    232.00 o 
  -2  13 -15     1935.84     1743.18    185.62 o 
  -1  13 -15      166.34        0.00    195.50 o 
 -13  14 -15      682.64      724.98    199.68 o 
 -12  14 -15      785.45      806.53    198.02 o 
 -11  14 -15     5399.91     5187.78    272.89 o 
 -10  14 -15     3438.20     3293.76    233.09 o 
  -9  14 -15       66.96        0.00    170.86 o 
  -8  14 -15      397.33      563.24    178.36 o 
  -7  14 -15      650.39      720.94    182.47 o 
  -6  14 -15     1757.32     1778.89    203.76 o 
  -5  14 -15      901.36      834.23    186.84 o 
  -4  14 -15     4138.82     4304.25    249.60 o 
  -3  14 -15      679.92      283.96    182.47 o 
  -2  14 -15     1291.24     1180.80    189.40 o 
  -1  14 -15     1971.57     2067.97    240.71 o 
 -14  15 -15      617.00      519.29    209.20 o 
 -13  15 -15     3872.08     2772.25    381.27 o 
 -12  15 -15     3029.60     3321.42    252.52 o 
 -11  15 -15     1317.59     1520.23    215.45 o 
 -10  15 -15     5573.40     4492.98    258.35 o 
  -9  15 -15     6748.14     6543.36    297.04 o 
  -8  15 -15      607.09      336.11    183.91 o 
  -7  15 -15     5171.05     4823.03    270.36 o 
  -6  15 -15     1873.68     1751.94    211.18 o 
  -5  15 -15       71.56       38.97    185.59 o 
  -4  15 -15     3461.33     3440.17    250.54 o 
  -3  15 -15     7566.66     6718.46    323.75 o 
  -2  15 -15     1510.49     1895.64    206.49 o 
  -1  15 -15      443.78      107.86    221.39 o 
 -15  16 -15      948.28      597.05    224.05 o 
 -14  16 -15     3385.14     4404.88    292.17 o 
 -13  16 -15     1464.50     1104.76    223.71 o 
 -12  16 -15     6254.15     5531.84    441.16 o 
 -11  16 -15     6555.73     7043.04    318.96 o 
 -10  16 -15     1108.76      934.81    206.99 o 
  -9  16 -15     6292.44     5931.57    293.00 o 
  -8  16 -15     1516.14     1370.57    214.48 o 
  -7  16 -15     1004.09      813.34    209.58 o 
  -6  16 -15     7646.63     6865.98    320.16 o 
  -5  16 -15     4504.40     4209.00    266.65 o 
  -4  16 -15     1294.35     1805.10    227.72 o 
  -3  16 -15     2094.78     2048.67    237.72 o 
  -2  16 -15     4824.67     4098.93    283.00 o 
  -1  16 -15      688.24      647.13    239.56 o 
 -16  17 -15     1309.44     1637.24    253.04 o 
 -15  17 -15     1570.78     1267.15    248.53 o 
 -14  17 -15     4542.76     4464.63    296.27 o 
 -13  17 -15     1320.12     1199.11    237.12 o 
 -12  17 -15     1204.88      906.80    222.86 o 
 -11  17 -15     2559.59     1359.12    231.79 o 
 -10  17 -15     5910.53     5941.71    335.06 o 
  -9  17 -15      307.65        0.00    194.59 o 
  -8  17 -15     5997.72     5279.85    300.17 o 
  -7  17 -15     1698.79     1359.06    242.63 o 
  -6  17 -15      664.29      317.67    209.92 o 
  -5  17 -15     2083.62     1721.09    245.34 o 
  -4  17 -15     1104.29      954.11    225.76 o 
  -3  17 -15     1810.66     2204.38    253.21 o 
  -2  17 -15     1191.23      889.86    242.46 o 
  -1  17 -15     2011.35     1901.51    322.74 o 
 -17  18 -15      557.32      282.81    246.80 o 
 -16  18 -15     2541.93     1989.85    335.06 o 
 -15  18 -15     3422.10     4896.48    319.34 o 
 -14  18 -15      291.47       85.71    230.75 o 
 -13  18 -15     1050.14      887.83    230.16 o 
 -12  18 -15      777.12      397.44    226.75 o 
 -11  18 -15     3264.02     3342.85    325.81 o 
 -10  18 -15     1026.61      765.96    223.76 o 
  -9  18 -15       12.38        0.00    206.70 o 
  -8  18 -15      403.59      207.51    214.48 o 
  -7  18 -15     1469.84     1277.09    241.81 o 
  -6  18 -15     1472.62      939.66    265.73 o 
  -5  18 -15      184.18        0.00    214.85 o 
  -4  18 -15     2026.73     1650.95    257.32 o 
  -3  18 -15     6811.53     5772.74    392.82 o 
  -2  18 -15     1342.22     2057.46    270.17 o 
  -1  18 -15      207.21        0.00    279.95 o 
 -18  19 -15      410.62        0.00    240.36 o 
 -17  19 -15     1253.60     2039.42    286.53 o 
 -16  19 -15     1783.16     2266.72    283.33 o 
 -15  19 -15     3788.45     2924.34    293.36 o 
 -14  19 -15      560.40      433.46    240.36 o 
 -13  19 -15      557.82      257.12    234.69 o 
 -12  19 -15      864.18      755.46    236.99 o 
 -11  19 -15      668.73      560.45    241.39 o 
 -10  19 -15      722.31      845.45    239.69 o 
  -9  19 -15       39.12        0.00    219.02 o 
  -8  19 -15     2347.15     2355.04    269.40 o 
  -7  19 -15      610.64      283.01    242.03 o 
  -6  19 -15      832.80      321.70    234.23 o 
  -5  19 -15     2688.86     1665.77    293.23 o 
  -4  19 -15      950.76     1251.40    263.27 o 
  -3  19 -15     1140.39     1282.87    267.18 o 
  -2  19 -15     2818.01     2368.84    325.81 o 
  -1  19 -15      277.71      376.71    330.43 o 
 -19  20 -15      100.36      147.33    266.17 o 
 -18  20 -15      603.71     1071.66    274.00 o 
 -17  20 -15     1398.07     1035.86    270.14 o 
 -16  20 -15      811.33      715.08    274.39 o 
 -15  20 -15      591.17      225.84    254.72 o 
 -14  20 -15     1139.30      816.46    253.64 o 
 -13  20 -15       79.57      697.75    251.12 o 
 -12  20 -15     1232.17     1428.97    265.15 o 
 -11  20 -15      935.58      623.93    249.00 o 
 -10  20 -15      143.57        0.00    238.33 o 
  -9  20 -15      188.16        0.00    238.18 o 
  -8  20 -15      301.75      338.00    245.05 o 
  -7  20 -15     1238.58     1268.11    359.14 o 
  -6  20 -15       45.77        0.00    237.51 o 
  -5  20 -15      881.82      908.68    261.88 o 
  -4  20 -15     2320.67     1992.61    296.37 o 
  -3  20 -15      965.24     1547.84    288.07 o 
  -2  20 -15      228.54      277.65    311.23 o 
  -1  20 -15      173.96       27.21    257.17 o 
 -19  21 -15      190.67      332.69    273.31 o 
 -18  21 -15      206.10      791.86    281.68 o 
 -17  21 -15      323.53      315.11    267.20 o 
 -16  21 -15      276.34       25.54    252.78 o 
 -15  21 -15       36.42        0.00    251.16 o 
 -14  21 -15       61.15       18.50    257.32 o 
 -13  21 -15      561.66      741.77    261.81 o 
 -12  21 -15      192.86      421.97    255.70 o 
 -11  21 -15      149.01        0.00    244.90 o 
 -10  21 -15      100.42      443.69    264.41 o 
  -9  21 -15      398.35      562.03    264.45 o 
  -8  21 -15      238.53      294.73    264.63 o 
  -7  21 -15      306.87      454.16    268.75 o 
  -6  21 -15      177.14        0.00    255.42 o 
  -5  21 -15      205.03      425.24    296.06 o 
  -4  21 -15        8.09      172.11    268.00 o 
  -3  21 -15      326.46       63.85    365.10 o 
  -2  21 -15      516.88       43.21    257.22 o 
 -18  22 -15       56.91        0.00    267.86 o 
 -17  22 -15      187.54        0.00    259.42 o 
 -16  22 -15       52.14        0.55    277.29 o 
 -15  22 -15       15.43      332.84    270.14 o 
 -14  22 -15      204.89      568.91    274.98 o 
 -13  22 -15       32.68       80.25    259.74 o 
 -12  22 -15       36.03      244.07    255.02 o 
 -11  22 -15      375.20      705.34    267.95 o 
 -10  22 -15       96.47        0.00    253.74 o 
  -9  22 -15       62.73      349.04    272.87 o 
  -8  22 -15       80.64      161.84    348.92 o 
  -7  22 -15       65.25      817.98    278.44 o 
  -6  22 -15      169.27       28.66    261.64 o 
  -5  22 -15       76.63        0.00    262.75 o 
  -4  22 -15      404.85      670.27    270.79 o 
 -16  23 -15       98.51        0.00    265.32 o 
 -15  23 -15       24.92      258.71    275.77 o 
 -14  23 -15       69.38      447.61    275.77 o 
 -13  23 -15      297.28      605.63    277.56 o 
 -12  23 -15       20.10      388.57    274.01 o 
 -11  23 -15      168.11      106.49    326.51 o 
 -10  23 -15      227.64      113.51    270.78 o 
  -9  23 -15      245.07      543.32    274.97 o 
  -8  23 -15       30.06        0.00    309.64 o 
  -7  23 -15      657.47      751.00    288.41 o 
   0   0 -14   379505.25   382844.56  12295.08 o 
  -1   1 -14     5225.13     3841.20    268.15 o 
   0   1 -14     2065.38     1708.95    127.23 o 
  -2   2 -14     3070.55     2773.39    122.51 o 
  -1   2 -14   156166.77   156418.66   2077.13 o 
   0   2 -14     1854.63     1367.15    160.76 o 
  -3   3 -14    21984.42    20680.67    439.04 o 
  -2   3 -14      150.10       80.59     87.79 o 
  -1   3 -14     1656.58     1451.59    110.09 o 
   0   3 -14     9744.53    10948.70    413.07 o 
  -4   4 -14     4830.23     5324.48    322.96 o 
  -3   4 -14    13364.28    12958.82    217.80 o 
  -2   4 -14     4806.23     4131.22    145.58 o 
  -1   4 -14     2153.12     2153.26     99.55 o 
   0   4 -14     5371.13     4908.41    271.69 o 
  -5   5 -14    37947.17    38212.93    785.96 o 
  -4   5 -14    83559.41    83434.71   1126.70 o 
  -3   5 -14     6964.93     6920.05    187.32 o 
  -2   5 -14     8298.81     7757.01    195.84 o 
  -1   5 -14    42349.24    40465.37    672.86 o 
   0   5 -14    14045.02    13383.26    415.93 o 
  -6   6 -14    47520.04    46412.55    943.54 o 
  -5   6 -14    32712.00    33059.24    508.36 o 
  -4   6 -14    41662.41    40240.94    541.60 o 
  -3   6 -14    70581.13    71371.43    991.43 o 
  -2   6 -14     9774.86    10123.27    250.58 o 
  -1   6 -14    29140.35    28795.71    466.35 o 
   0   6 -14    13333.25    12441.35    452.30 o 
  -7   7 -14    69990.65    72117.03   1428.07 o 
  -6   7 -14    26343.92    25838.37    379.91 o 
  -5   7 -14    44828.77    44927.55    591.03 o 
  -4   7 -14     7088.67     7468.70    170.83 o 
  -3   7 -14    45542.64    46386.13    688.13 o 
  -2   7 -14    14885.05    14298.14    283.69 o 
  -1   7 -14    27298.96    27997.90    418.83 o 
   0   7 -14    30717.60    30708.72    598.96 o 
  -8   8 -14      861.57      575.47    132.79 o 
  -7   8 -14      971.89      823.94     97.99 o 
  -6   8 -14    23791.26    24390.61    372.48 o 
  -5   8 -14    40856.38    42401.79    576.51 o 
  -4   8 -14     7374.76     6671.95    160.59 o 
  -3   8 -14     6194.79     6316.08    154.96 o 
  -2   8 -14    28854.06    28809.62    394.26 o 
  -1   8 -14    28065.63    27345.74    386.68 o 
   0   8 -14    44900.72    44070.61    835.31 o 
  -9   9 -14     6571.25     6025.45    231.92 o 
  -8   9 -14    52730.70    53392.84    682.00 o 
  -7   9 -14     6494.91     6551.91    187.52 o 
  -6   9 -14      924.99      938.85    100.80 o 
  -5   9 -14     2715.80     2812.22    140.37 o 
  -4   9 -14    48058.41    47735.39    644.54 o 
  -3   9 -14    21669.92    22635.57    330.41 o 
  -2   9 -14    22118.38    21950.67    332.55 o 
  -1   9 -14    10247.46     9459.58    223.80 o 
   0   9 -14    53124.68    54117.54    973.68 o 
 -10  10 -14    39638.55    42114.72    925.89 o 
  -9  10 -14      783.17      336.31     97.66 o 
  -8  10 -14     4323.98     4102.62    148.85 o 
  -7  10 -14     4006.91     3720.35    138.03 o 
  -6  10 -14    41644.79    43720.84    581.40 o 
  -5  10 -14      531.27      290.75     99.68 o 
  -4  10 -14      630.84      452.71    101.60 o 
  -3  10 -14    22809.79    22748.71    345.94 o 
  -2  10 -14    45947.04    46067.52    597.28 o 
  -1  10 -14    35206.92    35648.70    508.92 o 
   0  10 -14    14911.96    14312.92    566.17 o 
 -11  11 -14        4.69        0.00    144.57 o 
 -10  11 -14     1447.28     1497.17    111.29 o 
  -9  11 -14    14835.10    14393.42    373.61 o 
  -8  11 -14     6224.70     5964.94    181.19 o 
  -7  11 -14     6493.60     6452.19    188.31 o 
  -6  11 -14     1065.57      582.43    111.45 o 
  -5  11 -14    59393.77    58453.81    748.71 o 
  -4  11 -14    22792.90    21612.40    351.07 o 
  -3  11 -14     6863.49     6287.05    177.27 o 
  -2  11 -14     4872.50     4420.45    159.01 o 
  -1  11 -14    10811.64    10873.30    297.94 o 
   0  11 -14    15396.03    15426.69    506.00 o 
 -12  12 -14    14626.91    14271.22    590.36 o 
 -11  12 -14     8876.10     8229.57    280.99 o 
 -10  12 -14     2743.19     2486.73    135.31 o 
  -9  12 -14     3486.79     2940.24    138.62 o 
  -8  12 -14     2273.40     2047.17    136.39 o 
  -7  12 -14    22802.06    22562.78    362.81 o 
  -6  12 -14    10343.48    10971.79    312.14 o 
  -5  12 -14     2704.13     2288.14    137.55 o 
  -4  12 -14    18109.35    19272.18    338.54 o 
  -3  12 -14    16004.10    15807.86    297.86 o 
  -2  12 -14     3161.52     2924.79    152.72 o 
  -1  12 -14     7513.90     7457.43    256.98 o 
   0  12 -14     1225.91     1254.68    303.14 o 
 -13  13 -14     1818.75     2666.22    338.50 o 
 -12  13 -14     3898.93     3833.37    241.56 o 
 -11  13 -14     5123.03     5156.88    266.24 o 
 -10  13 -14     3527.81     2777.92    190.78 o 
  -9  13 -14     5947.99     5233.95    200.15 o 
  -8  13 -14     5970.61     5963.21    201.76 o 
  -7  13 -14      432.35       55.16    118.24 o 
  -6  13 -14    21553.83    22708.94    400.01 o 
  -5  13 -14     9869.87     9950.62    274.39 o 
  -4  13 -14     4090.53     4033.10    177.23 o 
  -3  13 -14     3966.09     3349.84    192.39 o 
  -2  13 -14     1448.91     1223.52    216.81 o 
  -1  13 -14     3290.06     2267.67    230.84 o 
   0  13 -14     2810.53     2982.83    496.29 o 
 -14  14 -14     5611.73     5973.93    419.11 o 
 -13  14 -14    14794.86    16546.68    501.76 o 
 -12  14 -14       31.50        0.00    187.11 o 
 -11  14 -14     6904.18     6713.75    343.69 o 
 -10  14 -14      310.55        0.00    170.27 o 
  -9  14 -14     6010.60     5813.46    275.71 o 
  -8  14 -14     4458.26     4091.28    263.42 o 
  -7  14 -14     2774.74     2506.89    207.86 o 
  -6  14 -14     4167.22     4108.00    273.14 o 
  -5  14 -14     3790.19     3556.60    240.32 o 
  -4  14 -14     1931.72     1651.54    199.61 o 
  -3  14 -14     1009.57     1087.43    193.71 o 
  -2  14 -14     1311.62     1333.43    219.13 o 
  -1  14 -14     7814.26     7792.86    495.76 o 
   0  14 -14     1917.97     1768.87    336.19 o 
 -15  15 -14    10345.83    10478.60    624.36 o 
 -14  15 -14      707.09        0.00    240.32 o 
 -13  15 -14     5455.32     5618.86    300.19 o 
 -12  15 -14     3618.78     3355.22    255.96 o 
 -11  15 -14     3634.61     2713.06    256.49 o 
 -10  15 -14     3711.28     3998.89    251.59 o 
  -9  15 -14      126.93        0.00    173.42 o 
  -8  15 -14     7377.81     7112.73    323.50 o 
  -7  15 -14     2279.84     1952.68    214.48 o 
  -6  15 -14      981.53      649.07    192.78 o 
  -5  15 -14     6942.93     6426.24    299.15 o 
  -4  15 -14     2262.79     2066.89    219.87 o 
  -3  15 -14      810.33      778.41    208.38 o 
  -2  15 -14      322.82      271.75    171.68 o 
  -1  15 -14     3303.83     4066.06    291.10 o 
   0  15 -14     3107.47     3281.52    390.42 o 
 -16  16 -14     4478.26     4472.83    904.52 o 
 -15  16 -14     1733.56     2148.35    255.41 o 
 -14  16 -14     5311.54     4760.22    292.16 o 
 -13  16 -14     1180.98      126.03    281.91 o 
 -12  16 -14     3929.90     3878.91    275.89 o 
 -11  16 -14     3370.66     3275.86    250.68 o 
 -10  16 -14     6696.62     6778.10    411.31 o 
  -9  16 -14     2352.02     2042.47    231.19 o 
  -8  16 -14     1790.11     1385.50    216.71 o 
  -7  16 -14     7529.17     8011.88    603.10 o 
  -6  16 -14     1773.94     1745.54    225.98 o 
  -5  16 -14      754.50      899.06    286.53 o 
  -4  16 -14     3874.53     3739.90    268.72 o 
  -3  16 -14      811.36      366.64    208.06 o 
  -2  16 -14     1044.01     1277.84    227.76 o 
  -1  16 -14     1967.33     2040.52    261.70 o 
   0  16 -14      783.99      489.46    345.13 o 
 -17  17 -14      663.56      232.13    349.17 o 
 -16  17 -14     2312.09     2361.59    272.58 o 
 -15  17 -14     3063.46     3536.25    277.11 o 
 -14  17 -14     1682.74     2122.72    257.70 o 
 -13  17 -14     3143.91     2434.93    257.66 o 
 -12  17 -14     1700.11     1344.38    228.69 o 
 -11  17 -14     3084.38     3624.15    272.88 o 
 -10  17 -14     3715.20     3935.58    273.56 o 
  -9  17 -14     4868.49     4739.67    289.94 o 
  -8  17 -14     2922.97     2729.74    251.68 o 
  -7  17 -14      956.05      661.57    213.35 o 
  -6  17 -14     2967.25     3459.60    267.05 o 
  -5  17 -14     1656.78     1508.93    229.25 o 
  -4  17 -14      818.93      669.60    213.35 o 
  -3  17 -14     2967.18     2988.91    275.22 o 
  -2  17 -14      623.61       63.35    212.42 o 
  -1  17 -14     3036.79     3349.29    354.23 o 
   0  17 -14     5377.56     4225.11    457.53 o 
 -18  18 -14      168.03        0.00    360.21 o 
 -17  18 -14     1619.76     1710.98    273.19 o 
 -16  18 -14      594.72      685.78    249.56 o 
 -15  18 -14      727.97      838.71    247.92 o 
 -14  18 -14     1372.63      851.70    239.67 o 
 -13  18 -14     1806.25     1616.50    248.63 o 
 -12  18 -14     2898.64     2792.70    268.72 o 
 -11  18 -14     1973.36     2063.18    251.59 o 
 -10  18 -14     6224.20     6738.01    383.58 o 
  -9  18 -14     1274.32      771.78    227.08 o 
  -8  18 -14     1471.67     1077.91    230.04 o 
  -7  18 -14     3095.74     2958.21    269.62 o 
  -6  18 -14      162.03      126.21    219.66 o 
  -5  18 -14     1311.49     1604.17    253.61 o 
  -4  18 -14     2537.20     2349.88    271.75 o 
  -3  18 -14     3676.02     3874.88    325.81 o 
  -2  18 -14     4561.89     5308.04    333.04 o 
  -1  18 -14      801.02      549.93    301.26 o 
   0  18 -14     2736.74     2094.33    407.53 o 
 -19  19 -14      216.74        0.00    338.50 o 
 -18  19 -14     2114.91     2703.01    577.68 o 
 -17  19 -14      360.87      498.99    247.20 o 
 -16  19 -14     1538.48     1490.65    268.99 o 
 -15  19 -14      262.67        0.00    238.52 o 
 -14  19 -14      303.19        0.00    228.91 o 
 -13  19 -14     1403.67     1218.65    250.25 o 
 -12  19 -14     4704.05     5039.77    439.04 o 
 -11  19 -14     3117.42     3240.62    287.65 o 
 -10  19 -14     1207.11     1120.12    246.19 o 
  -9  19 -14     5362.23     5236.89    322.59 o 
  -8  19 -14      101.86        0.00    281.91 o 
  -7  19 -14     1045.22      930.80    247.47 o 
  -6  19 -14     4208.88     4412.77    323.81 o 
  -5  19 -14      603.29      303.82    288.74 o 
  -4  19 -14     1913.83     1691.21    269.72 o 
  -3  19 -14     2009.13     2331.50    277.48 o 
  -2  19 -14     3907.14     3480.46    402.07 o 
  -1  19 -14     2796.88     3120.74    375.34 o 
   0  19 -14      759.70      752.43    496.29 o 
 -20  20 -14     3721.97     5509.84    526.98 o 
 -19  20 -14     1041.57     1354.76    279.22 o 
 -18  20 -14      381.68        6.83    314.26 o 
 -17  20 -14     1233.02     1832.12    293.74 o 
 -16  20 -14      276.25      665.17    256.33 o 
 -15  20 -14     1158.38      720.90    274.98 o 
 -14  20 -14     1941.00     1549.45    285.21 o 
 -13  20 -14     4356.38     4329.67    325.41 o 
 -12  20 -14     2820.25     3349.34    304.30 o 
 -11  20 -14     5281.36     5448.56    336.02 o 
 -10  20 -14      651.64      273.34    250.68 o 
  -9  20 -14      200.79        0.00    274.98 o 
  -8  20 -14     5228.42     5113.11    337.09 o 
  -7  20 -14      557.77      654.85    258.46 o 
  -6  20 -14      293.47      327.44    254.04 o 
  -5  20 -14     2852.48     2523.92    295.77 o 
  -4  20 -14     2330.92     2395.53    300.19 o 
  -3  20 -14     2300.24     2556.08    365.10 o 
  -2  20 -14     1385.71     1415.44    276.72 o 
  -1  20 -14      884.01      597.68    314.26 o 
   0  20 -14      231.40        0.00    512.30 o 
 -20  21 -14      885.25     1114.99    436.73 o 
 -19  21 -14     2739.06     3010.21    360.34 o 
 -18  21 -14      743.01      453.02    269.09 o 
 -17  21 -14      839.43      815.36    341.99 o 
 -16  21 -14      572.11      894.96    378.96 o 
 -15  21 -14     1847.35     2276.41    297.34 o 
 -14  21 -14     1752.06     2112.62    290.29 o 
 -13  21 -14     4082.50     3942.43    367.41 o 
 -12  21 -14     4413.41     4321.06    330.39 o 
 -11  21 -14      658.08      451.46    249.88 o 
 -10  21 -14     3569.58     3004.50    302.40 o 
  -9  21 -14     1195.48      777.41    314.54 o 
  -8  21 -14     1120.18     1378.59    286.17 o 
  -7  21 -14     4388.79     5288.58    353.13 o 
  -6  21 -14      547.64      290.47    266.79 o 
  -5  21 -14      531.15        8.69    249.90 o 
  -4  21 -14     1922.81     2789.01    307.40 o 
  -3  21 -14     1694.65     2101.84    359.50 o 
  -2  21 -14      431.80      638.69    288.07 o 
  -1  21 -14      738.56      765.73    324.05 o 
 -19  22 -14      219.24        0.00    264.12 o 
 -18  22 -14     1244.83     1663.90    303.22 o 
 -17  22 -14      278.46        0.00    291.15 o 
 -16  22 -14      797.48      306.35    272.99 o 
 -15  22 -14     2314.82     2025.58    299.58 o 
 -14  22 -14     4891.79     5792.49    371.05 o 
 -13  22 -14     2598.68     3322.94    324.73 o 
 -12  22 -14     2393.31     2557.10    306.71 o 
 -11  22 -14     1003.24     1026.17    278.51 o 
 -10  22 -14      227.92        0.00    256.33 o 
  -9  22 -14     3674.03     4356.93    420.55 o 
  -8  22 -14     1555.20     1790.19    299.00 o 
  -7  22 -14        8.47        0.00    422.86 o 
  -6  22 -14     2140.13     2236.54    304.62 o 
  -5  22 -14      901.40      580.93    270.45 o 
  -4  22 -14      983.16      856.35    288.00 o 
  -3  22 -14     1409.45     1882.70    310.88 o 
 -17  23 -14      608.62      729.90    288.28 o 
 -16  23 -14      600.18      490.69    288.05 o 
 -15  23 -14     1342.86     1503.67    293.56 o 
 -14  23 -14     2696.35     2949.72    323.58 o 
 -13  23 -14     2280.75     2614.42    404.38 o 
 -12  23 -14     1208.95      830.04    276.54 o 
 -11  23 -14     1110.51      632.47    279.41 o 
 -10  23 -14      383.81      585.42    281.89 o 
  -9  23 -14      149.72      310.92    268.23 o 
  -8  23 -14     2956.68     4121.82    352.14 o 
  -7  23 -14      299.45        0.00    358.16 o 
  -6  23 -14      580.25      747.44    291.02 o 
 -14  24 -14     1864.26     2442.51    323.34 o 
 -13  24 -14      456.29      598.61    283.18 o 
 -12  24 -14      213.00        0.00    262.79 o 
 -11  24 -14      977.77      919.20    285.21 o 
 -10  24 -14     1443.08     1512.80    298.51 o 
  -1   2 -13     1071.67     1133.22     77.14 o 
  -2   3 -13     4982.66     5164.83    121.55 o 
  -1   3 -13      178.13      193.21     74.11 o 
  -3   4 -13      239.48      327.06     68.69 o 
  -2   4 -13    21559.56    21718.40    347.90 o 
  -1   4 -13    10675.81    10167.19    227.91 o 
  -4   5 -13     4500.57     5015.73    159.90 o 
  -3   5 -13    51145.71    50194.82    705.38 o 
  -2   5 -13     3687.60     2902.23    123.69 o 
  -1   5 -13     4847.27     4837.77    147.04 o 
  -5   6 -13    14170.54    14305.66    271.91 o 
  -4   6 -13     5028.36     4717.81    131.04 o 
  -3   6 -13     6206.32     6333.32    183.89 o 
  -2   6 -13    51449.95    50345.25    727.56 o 
  -1   6 -13     5742.55     5549.36    180.18 o 
  -6   7 -13     1902.49     1863.59     97.48 o 
  -5   7 -13     5968.31     5483.11    152.02 o 
  -4   7 -13    44637.09    46600.47    625.66 o 
  -3   7 -13    12286.76    12658.22    208.58 o 
  -2   7 -13      177.71      114.33     62.02 o 
  -1   7 -13     4349.42     3913.43    125.50 o 
  -7   8 -13     7357.87     7085.94    221.76 o 
  -6   8 -13    26458.79    26022.09    354.19 o 
  -5   8 -13     4022.69     3884.73    128.58 o 
  -4   8 -13     6925.10     7423.42    197.87 o 
  -3   8 -13     5286.10     4961.55    158.53 o 
  -2   8 -13     8389.32     8490.65    180.81 o 
  -1   8 -13     3344.07     3938.26    133.33 o 
  -8   9 -13     9489.26     9518.36    206.45 o 
  -7   9 -13     1475.68     1328.93     99.88 o 
  -6   9 -13    27211.43    28260.14    383.43 o 
  -5   9 -13     7649.83     7464.98    181.97 o 
  -4   9 -13     6664.44     6412.26    163.43 o 
  -3   9 -13     9969.10    10800.33    257.45 o 
  -2   9 -13    18611.69    19020.88    290.29 o 
  -1   9 -13     1320.36     1310.04    107.13 o 
  -9  10 -13      459.43      261.22     99.13 o 
  -8  10 -13    14363.82    14727.08    288.94 o 
  -7  10 -13    23149.09    23515.25    359.08 o 
  -6  10 -13      498.40      152.04     91.36 o 
  -5  10 -13    23253.17    22083.97    343.09 o 
  -4  10 -13    32264.25    31335.13    444.44 o 
  -3  10 -13     2164.84     1997.49    149.25 o 
  -2  10 -13    15831.68    15894.51    255.01 o 
  -1  10 -13     3694.76     3542.34    145.45 o 
 -10  11 -13     1104.01     1275.29    117.94 o 
  -9  11 -13     6430.50     6539.30    201.67 o 
  -8  11 -13     2636.96     1986.55    154.30 o 
  -7  11 -13    35865.34    35285.93    519.83 o 
  -6  11 -13    22920.15    24073.80    377.24 o 
  -5  11 -13      827.10      434.42    105.36 o 
  -4  11 -13    20201.06    19507.63    349.35 o 
  -3  11 -13    15635.63    15682.67    289.41 o 
  -2  11 -13     6622.93     6301.81    199.42 o 
  -1  11 -13     3997.10     3906.99    194.16 o 
 -11  12 -13     1066.51      910.30    112.43 o 
 -10  12 -13     2003.81     1591.17    126.09 o 
  -9  12 -13     5200.46     5155.71    178.06 o 
  -8  12 -13     4222.17     4527.70    166.66 o 
  -7  12 -13      234.12        0.00    110.97 o 
  -6  12 -13    24261.59    24192.28    535.82 o 
  -5  12 -13    14708.14    14299.84    283.87 o 
  -4  12 -13     2582.83     2677.79    146.36 o 
  -3  12 -13    13231.38    13555.58    290.57 o 
  -2  12 -13      296.57        0.00    120.34 o 
  -1  12 -13     4478.47     3608.03    178.31 o 
 -12  13 -13     1675.00     1832.00    234.43 o 
 -11  13 -13     3561.19     2950.87    150.76 o 
 -10  13 -13     4527.88     4183.33    164.43 o 
  -9  13 -13     3838.69     3534.22    148.10 o 
  -8  13 -13     8768.88     8882.81    291.44 o 
  -7  13 -13      698.03      437.54    124.04 o 
  -6  13 -13     4141.56     4526.03    165.02 o 
  -5  13 -13     2995.60     3275.57    157.04 o 
  -4  13 -13     1120.95     1140.99    133.17 o 
  -3  13 -13     7246.95     6679.03    233.23 o 
  -2  13 -13     4614.16     4422.71    213.59 o 
  -1  13 -13     1612.67      873.86    198.91 o 
 -13  14 -13     1954.39     1297.65    214.48 o 
 -12  14 -13      450.32      323.86    194.17 o 
 -11  14 -13     4316.95     4661.70    267.76 o 
 -10  14 -13     3424.10     2868.08    202.57 o 
  -9  14 -13     5948.75     5505.42    231.16 o 
  -8  14 -13      381.93        0.00    125.20 o 
  -7  14 -13     1588.83     1541.59    147.89 o 
  -6  14 -13      705.88      956.79    144.16 o 
  -5  14 -13     4553.56     4693.98    220.68 o 
  -4  14 -13     2696.13     2994.91    233.92 o 
  -3  14 -13     8371.48     8504.50    339.82 o 
  -2  14 -13     2928.89     2148.20    232.86 o 
  -1  14 -13      889.52      908.68    218.88 o 
 -14  15 -13      192.03      472.15    208.50 o 
 -13  15 -13     1730.91     1758.68    234.92 o 
 -12  15 -13    11654.87    12056.50    416.96 o 
 -11  15 -13     6343.92     5875.00    291.92 o 
 -10  15 -13     1706.05     1438.03    211.01 o 
  -9  15 -13     1969.35     1175.46    209.39 o 
  -8  15 -13     6820.92     7281.93    319.75 o 
  -7  15 -13     2973.71     2888.63    234.41 o 
  -6  15 -13     3659.44     3290.79    244.21 o 
  -5  15 -13     7920.24     7021.65    471.39 o 
  -4  15 -13      249.13        0.00    185.23 o 
  -3  15 -13     4079.02     4365.59    268.59 o 
  -2  15 -13     2339.84     2521.62    245.46 o 
  -1  15 -13      677.46       65.61    205.54 o 
 -15  16 -13      604.16      612.06    221.64 o 
 -14  16 -13     4448.27     4198.62    432.11 o 
 -13  16 -13      171.06      153.83    199.21 o 
 -12  16 -13     2237.71     1953.02    241.28 o 
 -11  16 -13     6855.91     6296.55    307.75 o 
 -10  16 -13    13022.68    13266.23    439.00 o 
  -9  16 -13     3409.77     3382.10    305.02 o 
  -8  16 -13     3914.93     3679.14    257.77 o 
  -7  16 -13     1065.47     1025.79    214.85 o 
  -6  16 -13     1178.08      806.25    208.55 o 
  -5  16 -13     2862.92     2289.99    242.46 o 
  -4  16 -13     3651.52     2738.95    246.87 o 
  -3  16 -13     2259.89     2517.14    302.71 o 
  -2  16 -13     3078.70     3405.32    329.58 o 
  -1  16 -13      638.43      544.40    227.60 o 
 -16  17 -13      916.01      689.13    235.02 o 
 -15  17 -13     1976.58     1984.30    258.27 o 
 -14  17 -13      432.91      272.73    222.16 o 
 -13  17 -13     4319.55     4583.87    314.26 o 
 -12  17 -13     3418.73     3720.39    272.83 o 
 -11  17 -13     5366.41     5709.38    303.39 o 
 -10  17 -13     3149.83     2816.58    250.21 o 
  -9  17 -13     2994.38     3345.62    260.48 o 
  -8  17 -13      974.74      791.56    215.50 o 
  -7  17 -13     5121.89     5096.06    325.81 o 
  -6  17 -13     3886.81     3346.31    265.00 o 
  -5  17 -13      481.68      306.28    206.87 o 
  -4  17 -13     2639.45     1924.86    246.52 o 
  -3  17 -13     2161.44     1679.16    243.43 o 
  -2  17 -13     1998.06     2598.97    322.03 o 
  -1  17 -13      605.65      643.53    455.84 o 
 -17  18 -13      961.28      991.93    295.59 o 
 -16  18 -13     2374.98     3265.97    296.00 o 
 -15  18 -13     3463.86     2698.06    277.34 o 
 -14  18 -13      734.64      642.42    228.91 o 
 -13  18 -13      981.24      567.72    227.21 o 
 -12  18 -13      284.59      137.42    212.94 o 
 -11  18 -13     2007.18     2384.71    256.81 o 
 -10  18 -13     3364.15     3266.37    277.98 o 
  -9  18 -13     1597.49     1677.17    245.39 o 
  -8  18 -13     1031.84      768.92    223.76 o 
  -7  18 -13      551.76      224.69    214.06 o 
  -6  18 -13      833.50      490.45    222.80 o 
  -5  18 -13     2020.14     2260.00    376.65 o 
  -4  18 -13     1971.59     2533.87    263.64 o 
  -3  18 -13     3057.29     3606.50    295.97 o 
  -2  18 -13     4864.86     4732.87    396.78 o 
  -1  18 -13      221.08       40.78    289.51 o 
 -18  19 -13      588.16     1004.83    309.64 o 
 -17  19 -13     3188.80     2177.68    284.30 o 
 -16  19 -13     2579.06     3396.08    353.54 o 
 -15  19 -13     1158.28     1929.93    270.64 o 
 -14  19 -13      975.50      419.64    245.06 o 
 -13  19 -13      135.91        0.00    223.24 o 
 -12  19 -13     2582.98     2910.15    287.35 o 
 -11  19 -13     1753.60     1313.03    250.92 o 
 -10  19 -13      414.26      274.19    251.28 o 
  -9  19 -13       81.68       18.19    225.67 o 
  -8  19 -13      361.30      440.88    233.84 o 
  -7  19 -13     2592.85     2712.94    280.85 o 
  -6  19 -13      257.24       73.44    228.87 o 
  -5  19 -13     1422.46      915.69    252.88 o 
  -4  19 -13     5346.70     4422.66    325.36 o 
  -3  19 -13      853.89      990.00    253.61 o 
  -2  19 -13      588.70      792.69    261.94 o 
  -1  19 -13      887.58      846.41    313.99 o 
 -19  20 -13      484.31      693.79    261.36 o 
 -18  20 -13      440.67      804.81    258.59 o 
 -17  20 -13     1483.96     2135.71    291.34 o 
 -16  20 -13     1956.10     1587.92    275.16 o 
 -15  20 -13      772.02      382.97    259.74 o 
 -14  20 -13       24.95        0.00    235.74 o 
 -13  20 -13     1285.82     1452.61    271.26 o 
 -12  20 -13      142.58      408.54    241.27 o 
 -11  20 -13     1287.26     1247.87    253.61 o 
 -10  20 -13      379.33        0.00    236.06 o 
  -9  20 -13      948.95      560.48    251.16 o 
  -8  20 -13      471.35      230.53    245.88 o 
  -7  20 -13       37.41        0.00    240.95 o 
  -6  20 -13     2194.96     1842.52    287.21 o 
  -5  20 -13      209.10      139.95    245.17 o 
  -4  20 -13      698.01     1060.99    272.27 o 
  -3  20 -13     2863.02     3220.36    341.99 o 
  -2  20 -13      422.77      614.15    311.95 o 
  -1  20 -13      113.87        0.00    301.26 o 
 -20  21 -13        2.41        0.00    257.48 o 
 -19  21 -13      119.04        0.00    260.57 o 
 -18  21 -13      867.67      200.17    255.41 o 
 -17  21 -13      316.05      496.98    259.02 o 
 -16  21 -13      212.67      295.31    258.09 o 
 -15  21 -13       73.31        0.00    236.14 o 
 -14  21 -13      123.16      142.18    248.92 o 
 -13  21 -13      280.74      195.75    240.70 o 
 -12  21 -13     1039.51     1388.78    267.20 o 
 -11  21 -13       47.16        0.00    244.94 o 
 -10  21 -13      181.65        0.00    241.81 o 
  -9  21 -13       25.00      187.86    254.93 o 
  -8  21 -13      440.80      173.28    245.88 o 
  -7  21 -13      538.88      232.41    248.28 o 
  -6  21 -13       56.05        0.00    248.38 o 
  -5  21 -13      588.34      450.15    261.04 o 
  -4  21 -13      409.02      354.03    261.78 o 
  -3  21 -13       80.03        0.00    256.33 o 
  -2  21 -13       78.66      194.82    270.19 o 
  -1  21 -13      205.31      187.22    407.06 o 
 -20  22 -13       47.27       50.62    262.20 o 
 -19  22 -13      252.75        0.00    270.42 o 
 -18  22 -13      125.62        0.00    260.58 o 
 -17  22 -13       19.52       24.75    256.00 o 
 -16  22 -13       18.32        0.00    243.96 o 
 -15  22 -13      137.15      568.49    271.30 o 
 -14  22 -13       31.66      261.30    256.22 o 
 -13  22 -13      337.84     1142.96    292.97 o 
 -12  22 -13      191.43      148.44    399.76 o 
 -11  22 -13       44.33        0.00    235.17 o 
 -10  22 -13       62.67      122.10    295.77 o 
  -9  22 -13      180.97       31.45    251.38 o 
  -8  22 -13       77.22        0.00    268.04 o 
  -7  22 -13      166.88        0.00    258.86 o 
  -6  22 -13      284.47        0.00    256.74 o 
  -5  22 -13      173.74        0.00    262.55 o 
  -4  22 -13       23.80        0.00    256.66 o 
  -3  22 -13      726.22      908.90    292.94 o 
  -2  22 -13       55.19        0.00    317.49 o 
 -19  23 -13      147.88       48.03    274.11 o 
 -18  23 -13      693.00      765.67    292.72 o 
 -17  23 -13      322.74      945.05    305.16 o 
 -16  23 -13      137.16        0.00    256.72 o 
 -15  23 -13      329.46      303.63    295.77 o 
 -14  23 -13      114.86      224.70    295.77 o 
 -13  23 -13      126.86      172.15    258.23 o 
 -12  23 -13      331.88      213.91    264.85 o 
 -11  23 -13      187.45      169.75    259.28 o 
 -10  23 -13      136.73      298.79    258.13 o 
  -9  23 -13      236.08       62.39    257.75 o 
  -8  23 -13      684.18      536.80    271.50 o 
  -7  23 -13      176.09      294.30    406.69 o 
  -6  23 -13     1065.82      404.52    287.37 o 
  -5  23 -13      519.68      436.55    395.14 o 
  -4  23 -13      619.35      497.62    291.10 o 
 -16  24 -13      230.82        0.00    268.17 o 
 -15  24 -13       99.79       36.77    266.89 o 
 -14  24 -13      405.54      378.10    275.89 o 
 -13  24 -13      163.97      611.58    274.39 o 
 -12  24 -13      146.18        0.00    262.62 o 
 -11  24 -13      346.63       35.09    270.45 o 
 -10  24 -13      460.27      308.77    275.67 o 
  -9  24 -13       21.95        0.00    290.87 o 
  -8  24 -13     1219.44     1561.64    303.23 o 
   0   0 -12    11556.50    11638.71    480.28 o 
  -1   1 -12   546543.06   560944.69  10444.50 o 
   0   1 -12     2733.31     2485.69    200.12 o 
  -2   2 -12    36723.15    35717.05    629.82 o 
  -1   2 -12    14142.31    12667.61    187.13 o 
   0   2 -12   176045.16   170189.73   3173.18 o 
  -3   3 -12    40861.29    41856.34    717.55 o 
  -2   3 -12    41625.92    38712.45    473.42 o 
  -1   3 -12    71944.72    70251.16    942.00 o 
   0   3 -12    41175.91    40435.73    813.38 o 
  -4   4 -12     9768.29     8931.17    274.28 o 
  -3   4 -12    46447.48    49415.17    645.05 o 
  -2   4 -12    31315.65    30959.59    469.67 o 
  -1   4 -12    49515.79    51211.96    684.18 o 
   0   4 -12   101426.95   103190.43   1941.02 o 
  -5   5 -12    14253.38    14462.36    332.68 o 
  -4   5 -12    36862.87    39602.57    538.39 o 
  -3   5 -12     8293.46     8307.39    158.02 o 
  -2   5 -12    64866.18    64767.19    904.65 o 
  -1   5 -12    19957.80    20293.25    342.64 o 
   0   5 -12    59109.00    60335.37   1028.61 o 
  -6   6 -12    20102.21    19356.56    478.32 o 
  -5   6 -12    22214.60    22037.05    318.99 o 
  -4   6 -12     6565.38     6737.79    145.49 o 
  -3   6 -12     4995.99     4843.24    113.26 o 
  -2   6 -12    12972.15    12834.14    244.74 o 
  -1   6 -12    19464.37    19874.53    274.47 o 
   0   6 -12    26832.66    25516.58    521.69 o 
  -7   7 -12     3321.05     3336.77    173.19 o 
  -6   7 -12    31825.64    32067.19    403.47 o 
  -5   7 -12     8102.80     8761.13    170.79 o 
  -4   7 -12     6079.42     5238.35    161.39 o 
  -3   7 -12    19613.22    17763.48    256.17 o 
  -2   7 -12     5886.96     5647.43    143.87 o 
  -1   7 -12    27774.78    26886.32    374.37 o 
   0   7 -12     8429.09     8415.56    332.46 o 
  -8   8 -12    53359.44    52186.71    840.31 o 
  -7   8 -12     6087.22     5850.87    156.94 o 
  -6   8 -12      564.60      553.48     81.58 o 
  -5   8 -12     5715.14     5326.41    139.51 o 
  -4   8 -12     2458.44     2708.19     98.79 o 
  -3   8 -12     5761.02     5379.70    130.97 o 
  -2   8 -12     3669.98     3883.86    118.39 o 
  -1   8 -12      872.94      818.48     84.68 o 
   0   8 -12    59891.24    59523.44    943.84 o 
  -9   9 -12    25211.20    25346.10    536.59 o 
  -8   9 -12    56336.80    56721.22    712.06 o 
  -7   9 -12     3311.23     3563.88    156.84 o 
  -6   9 -12     2625.97     2194.55    103.36 o 
  -5   9 -12     2039.35     1927.19    100.12 o 
  -4   9 -12    14261.19    14703.47    240.45 o 
  -3   9 -12     1556.71     1635.67     89.96 o 
  -2   9 -12    35957.93    34846.10    430.77 o 
  -1   9 -12    14159.68    13463.65    234.14 o 
   0   9 -12    24873.02    24572.22    566.53 o 
 -10  10 -12    39709.92    38848.88    758.80 o 
  -9  10 -12     6483.89     6558.01    188.14 o 
  -8  10 -12     3309.10     3275.27    139.16 o 
  -7  10 -12    21364.73    21011.34    334.80 o 
  -6  10 -12    15735.01    15585.22    270.54 o 
  -5  10 -12     5989.16     5735.29    192.50 o 
  -4  10 -12    13612.76    12482.50    341.05 o 
  -3  10 -12     1609.75     1570.69     97.61 o 
  -2  10 -12     6593.75     6013.69    161.86 o 
  -1  10 -12    31175.97    30487.40    419.56 o 
   0  10 -12     8093.70     7428.83    558.33 o 
 -11  11 -12    16746.13    17471.85    431.38 o 
 -10  11 -12    13035.36    13635.79    271.90 o 
  -9  11 -12    25396.07    24489.84    411.00 o 
  -8  11 -12     7471.22     8235.03    219.62 o 
  -7  11 -12     1004.04     1159.76    114.46 o 
  -6  11 -12     2185.10     2104.22    126.24 o 
  -5  11 -12    14468.49    14943.29    271.38 o 
  -4  11 -12     1547.16     1805.74    119.40 o 
  -3  11 -12    14583.68    14538.33    249.24 o 
  -2  11 -12      358.39      248.72    102.53 o 
  -1  11 -12    18188.18    19439.82    380.28 o 
   0  11 -12     5797.08     5548.59    299.18 o 
 -12  12 -12    11726.02    13570.87    377.07 o 
 -11  12 -12     1496.60     2010.68    131.17 o 
 -10  12 -12    10837.16    10850.10    249.66 o 
  -9  12 -12     5276.98     5318.69    179.13 o 
  -8  12 -12    14964.98    14654.42    297.43 o 
  -7  12 -12     8470.47     7925.93    232.41 o 
  -6  12 -12     1555.66     1088.96    119.70 o 
  -5  12 -12     5356.16     5222.94    178.83 o 
  -4  12 -12    17762.35    16751.18    304.03 o 
  -3  12 -12     2563.87     2248.80    162.55 o 
  -2  12 -12     2087.16     1745.20    143.02 o 
  -1  12 -12    10207.71     9966.16    298.38 o 
   0  12 -12    15929.38    15204.12    774.64 o 
 -13  13 -12    13506.87    15101.22    542.65 o 
 -12  13 -12    23411.27    26400.47    427.57 o 
 -11  13 -12     9551.71    11222.08    298.33 o 
 -10  13 -12     4668.33     4065.66    157.59 o 
  -9  13 -12     7251.11     6676.34    201.99 o 
  -8  13 -12     4528.23     4702.34    177.26 o 
  -7  13 -12     5602.92     5078.76    181.07 o 
  -6  13 -12    17102.79    16723.42    353.39 o 
  -5  13 -12     1210.80      782.25    127.21 o 
  -4  13 -12     1368.33     1190.16    138.79 o 
  -3  13 -12    14694.38    14910.09    505.77 o 
  -2  13 -12     5445.04     4636.51    181.38 o 
  -1  13 -12    15613.77    15829.27    370.38 o 
   0  13 -12    27673.73    28367.51    933.46 o 
 -14  14 -12    12947.67    14351.61    669.08 o 
 -13  14 -12     3577.78     3917.53    389.15 o 
 -12  14 -12     3292.00     3260.00    222.42 o 
 -11  14 -12     8009.07     8064.27    299.54 o 
 -10  14 -12    12125.43    12442.16    327.46 o 
  -9  14 -12    13175.58    12934.13    414.36 o 
  -8  14 -12     1968.04     1777.94    193.05 o 
  -7  14 -12     2278.07     1932.97    155.25 o 
  -6  14 -12     2919.29     2452.40    144.24 o 
  -5  14 -12    35861.71    36392.75    515.22 o 
  -4  14 -12     2404.40     2011.77    170.53 o 
  -3  14 -12     5754.81     5492.76    219.43 o 
  -2  14 -12    17039.52    15666.09    471.96 o 
  -1  14 -12    12606.21    12075.29    643.44 o 
   0  14 -12    15712.94    17751.42    730.09 o 
 -15  15 -12     1166.47     1184.13    323.05 o 
 -14  15 -12     8971.61     9689.47    836.49 o 
 -13  15 -12     9213.68    10149.22    391.50 o 
 -12  15 -12     4232.40     3919.05    272.40 o 
 -11  15 -12     3503.83     3508.72    254.19 o 
 -10  15 -12     4924.57     4137.36    265.84 o 
  -9  15 -12     6101.45     5852.48    293.48 o 
  -8  15 -12     9600.39     8491.14    455.21 o 
  -7  15 -12     7842.19     7285.43    515.29 o 
  -6  15 -12     2244.83     1908.65    286.53 o 
  -5  15 -12     3106.42     2272.94    228.04 o 
  -4  15 -12    14018.34    14269.65    739.43 o 
  -3  15 -12     4065.31     3193.64    261.92 o 
  -2  15 -12     9202.93     9175.83    539.00 o 
  -1  15 -12    10136.14    10067.84    409.22 o 
   0  15 -12     9506.80     9319.65   1056.61 o 
 -16  16 -12    11430.10    13201.79    653.50 o 
 -15  16 -12     4197.14     3825.16    283.76 o 
 -14  16 -12      958.93      302.14    210.71 o 
 -13  16 -12     7025.12     6997.60    340.99 o 
 -12  16 -12     3866.39     3350.63    263.30 o 
 -11  16 -12     5450.40     4148.67    275.16 o 
 -10  16 -12    10938.28    10811.53    584.62 o 
  -9  16 -12      519.13      461.53    201.57 o 
  -8  16 -12     2153.50     1974.19    227.72 o 
  -7  16 -12     9241.62     8764.90    366.58 o 
  -6  16 -12     9392.68     9581.57    462.13 o 
  -5  16 -12     1094.01      695.72    211.34 o 
  -4  16 -12     5066.07     4482.70    385.89 o 
  -3  16 -12     1545.47     1489.85    229.25 o 
  -2  16 -12     5001.57     4644.05    357.08 o 
  -1  16 -12     3778.10     3983.53    297.63 o 
   0  16 -12      154.81        2.25    322.48 o 
 -17  17 -12      354.28      305.51    424.24 o 
 -16  17 -12     1758.51     1040.82    247.39 o 
 -15  17 -12     9143.47    10058.96    418.71 o 
 -14  17 -12     2715.05     2427.15    257.99 o 
 -13  17 -12     1061.21      685.92    330.43 o 
 -12  17 -12     9255.55    10500.04    411.76 o 
 -11  17 -12      480.56      177.33    205.02 o 
 -10  17 -12     1128.68      805.44    218.52 o 
  -9  17 -12    13612.28    14651.35    470.98 o 
  -8  17 -12     2055.81     2072.49    245.10 o 
  -7  17 -12      919.98      665.93    214.35 o 
  -6  17 -12     6247.53     5729.76    309.00 o 
  -5  17 -12      686.04      516.41    214.06 o 
  -4  17 -12     1884.14     1712.03    245.44 o 
  -3  17 -12     4438.73     3839.44    298.08 o 
  -2  17 -12       58.18       27.46    248.19 o 
  -1  17 -12     3070.71     3025.90    335.74 o 
   0  17 -12     2658.34     2737.58    424.40 o 
 -18  18 -12      769.63      433.02    342.25 o 
 -17  18 -12     5322.39     5237.48    335.67 o 
 -16  18 -12      514.12      437.74    243.09 o 
 -15  18 -12     1401.45     1354.19    272.67 o 
 -14  18 -12     5063.24     5103.76    317.86 o 
 -13  18 -12      631.90      423.43    230.74 o 
 -12  18 -12      370.55      119.94    216.84 o 
 -11  18 -12     8348.02     8088.98    370.41 o 
 -10  18 -12      612.60      384.71    222.23 o 
  -9  18 -12     1063.15      920.25    348.92 o 
  -8  18 -12     7299.27     8045.86    372.88 o 
  -7  18 -12        4.09      105.99    220.46 o 
  -6  18 -12     1046.44      891.31    235.90 o 
  -5  18 -12     2481.27     2273.48    256.89 o 
  -4  18 -12      345.81      203.65    214.11 o 
  -3  18 -12      725.58      551.34    233.88 o 
  -2  18 -12     2612.32     2468.19    328.58 o 
  -1  18 -12      803.21      576.14    286.23 o 
   0  18 -12     4086.74     3025.74    656.38 o 
 -19  19 -12      217.17        0.00    338.50 o 
 -18  19 -12      579.10        0.00    256.75 o 
 -17  19 -12     1209.40     1485.17    273.19 o 
 -16  19 -12     4593.30     4138.96    317.70 o 
 -15  19 -12      548.06      385.11    238.66 o 
 -14  19 -12     1013.94     1135.49    251.00 o 
 -13  19 -12     2043.22     1895.37    268.90 o 
 -12  19 -12     1806.84     2202.93    263.77 o 
 -11  19 -12      886.63     1665.81    250.95 o 
 -10  19 -12     3365.80     3569.45    290.59 o 
  -9  19 -12      126.82       35.47    222.37 o 
  -8  19 -12      517.26      382.26    227.55 o 
  -7  19 -12     1725.38     1661.91    260.33 o 
  -6  19 -12      852.24      518.48    298.08 o 
  -5  19 -12     1442.56     1241.32    261.31 o 
  -4  19 -12     1179.38      882.63    251.93 o 
  -3  19 -12     1289.30     1123.17    257.32 o 
  -2  19 -12     1910.52     2447.66    346.57 o 
  -1  19 -12      877.26      557.04    310.03 o 
   0  19 -12       43.66      496.29    512.30 o 
 -20  20 -12     2221.10     3253.88    464.46 o 
 -19  20 -12      652.53      805.47    264.78 o 
 -18  20 -12      521.62       81.60    245.55 o 
 -17  20 -12       42.60      112.27    246.08 o 
 -16  20 -12     1639.53     3200.50    302.63 o 
 -15  20 -12     1497.50     1291.33    269.08 o 
 -14  20 -12      963.51      931.98    257.12 o 
 -13  20 -12      380.27      155.22    235.86 o 
 -12  20 -12     1770.87     1878.10    273.31 o 
 -11  20 -12     3177.33     3691.98    418.24 o 
 -10  20 -12       51.22        0.00    232.72 o 
  -9  20 -12     1078.83     1043.07    257.83 o 
  -8  20 -12     3203.92     3376.24    297.85 o 
  -7  20 -12     3719.74     4562.67    331.45 o 
  -6  20 -12      484.50      714.57    255.19 o 
  -5  20 -12     1678.85     1099.61    256.73 o 
  -4  20 -12      105.54      158.64    244.05 o 
  -3  20 -12      760.01      990.82    346.10 o 
  -2  20 -12       35.51       20.02    257.31 o 
  -1  20 -12     1012.96      467.33    712.41 o 
   0  20 -12      539.47       64.04    544.31 o 
 -21  21 -12     1290.57     2107.71    461.07 o 
 -20  21 -12      439.18        0.00    323.50 o 
 -19  21 -12      739.51      402.26    369.72 o 
 -18  21 -12      821.08      900.96    275.89 o 
 -17  21 -12     1067.41      989.40    265.88 o 
 -16  21 -12      240.49        0.00    259.21 o 
 -15  21 -12      949.54     1439.64    278.70 o 
 -14  21 -12      379.92      350.06    256.76 o 
 -13  21 -12     3261.72     4251.53    330.82 o 
 -12  21 -12      258.66      160.05    252.44 o 
 -11  21 -12       86.76       36.63    240.13 o 
 -10  21 -12     2284.31     2343.98    285.16 o 
  -9  21 -12     1923.77     2050.11    346.61 o 
  -8  21 -12     2650.12     3068.12    309.13 o 
  -7  21 -12     2910.56     2983.71    298.66 o 
  -6  21 -12     1835.13     2256.09    350.88 o 
  -5  21 -12       19.59        0.00    279.60 o 
  -4  21 -12      843.17      667.13    267.76 o 
  -3  21 -12      251.53       24.03    251.54 o 
  -2  21 -12      182.64      395.46    272.46 o 
  -1  21 -12     1284.98     1792.44    458.36 o 
   0  21 -12      221.13      832.48    656.38 o 
 -21  22 -12     1752.48     2397.29    407.82 o 
 -20  22 -12      768.56      759.50    290.39 o 
 -19  22 -12       19.54        0.00    263.30 o 
 -18  22 -12       59.96      269.76    268.76 o 
 -17  22 -12      958.40      999.21    278.07 o 
 -16  22 -12      351.67      532.07    266.55 o 
 -15  22 -12       87.10      254.00    264.67 o 
 -14  22 -12      353.48      389.61    261.83 o 
 -13  22 -12     1246.24     1330.74    280.98 o 
 -12  22 -12     2198.03     2526.78    298.67 o 
 -11  22 -12      196.86        0.00    256.22 o 
 -10  22 -12     1670.73     1465.57    282.43 o 
  -9  22 -12     2312.11     2314.74    294.75 o 
  -8  22 -12     2411.45     2887.20    317.24 o 
  -7  22 -12      996.05     1182.83    274.68 o 
  -6  22 -12     1397.77     1062.36    288.19 o 
  -5  22 -12       48.37        0.00    274.33 o 
  -4  22 -12      410.34      279.87    264.85 o 
  -3  22 -12       46.62        0.00    260.51 o 
  -2  22 -12       39.00      180.56    326.82 o 
  -1  22 -12      829.54     1716.30    491.55 o 
 -20  23 -12      165.90        0.00    283.40 o 
 -19  23 -12      312.41       15.11    286.53 o 
 -18  23 -12      481.79      422.31    281.19 o 
 -17  23 -12      127.18        0.00    267.20 o 
 -16  23 -12      243.56        0.00    265.85 o 
 -15  23 -12      315.39      531.09    278.49 o 
 -14  23 -12      896.76     1436.88    293.14 o 
 -13  23 -12       91.77        0.00    246.47 o 
 -12  23 -12        8.67      200.82    267.28 o 
 -11  23 -12      338.63        0.00    256.35 o 
 -10  23 -12      942.45      816.54    272.95 o 
  -9  23 -12     1652.49     2289.35    310.82 o 
  -8  23 -12      387.14       74.51    270.17 o 
  -7  23 -12      419.26      908.44    288.25 o 
  -6  23 -12      223.77        0.00    265.16 o 
  -5  23 -12      262.59        0.00    277.80 o 
  -4  23 -12      167.37        0.00    270.66 o 
  -3  23 -12      484.92      398.21    287.05 o 
 -18  24 -12      665.04      652.43    299.87 o 
 -17  24 -12      396.25      471.28    293.61 o 
 -16  24 -12      124.63        0.00    268.26 o 
 -15  24 -12      205.29      140.68    266.91 o 
 -14  24 -12      519.24      159.93    273.25 o 
 -13  24 -12      305.40        0.00    291.15 o 
 -12  24 -12      494.57      408.28    278.19 o 
 -11  24 -12     1011.22      861.11    283.21 o 
 -10  24 -12       14.68        0.00    273.19 o 
  -9  24 -12      457.24      182.53    279.87 o 
  -8  24 -12      339.67      751.72    291.39 o 
  -7  24 -12      231.28      285.92    286.94 o 
  -6  24 -12       87.52       53.84    297.85 o 
 -14  25 -12      674.45      601.89    283.50 o 
 -13  25 -12     1221.43     1613.24    456.28 o 
 -12  25 -12       83.33        0.00    284.21 o 
 -11  25 -12      552.64      570.48    291.92 o 
  -1   2 -11     1746.58     1606.38     70.10 o 
  -2   3 -11     1468.56     1427.97     67.26 o 
  -1   3 -11      900.76      750.57     76.36 o 
  -3   4 -11    13229.45    13703.05    209.47 o 
  -2   4 -11     5666.15     5009.08    135.80 o 
  -1   4 -11      126.41        0.00     68.35 o 
  -4   5 -11    12895.94    12551.87    214.65 o 
  -3   5 -11       28.57        0.00     53.94 o 
  -2   5 -11    97780.91    94443.65   1089.93 o 
  -1   5 -11    14206.93    14773.61    224.76 o 
  -5   6 -11      324.58      202.19     70.72 o 
  -4   6 -11   107454.84   108940.98   1198.53 o 
  -3   6 -11    21330.41    20792.24    267.63 o 
  -2   6 -11     1041.42      897.49     61.15 o 
  -1   6 -11    38593.70    37919.00    419.69 o 
  -6   7 -11    31060.09    31655.77    400.72 o 
  -5   7 -11    19831.11    18336.59    265.59 o 
  -4   7 -11      352.44        0.00     67.01 o 
  -3   7 -11   116811.28   120073.76   1183.15 o 
  -2   7 -11    30945.56    28448.21    401.35 o 
  -1   7 -11      725.50      582.20     79.67 o 
  -7   8 -11     2831.21     2622.35    106.61 o 
  -6   8 -11     9287.82     8821.77    183.32 o 
  -5   8 -11    44924.84    45712.32    548.40 o 
  -4   8 -11    19540.83    18520.80    273.86 o 
  -3   8 -11     4875.03     4153.04    110.67 o 
  -2   8 -11    25969.08    27166.04    326.50 o 
  -1   8 -11     3208.49     3121.33    104.75 o 
  -8   9 -11     2587.03     2397.64    111.10 o 
  -7   9 -11    27562.28    29710.19    396.68 o 
  -6   9 -11     5594.85     5057.57    140.91 o 
  -5   9 -11    13365.02    13594.12    218.47 o 
  -4   9 -11       46.60        0.00     73.86 o 
  -3   9 -11     8508.36     9004.19    171.49 o 
  -2   9 -11     3484.05     3361.46    112.16 o 
  -1   9 -11     9480.68     9086.78    185.41 o 
  -9  10 -11     6083.20     6079.63    174.06 o 
  -8  10 -11     1113.55      835.38    111.28 o 
  -7  10 -11    18154.30    17648.67    313.64 o 
  -6  10 -11    23483.44    24019.08    368.28 o 
  -5  10 -11     3906.18     4021.75    130.59 o 
  -4  10 -11    12255.58    12766.50    229.13 o 
  -3  10 -11    27070.00    27712.22    357.71 o 
  -2  10 -11     1413.50     1146.79     98.57 o 
  -1  10 -11     3246.76     3182.16    127.58 o 
 -10  11 -11     2130.64     1835.34    125.36 o 
  -9  11 -11     4078.77     3574.87    150.22 o 
  -8  11 -11    13898.88    15063.34    296.80 o 
  -7  11 -11     1001.90      684.25    108.72 o 
  -6  11 -11    17309.66    17058.80    280.01 o 
  -5  11 -11    27411.43    27994.70    405.52 o 
  -4  11 -11     2329.55     2318.74    120.42 o 
  -3  11 -11     5024.41     4746.04    142.97 o 
  -2  11 -11    12280.17    12131.90    295.74 o 
  -1  11 -11     2878.64     2780.49    142.18 o 
 -11  12 -11     2261.63     1814.77    128.99 o 
 -10  12 -11     2152.80     2132.52    127.74 o 
  -9  12 -11     5343.23     4353.81    215.72 o 
  -8  12 -11     4645.99     3965.64    157.65 o 
  -7  12 -11     3067.44     2857.20    133.86 o 
  -6  12 -11      210.81      213.56    103.90 o 
  -5  12 -11     8728.05     8731.57    220.92 o 
  -4  12 -11     5255.35     5867.37    177.26 o 
  -3  12 -11     9336.54     9626.25    250.64 o 
  -2  12 -11     7534.30     8054.63    266.39 o 
  -1  12 -11      207.53       24.95    122.62 o 
 -12  13 -11      483.82       31.01    114.36 o 
 -11  13 -11    10742.00    13441.98    270.03 o 
 -10  13 -11     6321.90     5431.23    214.00 o 
  -9  13 -11     7224.34     7022.02    211.17 o 
  -8  13 -11     5263.21     4346.10    164.00 o 
  -7  13 -11     7317.88     7010.63    180.97 o 
  -6  13 -11       62.37        0.00    107.30 o 
  -5  13 -11     8610.78     9144.26    254.10 o 
  -4  13 -11      688.20      114.98    125.78 o 
  -3  13 -11     1828.47     1717.33    139.11 o 
  -2  13 -11    16864.42    16913.03    363.79 o 
  -1  13 -11     5163.92     5257.83    185.66 o 
 -13  14 -11     1981.00     2177.80    207.31 o 
 -12  14 -11     9051.04     8058.12    222.18 o 
 -11  14 -11     7350.78     6284.38    198.71 o 
 -10  14 -11     8289.45     8190.28    241.56 o 
  -9  14 -11      537.34      195.14    130.87 o 
  -8  14 -11    10076.22    10857.33    307.90 o 
  -7  14 -11     3387.85     2704.12    152.33 o 
  -6  14 -11     2695.12     2535.71    157.32 o 
  -5  14 -11     7280.08     7071.49    212.06 o 
  -4  14 -11     7356.18     7801.34    242.33 o 
  -3  14 -11    11463.64    11745.04    319.89 o 
  -2  14 -11     2180.67     1677.69    174.56 o 
  -1  14 -11     1845.22     1285.85    236.03 o 
 -14  15 -11     2184.88     2003.28    240.25 o 
 -13  15 -11     1641.08      936.66    218.81 o 
 -12  15 -11     2428.22     2513.12    218.41 o 
 -11  15 -11    10419.13     9641.25    284.39 o 
 -10  15 -11    17292.38    17284.18    365.56 o 
  -9  15 -11     7434.59     7204.18    229.16 o 
  -8  15 -11       60.83        0.00    110.55 o 
  -7  15 -11     4709.51     4323.31    186.41 o 
  -6  15 -11     3747.77     4517.14    213.37 o 
  -5  15 -11     1154.10      595.11    165.44 o 
  -4  15 -11    10716.89    10546.24    322.27 o 
  -3  15 -11     2308.87     2137.74    291.15 o 
  -2  15 -11     4389.74     4579.21    334.69 o 
  -1  15 -11        6.52        0.00    201.57 o 
 -15  16 -11       45.02        0.00    204.84 o 
 -14  16 -11      342.97      818.04    220.16 o 
 -13  16 -11     6540.02     6675.46    329.94 o 
 -12  16 -11     9140.11     8975.03    362.87 o 
 -11  16 -11     5209.80     5146.05    294.79 o 
 -10  16 -11     2380.50     1926.57    236.51 o 
  -9  16 -11     5627.92     5190.89    298.08 o 
  -8  16 -11     4684.78     4379.08    281.15 o 
  -7  16 -11      732.55      188.80    214.66 o 
  -6  16 -11     7938.83     6854.44    413.62 o 
  -5  16 -11     2269.39     2161.07    241.66 o 
  -4  16 -11     3855.01     3115.19    266.18 o 
  -3  16 -11     1313.58     1006.43    270.98 o 
  -2  16 -11      883.44      680.59    255.61 o 
  -1  16 -11     1073.44      844.88    225.42 o 
 -16  17 -11     1009.27     1130.15    249.76 o 
 -15  17 -11     2318.37     2078.45    249.79 o 
 -14  17 -11      291.67        0.00    210.25 o 
 -13  17 -11      782.41        0.00    207.95 o 
 -12  17 -11     2317.26     2912.81    261.71 o 
 -11  17 -11     8951.18     8966.66    614.65 o 
 -10  17 -11     8402.66     8881.14    494.50 o 
  -9  17 -11     1495.11     1405.93    236.75 o 
  -8  17 -11      138.07        0.00    207.41 o 
  -7  17 -11     3442.74     3034.18    312.07 o 
  -6  17 -11      386.26      239.17    217.80 o 
  -5  17 -11     6304.25     6335.35    326.38 o 
  -4  17 -11     1736.79     1505.01    232.82 o 
  -3  17 -11     3140.98     3299.19    273.37 o 
  -2  17 -11     2050.79     1851.20    291.47 o 
  -1  17 -11     1321.46      833.01    285.60 o 
 -17  18 -11     1449.07      661.05    251.16 o 
 -16  18 -11     2303.14     2239.59    275.29 o 
 -15  18 -11     2559.45     3915.63    308.57 o 
 -14  18 -11     1010.31      890.50    240.44 o 
 -13  18 -11     2169.34     1326.59    241.25 o 
 -12  18 -11     5250.72     5718.63    314.53 o 
 -11  18 -11     3167.86     3438.37    279.56 o 
 -10  18 -11     3258.06     3039.13    267.50 o 
  -9  18 -11     3496.35     3791.30    285.48 o 
  -8  18 -11      592.58      283.73    222.37 o 
  -7  18 -11     3985.15     4136.96    293.86 o 
  -6  18 -11     3099.01     2609.18    271.50 o 
  -5  18 -11      276.00        0.00    211.60 o 
  -4  18 -11     3392.30     3394.14    281.46 o 
  -3  18 -11     3601.31     3721.10    303.23 o 
  -2  18 -11     1947.42     2832.01    344.50 o 
  -1  18 -11     2197.64     1388.62    332.75 o 
 -18  19 -11      554.71      470.56    342.48 o 
 -17  19 -11     2083.07     3516.85    319.34 o 
 -16  19 -11     4038.94     3406.15    305.35 o 
 -15  19 -11     1706.74     1674.03    265.46 o 
 -14  19 -11      476.10      546.46    252.49 o 
 -13  19 -11      538.82      153.95    235.37 o 
 -12  19 -11     1643.95     1675.49    255.65 o 
 -11  19 -11     4840.31     5419.53    323.32 o 
 -10  19 -11     1405.09     1161.74    246.74 o 
  -9  19 -11     2255.59     1987.89    263.79 o 
  -8  19 -11     1675.01     2097.66    270.79 o 
  -7  19 -11      357.79      539.06    230.75 o 
  -6  19 -11     3756.15     3900.45    302.30 o 
  -5  19 -11     1215.95      870.92    249.38 o 
  -4  19 -11     1949.31     1979.12    272.13 o 
  -3  19 -11     5612.93     5984.84    409.00 o 
  -2  19 -11     2246.90     1732.13    338.82 o 
  -1  19 -11      144.36      553.55    306.70 o 
 -19  20 -11       69.03        0.00    247.22 o 
 -18  20 -11     2029.50     1480.43    277.09 o 
 -17  20 -11     1233.29      903.18    262.07 o 
 -16  20 -11     1242.07     1772.33    280.81 o 
 -15  20 -11      388.95      163.64    280.62 o 
 -14  20 -11      858.88      680.29    252.77 o 
 -13  20 -11      920.79      974.86    263.15 o 
 -12  20 -11     2227.47     2563.15    287.13 o 
 -11  20 -11      951.91      271.39    242.90 o 
 -10  20 -11      873.84      227.78    233.83 o 
  -9  20 -11       51.03        0.00    224.29 o 
  -8  20 -11     1300.71     1367.37    259.11 o 
  -7  20 -11     1274.20     1435.31    266.20 o 
  -6  20 -11       64.95        0.00    230.92 o 
  -5  20 -11     2450.12     2417.90    289.99 o 
  -4  20 -11      741.22      777.16    260.47 o 
  -3  20 -11      456.99      831.34    271.61 o 
  -2  20 -11     1669.52     1778.27    341.27 o 
  -1  20 -11       69.42      549.95    400.79 o 
 -20  21 -11       29.21        0.00    248.32 o 
 -19  21 -11       47.69        0.00    254.91 o 
 -18  21 -11       89.26       12.67    251.27 o 
 -17  21 -11      816.64      351.07    255.52 o 
 -16  21 -11      419.71      599.73    266.17 o 
 -15  21 -11      201.40      118.26    245.50 o 
 -14  21 -11      181.78        0.00    251.00 o 
 -13  21 -11      435.09      197.69    251.04 o 
 -12  21 -11      731.18      516.48    252.28 o 
 -11  21 -11      648.20      382.49    244.11 o 
 -10  21 -11      473.54        9.99    244.00 o 
  -9  21 -11      141.29      259.36    337.37 o 
  -8  21 -11      291.63      220.79    256.36 o 
  -7  21 -11      518.54      403.22    316.57 o 
  -6  21 -11      244.60       24.30    239.14 o 
  -5  21 -11       96.65        0.00    243.45 o 
  -4  21 -11      557.57      665.82    276.23 o 
  -3  21 -11      396.77      595.40    271.79 o 
  -2  21 -11      426.77      497.42    279.99 o 
  -1  21 -11       34.54        0.00    412.14 o 
 -21  22 -11       13.77      170.94    285.11 o 
 -20  22 -11      107.54        0.00    255.54 o 
 -19  22 -11        2.04        0.00    260.41 o 
 -18  22 -11      367.42      291.36    267.54 o 
 -17  22 -11      308.49      326.85    267.28 o 
 -16  22 -11       20.55        0.00    248.38 o 
 -15  22 -11      122.87      125.04    256.76 o 
 -14  22 -11      383.75      610.98    270.00 o 
 -13  22 -11      321.86      166.06    255.26 o 
 -12  22 -11      299.67        0.00    286.53 o 
 -11  22 -11      226.24      106.43    338.05 o 
 -10  22 -11       35.55        0.00    248.90 o 
  -9  22 -11       96.22      322.33    245.55 o 
  -8  22 -11      599.77     1130.86    275.29 o 
  -7  22 -11      176.40      299.41    259.10 o 
  -6  22 -11       53.50        0.00    248.28 o 
  -5  22 -11      509.64      397.28    276.73 o 
  -4  22 -11      681.35      524.13    300.40 o 
  -3  22 -11      137.48       69.75    277.29 o 
  -2  22 -11      502.52      669.18    338.31 o 
  -1  22 -11      108.53      118.38    976.56 o 
 -21  23 -11       80.26       27.21    284.01 o 
 -20  23 -11      291.46        0.00    269.95 o 
 -19  23 -11      536.96     1263.79    300.09 o 
 -18  23 -11      269.87        0.00    262.22 o 
 -17  23 -11      447.31      161.40    276.85 o 
 -16  23 -11      778.36     1302.96    298.82 o 
 -15  23 -11       82.91      112.63    264.97 o 
 -14  23 -11      797.49     1025.40    289.94 o 
 -13  23 -11       52.02       67.92    262.33 o 
 -12  23 -11      212.61       40.51    263.33 o 
 -11  23 -11      345.49      379.94    288.84 o 
 -10  23 -11      448.77      321.31    262.16 o 
  -9  23 -11      188.05      117.87    272.27 o 
  -8  23 -11      802.47      338.98    264.60 o 
  -7  23 -11     1542.53     1708.67    303.64 o 
  -6  23 -11      501.32      351.97    288.57 o 
  -5  23 -11      676.48      397.47    314.26 o 
  -4  23 -11     1152.01     1122.73    294.68 o 
  -3  23 -11      735.32      231.39    292.08 o 
  -2  23 -11       69.79        0.00    331.52 o 
 -19  24 -11      775.87      274.98    290.36 o 
 -18  24 -11      443.47      948.62    303.04 o 
 -17  24 -11      133.04       67.02    278.66 o 
 -16  24 -11      386.33        0.00    275.71 o 
 -15  24 -11     1021.74     1053.55    298.08 o 
 -14  24 -11      262.95      159.15    267.54 o 
 -13  24 -11      940.47      810.49    285.21 o 
 -12  24 -11       83.82       57.91    269.96 o 
 -11  24 -11        5.04        0.00    338.17 o 
 -10  24 -11      725.31      267.31    281.04 o 
  -9  24 -11     1459.50     1393.37    298.91 o 
  -8  24 -11      268.46      457.38    285.97 o 
  -7  24 -11     1593.95     1924.38    320.36 o 
  -6  24 -11     1470.94     1473.67    317.62 o 
  -5  24 -11     1144.77     1489.16    323.35 o 
 -17  25 -11      650.84     1264.73    560.32 o 
 -16  25 -11      249.00        0.00    279.98 o 
 -15  25 -11      615.10       26.27    282.06 o 
 -14  25 -11      387.05      359.95    289.94 o 
 -13  25 -11      261.53      303.66    282.51 o 
 -12  25 -11      746.94      525.24    293.46 o 
 -11  25 -11      645.15      266.33    276.85 o 
 -10  25 -11       47.79        0.00    264.78 o 
  -9  25 -11      589.38      626.07    293.03 o 
  -8  25 -11     1072.04     1889.09    592.34 o 
   0   0 -10   109005.54   114385.90   3650.10 o 
  -1   1 -10    26535.91    27473.82    432.25 o 
   0   1 -10   142971.81   135988.00   2532.46 o 
  -2   2 -10    38475.23    40262.63    618.21 o 
  -1   2 -10   123757.38   123400.59   1254.41 o 
   0   2 -10    18029.97    17621.16    346.15 o 
  -3   3 -10   215796.56   213463.09   2803.48 o 
  -2   3 -10    55060.91    52023.10    568.49 o 
  -1   3 -10    23721.57    22472.07    278.24 o 
   0   3 -10   332262.84   325433.91   4597.35 o 
  -4   4 -10   110573.49   113437.63   1696.29 o 
  -3   4 -10    42368.61    46609.70    540.26 o 
  -2   4 -10   298628.78   296203.66   3166.01 o 
  -1   4 -10    16753.40    15399.34    218.80 o 
   0   4 -10    64558.80    64742.91    868.57 o 
  -5   5 -10    40133.77    38697.31    715.02 o 
  -4   5 -10   181958.27   183517.08   1964.18 o 
  -3   5 -10    30607.50    27278.12    307.08 o 
  -2   5 -10    27051.71    26123.21    288.39 o 
  -1   5 -10   295189.81   296228.34   2867.80 o 
   0   5 -10    33942.00    31919.23    472.52 o 
  -6   6 -10    97065.70   103522.50   1720.52 o 
  -5   6 -10    72358.64    75052.02    796.87 o 
  -4   6 -10    32300.74    30257.72    330.73 o 
  -3   6 -10   167789.13   169960.44   1671.26 o 
  -2   6 -10     7546.11     7696.21    138.34 o 
  -1   6 -10    70657.00    69637.09    688.60 o 
   0   6 -10    76359.23    79555.45   1092.07 o 
  -7   7 -10    31854.07    30418.32    607.72 o 
  -6   7 -10     2558.74     2708.35    102.45 o 
  -5   7 -10    38278.79    40789.95    445.77 o 
  -4   7 -10     7620.92     7689.52    145.42 o 
  -3   7 -10     4070.41     3770.06    100.19 o 
  -2   7 -10   118123.84   121481.88   1207.23 o 
  -1   7 -10    12363.98    11799.83    180.79 o 
   0   7 -10    76826.97    79251.48   1087.77 o 
  -8   8 -10    49701.29    48910.69    885.38 o 
  -7   8 -10    21771.40    20139.98    297.70 o 
  -6   8 -10     6024.35     5659.13    131.88 o 
  -5   8 -10     3993.56     3740.76    104.58 o 
  -4   8 -10    54356.20    53699.62    595.04 o 
  -3   8 -10     5071.78     4654.83    117.97 o 
  -2   8 -10    14095.84    13031.63    193.73 o 
  -1   8 -10     2342.38     2289.89     91.60 o 
   0   8 -10     6474.26     6890.47    213.60 o 
  -9   9 -10     5626.92     5108.27    221.98 o 
  -8   9 -10     4854.38     4877.86    154.44 o 
  -7   9 -10     6692.47     5957.01    164.02 o 
  -6   9 -10    18522.55    17499.12    253.96 o 
  -5   9 -10     5281.38     5021.27    162.62 o 
  -4   9 -10     2359.60     1927.86     93.59 o 
  -3   9 -10    17998.77    17731.15    341.24 o 
  -2   9 -10     1475.29     1150.81     82.98 o 
  -1   9 -10    15331.60    14806.92    217.54 o 
   0   9 -10     3022.57     2313.30    137.96 o 
 -10  10 -10     4639.43     5108.20    275.74 o 
  -9  10 -10    38438.45    38865.23    472.28 o 
  -8  10 -10    17618.67    16530.40    288.12 o 
  -7  10 -10     1166.79     1260.86     94.51 o 
  -6  10 -10     1014.61     1185.18     89.07 o 
  -5  10 -10    45467.98    45471.61    519.86 o 
  -4  10 -10     9306.15     9684.40    216.92 o 
  -3  10 -10     1242.95     1117.32     87.12 o 
  -2  10 -10      426.00      515.03     85.07 o 
  -1  10 -10    16117.51    16890.33    265.53 o 
   0  10 -10      290.22       56.97    139.20 o 
 -11  11 -10     4768.06     4638.38    216.01 o 
 -10  11 -10    47380.68    49586.19    590.29 o 
  -9  11 -10     5020.86     4604.58    147.27 o 
  -8  11 -10    15582.17    16609.12    284.56 o 
  -7  11 -10    42066.84    43171.18    511.41 o 
  -6  11 -10     5094.14     4199.98    127.53 o 
  -5  11 -10      676.59      685.49     97.63 o 
  -4  11 -10    31792.98    30990.93    443.84 o 
  -3  11 -10     4990.85     4533.24    141.90 o 
  -2  11 -10      953.91      811.35    106.54 o 
  -1  11 -10    19349.79    18897.47    345.28 o 
   0  11 -10    28643.80    28660.80    704.50 o 
 -12  12 -10    83182.17    81880.80   1294.88 o 
 -11  12 -10    12995.05    14215.31    267.56 o 
 -10  12 -10     5012.43     5215.33    155.56 o 
  -9  12 -10    51373.77    49531.95    612.44 o 
  -8  12 -10     6549.90     6731.48    180.50 o 
  -7  12 -10     8886.93     7539.01    200.20 o 
  -6  12 -10    55175.61    55304.07    642.14 o 
  -5  12 -10      381.24      234.42     99.83 o 
  -4  12 -10     1166.47     1204.25    116.71 o 
  -3  12 -10    44050.95    43528.35    761.84 o 
  -2  12 -10    16291.54    15626.41    328.84 o 
  -1  12 -10    15025.03    15176.43    348.29 o 
   0  12 -10    88325.56    91814.35   2557.56 o 
 -13  13 -10    12546.46    13670.13    404.58 o 
 -12  13 -10     6567.90     4805.68    170.94 o 
 -11  13 -10    74092.70    73805.90    831.02 o 
 -10  13 -10    16736.62    17169.84    284.27 o 
  -9  13 -10    28657.39    28047.81    390.79 o 
  -8  13 -10    40080.27    39111.46    501.48 o 
  -7  13 -10     4283.18     4004.70    147.44 o 
  -6  13 -10      852.23       47.96    166.40 o 
  -5  13 -10    89727.48    90409.38   1113.23 o 
  -4  13 -10      783.51      566.78    115.97 o 
  -3  13 -10     5280.16     4329.24    172.74 o 
  -2  13 -10    68328.20    70255.62    965.92 o 
  -1  13 -10    23265.86    21558.49    396.14 o 
   0  13 -10    28782.25    29688.94    679.58 o 
 -14  14 -10     6643.67     4146.66    312.99 o 
 -13  14 -10    56219.75    58061.87    733.67 o 
 -12  14 -10    12797.67    14477.30    310.20 o 
 -11  14 -10    11514.41    11216.25    344.53 o 
 -10  14 -10    34604.68    33047.05    489.44 o 
  -9  14 -10    16223.27    16506.00    401.89 o 
  -8  14 -10    28866.27    28898.29    512.94 o 
  -7  14 -10    41919.91    41035.42    526.90 o 
  -6  14 -10     4423.70     4147.01    198.17 o 
  -5  14 -10       34.08        0.00    154.25 o 
  -4  14 -10    79024.24    82210.48    975.56 o 
  -3  14 -10     5080.20     3564.17    180.18 o 
  -2  14 -10    16498.88    16810.44    349.30 o 
  -1  14 -10    67885.91    69269.41    815.64 o 
   0  14 -10    19253.60    18822.10    599.51 o 
 -15  15 -10    24944.42    23449.64    861.51 o 
 -14  15 -10     6747.74     7099.11    335.62 o 
 -13  15 -10     2800.13     1378.68    178.06 o 
 -12  15 -10    32439.94    31349.69    469.38 o 
 -11  15 -10    13366.40    14593.17    314.85 o 
 -10  15 -10    23299.27    23904.37    389.54 o 
  -9  15 -10    13653.68    12311.77    281.07 o 
  -8  15 -10     6258.35     6073.97    188.91 o 
  -7  15 -10     7003.56     6864.78    311.43 o 
  -6  15 -10    51966.24    53422.52    692.79 o 
  -5  15 -10     1464.42     1128.01    146.32 o 
  -4  15 -10     2744.69     1690.10    141.86 o 
  -3  15 -10    44851.59    48126.04    938.75 o 
  -2  15 -10    10539.53     8694.22    547.43 o 
  -1  15 -10     8371.66     7865.26    355.87 o 
   0  15 -10    17094.01    18743.37    757.44 o 
 -16  16 -10     2816.86     2104.24    353.83 o 
 -15  16 -10      494.48      831.70    249.78 o 
 -14  16 -10    20245.75    21122.21    574.80 o 
 -13  16 -10     4450.07     4393.08    289.36 o 
 -12  16 -10     2435.44     1985.13    210.17 o 
 -11  16 -10    14626.33    15111.45    378.33 o 
 -10  16 -10     8440.18     8918.98    299.51 o 
  -9  16 -10    18165.88    18666.29    363.77 o 
  -8  16 -10     6415.88     4847.31    306.42 o 
  -7  16 -10     4875.14     4204.76    204.12 o 
  -6  16 -10     1737.54     1139.16    205.24 o 
  -5  16 -10    29912.81    33150.96    748.57 o 
  -4  16 -10     1989.55     1641.51    239.55 o 
  -3  16 -10     2481.91     2379.87    292.59 o 
  -2  16 -10    14986.49    15333.36    710.22 o 
  -1  16 -10     5329.50     5038.48    319.22 o 
   0  16 -10      122.59        0.00    309.92 o 
 -17  17 -10     2438.38     2635.27    399.30 o 
 -16  17 -10     8743.09     8264.75    561.51 o 
 -15  17 -10     1890.41     1754.41    251.48 o 
 -14  17 -10     2100.49     2347.10    261.08 o 
 -13  17 -10    12967.98    13104.94    640.07 o 
 -12  17 -10     3292.85     3000.31    293.46 o 
 -11  17 -10     5141.50     5033.59    295.61 o 
 -10  17 -10     2712.61     1966.15    247.10 o 
  -9  17 -10     4596.64     4773.96    295.21 o 
  -8  17 -10     8283.57     7255.77    338.41 o 
  -7  17 -10     7474.53     7509.72    347.30 o 
  -6  17 -10      501.00      296.04    210.26 o 
  -5  17 -10      984.00      775.44    225.07 o 
  -4  17 -10     7659.66     7128.14    342.92 o 
  -3  17 -10     3775.81     2560.79    310.53 o 
  -2  17 -10      250.46      156.22    251.49 o 
  -1  17 -10     1947.85     2394.77    325.41 o 
   0  17 -10     3984.20     3822.46    458.36 o 
 -18  18 -10     3157.98     1890.12    395.87 o 
 -17  18 -10      551.85      530.76    243.09 o 
 -16  18 -10     2790.81     2777.82    282.58 o 
 -15  18 -10     6325.38     5294.56    327.20 o 
 -14  18 -10     2144.32     2356.03    264.60 o 
 -13  18 -10     2555.78     2765.19    271.81 o 
 -12  18 -10     6748.04     5908.28    409.00 o 
 -11  18 -10      801.88      682.60    222.80 o 
 -10  18 -10     4502.21     3762.22    360.49 o 
  -9  18 -10     1038.47      130.46    353.54 o 
  -8  18 -10     1213.64      931.22    223.95 o 
  -7  18 -10     1776.39     1787.53    245.34 o 
  -6  18 -10     3699.88     3787.47    385.89 o 
  -5  18 -10     3101.36     2855.56    268.23 o 
  -4  18 -10      228.49      177.09    220.46 o 
  -3  18 -10     3028.90     2733.93    276.86 o 
  -2  18 -10     2573.39     2893.86    343.96 o 
  -1  18 -10      535.38      678.71    297.57 o 
   0  18 -10      885.40     1360.78    544.31 o 
 -19  19 -10        7.04        0.00    334.54 o 
 -18  19 -10      764.92      925.86    266.17 o 
 -17  19 -10     2546.46     2193.09    278.37 o 
 -16  19 -10     2107.38     3123.97    300.52 o 
 -15  19 -10     3424.93     3990.71    299.15 o 
 -14  19 -10     6891.61     6343.09    343.51 o 
 -13  19 -10      457.85      262.13    229.49 o 
 -12  19 -10      400.07      145.03    226.79 o 
 -11  19 -10     4382.59     4121.23    299.60 o 
 -10  19 -10      294.35        0.00    218.48 o 
  -9  19 -10     1262.79      837.67    307.33 o 
  -8  19 -10     3698.75     3700.05    292.72 o 
  -7  19 -10     1806.23     2051.23    257.75 o 
  -6  19 -10      964.57      941.75    273.47 o 
  -5  19 -10     3816.86     3887.20    300.39 o 
  -4  19 -10      615.04      610.97    240.51 o 
  -3  19 -10       16.36      348.83    238.81 o 
  -2  19 -10     1494.60     1830.03    329.33 o 
  -1  19 -10     3629.12     4215.60    400.24 o 
   0  19 -10     1757.90     1664.96    592.34 o 
 -20  20 -10     1368.21     2408.55    434.57 o 
 -19  20 -10     4898.29     3922.90    335.36 o 
 -18  20 -10      194.07       68.29    250.53 o 
 -17  20 -10     2258.07     3036.25    300.24 o 
 -16  20 -10     3313.36     2918.37    289.37 o 
 -15  20 -10     2005.62     2967.19    292.12 o 
 -14  20 -10      790.94      573.08    247.39 o 
 -13  20 -10     7820.25     8071.34    390.57 o 
 -12  20 -10      184.69      528.66    247.87 o 
 -11  20 -10      454.71       22.64    230.25 o 
 -10  20 -10     5382.00     5236.25    328.88 o 
  -9  20 -10     1257.20     1639.99    256.73 o 
  -8  20 -10     2947.37     3639.33    351.23 o 
  -7  20 -10     6258.70     6070.71    421.48 o 
  -6  20 -10     1037.45      786.81    328.12 o 
  -5  20 -10      899.79     1263.35    422.86 o 
  -4  20 -10     5129.40     5339.94    352.14 o 
  -3  20 -10      419.13      380.88    255.97 o 
  -2  20 -10      524.65      977.15    323.24 o 
  -1  20 -10     3581.67     4369.96    520.36 o 
   0  20 -10     1760.05     1280.74    608.35 o 
 -21  21 -10     5367.25     4982.40    523.08 o 
 -20  21 -10      916.70     1927.72    313.85 o 
 -19  21 -10     1009.87     1314.34    289.58 o 
 -18  21 -10     2054.88     1362.61    279.30 o 
 -17  21 -10     1443.73     2481.54    302.63 o 
 -16  21 -10     3470.57     3170.42    306.96 o 
 -15  21 -10     5585.84     5579.98    350.49 o 
 -14  21 -10       62.46        0.00    246.56 o 
 -13  21 -10     1310.04      985.68    265.30 o 
 -12  21 -10     8003.57    10075.67    434.04 o 
 -11  21 -10      146.51        0.00    232.79 o 
 -10  21 -10     1786.99     1228.65    260.93 o 
  -9  21 -10     8985.63     9412.56    417.80 o 
  -8  21 -10     2831.71     3587.87    310.10 o 
  -7  21 -10     3239.65     3246.24    360.47 o 
  -6  21 -10     6244.00     5712.00    364.77 o 
  -5  21 -10       85.27        0.00    241.66 o 
  -4  21 -10       34.52      446.93    254.99 o 
  -3  21 -10     2280.88     2204.05    303.91 o 
  -2  21 -10      887.48      442.01    386.36 o 
  -1  21 -10     1797.70     2346.54    469.69 o 
   0  21 -10     6853.14     8116.68    944.54 o 
 -22  22 -10     1136.92     1212.41    453.86 o 
 -21  22 -10     1653.06     1210.25    301.73 o 
 -20  22 -10     2908.33     2620.17    331.73 o 
 -19  22 -10      248.47        0.00    266.17 o 
 -18  22 -10      919.48     1120.93    278.70 o 
 -17  22 -10     1720.79     1164.41    280.98 o 
 -16  22 -10     1585.27     3014.67    313.16 o 
 -15  22 -10     1314.58     1313.77    279.98 o 
 -14  22 -10     4583.71     3852.83    327.13 o 
 -13  22 -10        4.90      123.61    261.71 o 
 -12  22 -10     1091.91      870.82    268.80 o 
 -11  22 -10     5719.92     5788.42    362.30 o 
 -10  22 -10     1458.61     1453.08    278.31 o 
  -9  22 -10     4341.93     4608.34    344.37 o 
  -8  22 -10     5810.25     5393.01    383.58 o 
  -7  22 -10     1097.53     1474.31    287.17 o 
  -6  22 -10      889.36      987.44    279.28 o 
  -5  22 -10     3081.48     3091.14    327.46 o 
  -4  22 -10       21.15        0.00    278.90 o 
  -3  22 -10      330.92        0.00    273.97 o 
  -2  22 -10     3828.58     3620.94    472.35 o 
  -1  22 -10      863.95      770.22    457.53 o 
   0  22 -10     1873.34     2385.37    704.41 o 
 -21  23 -10      312.41      572.03    321.19 o 
 -20  23 -10      122.17       15.47    277.94 o 
 -19  23 -10      653.80      224.24    286.85 o 
 -18  23 -10     1082.94     1084.76    290.81 o 
 -17  23 -10     1406.55     1508.92    298.81 o 
 -16  23 -10     1691.19      875.63    291.22 o 
 -15  23 -10      507.49      342.32    277.29 o 
 -14  23 -10      293.97        0.00    261.81 o 
 -13  23 -10     2080.98     1562.37    290.81 o 
 -12  23 -10      254.22        0.00    262.60 o 
 -11  23 -10     1197.02     1389.10    280.81 o 
 -10  23 -10     3609.40     4263.76    341.78 o 
  -9  23 -10     1378.46     1040.63    280.08 o 
  -8  23 -10     1110.14     1296.76    292.80 o 
  -7  23 -10     2754.46     2811.06    331.37 o 
  -6  23 -10      176.29      305.79    367.41 o 
  -5  23 -10       30.89        0.00    291.15 o 
  -4  23 -10     1072.93      931.03    396.73 o 
  -3  23 -10      237.39      542.67    299.31 o 
  -2  23 -10      779.23     1096.95    357.39 o 
 -20  24 -10      183.73        0.00    282.51 o 
 -19  24 -10      328.15      278.64    286.65 o 
 -18  24 -10      712.80      909.72    294.48 o 
 -17  24 -10     1254.43     1921.52    317.53 o 
 -16  24 -10      357.25      447.78    294.64 o 
 -15  24 -10      382.19        0.00    273.42 o 
 -14  24 -10      613.17      582.03    355.85 o 
 -13  24 -10       52.95        0.00    266.17 o 
 -12  24 -10      880.26      867.88    289.63 o 
 -11  24 -10      604.48      650.98    286.40 o 
 -10  24 -10      654.86      960.33    295.77 o 
  -9  24 -10     1122.24      797.29    297.26 o 
  -8  24 -10      344.35      915.74    300.14 o 
  -7  24 -10       28.04        0.00    276.23 o 
  -6  24 -10     1316.33     1598.09    314.28 o 
  -5  24 -10       37.36       35.56    295.14 o 
  -4  24 -10      104.97       76.50    285.76 o 
 -18  25 -10      389.21      470.68    298.08 o 
 -17  25 -10      780.08      390.98    296.41 o 
 -16  25 -10      981.89     1087.48    358.16 o 
 -15  25 -10      122.12        0.00    268.75 o 
 -14  25 -10      214.71      330.46    293.04 o 
 -13  25 -10      748.89     1329.76    313.07 o 
 -12  25 -10      316.86       27.98    279.54 o 
 -11  25 -10      489.63      825.97    299.54 o 
 -10  25 -10      203.74        0.00    295.77 o 
  -9  25 -10       35.12        0.00    289.55 o 
  -8  25 -10     1129.70     1272.92    596.17 o 
  -7  25 -10       48.66        0.00    298.57 o 
  -1   2  -9     2649.95     2201.09     62.83 o 
  -2   3  -9    24112.04    24826.85    260.52 o 
  -1   3  -9    14023.17    13528.17    175.30 o 
  -3   4  -9    15486.92    16458.09    195.61 o 
  -2   4  -9    93475.62    96325.97    913.19 o 
  -1   4  -9    23954.29    24138.12    254.03 o 
  -4   5  -9    47155.29    47796.02    517.27 o 
  -3   5  -9    59394.45    57167.81    522.05 o 
  -2   5  -9     8151.21     8420.24    131.05 o 
  -1   5  -9    40231.08    40429.34    406.05 o 
  -5   6  -9    18334.46    17118.56    221.18 o 
  -4   6  -9     1901.36     1866.73     84.04 o 
  -3   6  -9   152718.81   155413.81   1440.49 o 
  -2   6  -9    53595.30    53205.26    526.32 o 
  -1   6  -9     2004.26     2181.63     78.85 o 
  -6   7  -9     1133.34     1327.96     80.46 o 
  -5   7  -9    99749.54   100945.45   1019.50 o 
  -4   7  -9    51150.76    51194.13    513.22 o 
  -3   7  -9     1273.64     1201.85     71.75 o 
  -2   7  -9    88369.73    92532.25    871.64 o 
  -1   7  -9     2511.76     2420.80     88.07 o 
  -7   8  -9    15574.48    17122.06    264.02 o 
  -6   8  -9     9251.51     8464.25    170.54 o 
  -5   8  -9      737.58      531.40     73.57 o 
  -4   8  -9    73564.45    71869.00    705.22 o 
  -3   8  -9    13861.52    12719.03    189.20 o 
  -2   8  -9      372.85      350.56     71.69 o 
  -1   8  -9    15098.06    15622.25    220.89 o 
  -8   9  -9     2372.98     2388.76     98.77 o 
  -7   9  -9      126.81       32.84     55.66 o 
  -6   9  -9    28373.37    29781.34    386.35 o 
  -5   9  -9     4769.34     4613.40    128.48 o 
  -4   9  -9     1593.17     1358.69     86.21 o 
  -3   9  -9    20823.63    21475.34    275.09 o 
  -2   9  -9       34.29       63.87     54.38 o 
  -1   9  -9     1338.42     1214.94     88.16 o 
  -9  10  -9      545.94      345.65     81.12 o 
  -8  10  -9    14316.60    15195.18    242.36 o 
  -7  10  -9     3179.56     3389.14    110.31 o 
  -6  10  -9     4511.52     4910.28    134.63 o 
  -5  10  -9     4636.64     4708.79    122.07 o 
  -4  10  -9      294.51      245.62     74.61 o 
  -3  10  -9     6991.78     6449.69    140.73 o 
  -2  10  -9    19034.01    19682.68    271.17 o 
  -1  10  -9      467.52      200.97     61.81 o 
 -10  11  -9     1008.98      905.92     95.22 o 
  -9  11  -9     6777.32     6672.95    159.34 o 
  -8  11  -9      628.54      521.05     90.10 o 
  -7  11  -9    16203.19    15634.71    241.34 o 
  -6  11  -9      346.71      207.65     79.50 o 
  -5  11  -9     5399.78     5250.00    134.47 o 
  -4  11  -9    10829.71    11486.43    212.86 o 
  -3  11  -9      113.15        0.00     68.57 o 
  -2  11  -9     1616.32     1331.48    106.47 o 
  -1  11  -9     3327.42     3277.25    141.10 o 
 -11  12  -9     5547.83     5672.12    157.18 o 
 -10  12  -9     7756.22     7279.86    174.44 o 
  -9  12  -9       89.32        0.00     88.27 o 
  -8  12  -9       19.19        0.00     82.36 o 
  -7  12  -9     6186.35     5742.19    160.93 o 
  -6  12  -9     8226.78     7491.39    162.66 o 
  -5  12  -9     1292.45      864.09     96.01 o 
  -4  12  -9      756.55      738.92     97.18 o 
  -3  12  -9     3179.55     3375.04    145.94 o 
  -2  12  -9     8098.14     7864.62    229.26 o 
  -1  12  -9     5282.18     4900.83    173.79 o 
 -12  13  -9     5509.18     5062.31    157.35 o 
 -11  13  -9     3068.01     2408.72    127.16 o 
 -10  13  -9     5849.47     6644.34    170.11 o 
  -9  13  -9      453.34      270.12    101.29 o 
  -8  13  -9      733.23      345.19     92.62 o 
  -7  13  -9     3593.42     3529.49    134.14 o 
  -6  13  -9     3237.77     3119.31    122.05 o 
  -5  13  -9      677.70      630.46    107.79 o 
  -4  13  -9     5075.27     5312.15    165.64 o 
  -3  13  -9     5319.65     6022.80    201.94 o 
  -2  13  -9      679.30      503.28    125.90 o 
  -1  13  -9     4575.77     3904.97    178.90 o 
 -13  14  -9     1204.58     1013.29    140.79 o 
 -12  14  -9     6248.72     7807.53    207.41 o 
 -11  14  -9    12599.31    13713.08    273.09 o 
 -10  14  -9    23143.40    21642.42    345.81 o 
  -9  14  -9     9010.85     8817.01    228.39 o 
  -8  14  -9     3992.95     3649.03    142.11 o 
  -7  14  -9     4361.65     3916.78    144.72 o 
  -6  14  -9     1310.56     1301.90    120.45 o 
  -5  14  -9     1415.20     1260.50    133.94 o 
  -4  14  -9    10055.67     9209.40    239.45 o 
  -3  14  -9    18287.70    19109.60    379.27 o 
  -2  14  -9    14054.66    15596.69    319.53 o 
  -1  14  -9      152.29       85.25    128.39 o 
 -14  15  -9     1124.13     1057.08    151.23 o 
 -13  15  -9     2626.03     2355.69    176.99 o 
 -12  15  -9    14578.38    14919.08    292.49 o 
 -11  15  -9     3010.12     3186.40    154.97 o 
 -10  15  -9     1227.05      754.50    136.62 o 
  -9  15  -9    11338.62    12080.60    319.34 o 
  -8  15  -9     5166.15     5128.82    167.57 o 
  -7  15  -9     1084.53      706.08    112.21 o 
  -6  15  -9     9154.98     8129.41    214.15 o 
  -5  15  -9     9091.01     8937.05    237.17 o 
  -4  15  -9     1770.90     1394.78    145.36 o 
  -3  15  -9     5157.83     4473.87    195.49 o 
  -2  15  -9     5278.85     5222.03    218.79 o 
  -1  15  -9     1318.74      818.28    170.64 o 
 -15  16  -9      590.02      562.15    215.83 o 
 -14  16  -9      125.02      250.73    207.13 o 
 -13  16  -9      791.73      513.00    188.50 o 
 -12  16  -9     2811.93     3130.81    194.98 o 
 -11  16  -9    22211.07    22840.23    416.13 o 
 -10  16  -9    13775.17    14151.76    329.26 o 
  -9  16  -9      232.43        0.00    117.19 o 
  -8  16  -9     1485.93     1281.25    127.64 o 
  -7  16  -9     3152.15     3066.09    181.99 o 
  -6  16  -9      909.97      774.10    130.69 o 
  -5  16  -9    15168.90    16443.94    414.41 o 
  -4  16  -9     5646.98     4999.63    225.29 o 
  -3  16  -9     1791.29     2163.38    347.66 o 
  -2  16  -9      536.31      239.78    242.59 o 
  -1  16  -9      522.99      294.88    262.56 o 
 -16  17  -9     1188.41     1002.06    236.27 o 
 -15  17  -9     3259.53     4481.65    298.92 o 
 -14  17  -9      687.26      267.22    218.56 o 
 -13  17  -9     6223.60     5469.25    311.87 o 
 -12  17  -9     2972.01     3078.26    264.67 o 
 -11  17  -9     1358.55     1755.85    236.14 o 
 -10  17  -9     2949.84     3404.62    236.38 o 
  -9  17  -9     3638.32     4238.79    249.09 o 
  -8  17  -9      316.64        0.00    175.01 o 
  -7  17  -9     5131.10     4944.62    289.99 o 
  -6  17  -9     9629.05     9707.96    524.54 o 
  -5  17  -9      148.95        0.00    205.13 o 
  -4  17  -9     6276.77     5960.94    348.92 o 
  -3  17  -9      496.41      346.49    245.65 o 
  -2  17  -9     2001.94     2566.33    316.13 o 
  -1  17  -9     1185.84     1031.57    292.59 o 
 -17  18  -9      755.82     1270.62    259.40 o 
 -16  18  -9     2776.19     2099.56    351.23 o 
 -15  18  -9     2074.07     1369.26    252.44 o 
 -14  18  -9     3759.76     3951.21    287.81 o 
 -13  18  -9      536.91      856.31    236.27 o 
 -12  18  -9     7861.48     6881.34    337.10 o 
 -11  18  -9     6222.58     7180.98    341.88 o 
 -10  18  -9     1291.10      811.30    229.36 o 
  -9  18  -9     3756.23     3408.57    273.07 o 
  -8  18  -9     7345.84     6559.55    323.94 o 
  -7  18  -9      130.24      164.41    221.64 o 
  -6  18  -9     5503.77     5608.93    316.26 o 
  -5  18  -9     1658.92     1538.73    249.56 o 
  -4  18  -9      746.57      591.64    226.60 o 
  -3  18  -9     2989.78     3485.92    451.84 o 
  -2  18  -9     4765.64     4230.33    480.14 o 
  -1  18  -9     1235.98     1321.13    450.84 o 
 -18  19  -9      614.79      585.00    248.63 o 
 -17  19  -9     2938.59     2531.96    283.95 o 
 -16  19  -9     2740.41     4089.54    317.86 o 
 -15  19  -9      995.47      786.51    241.28 o 
 -14  19  -9     2577.28     2285.49    457.52 o 
 -13  19  -9     1426.35     1449.18    291.15 o 
 -12  19  -9     2430.32     3650.21    369.72 o 
 -11  19  -9     4157.03     3503.62    286.53 o 
 -10  19  -9     3491.13     3809.93    293.86 o 
  -9  19  -9       54.88        0.00    284.22 o 
  -8  19  -9     3588.75     3445.43    285.06 o 
  -7  19  -9     7725.65     7133.64    355.99 o 
  -6  19  -9       65.41        0.00    218.27 o 
  -5  19  -9     2420.77     2573.23    275.03 o 
  -4  19  -9     2311.41     2427.38    351.23 o 
  -3  19  -9     3458.84     4299.77    331.04 o 
  -2  19  -9     2953.88     3525.43    366.56 o 
  -1  19  -9     1168.08      461.98    389.20 o 
 -19  20  -9       62.98        0.00    237.94 o 
 -18  20  -9       66.12      121.08    249.56 o 
 -17  20  -9     1643.01     1617.30    279.46 o 
 -16  20  -9     2325.31     1935.73    264.89 o 
 -15  20  -9      487.46        0.25    234.79 o 
 -14  20  -9      364.72      178.05    250.12 o 
 -13  20  -9     1622.09     1758.88    266.54 o 
 -12  20  -9     1689.96     1416.99    255.97 o 
 -11  20  -9      740.07      965.16    241.85 o 
 -10  20  -9     3057.10     2386.17    270.54 o 
  -9  20  -9     3909.09     3678.53    300.02 o 
  -8  20  -9      343.43      660.87    238.39 o 
  -7  20  -9     1337.24     2041.18    269.40 o 
  -6  20  -9      934.90      805.96    251.48 o 
  -5  20  -9      392.85      147.03    244.11 o 
  -4  20  -9     1963.05     1895.42    283.36 o 
  -3  20  -9     1544.65     1140.55    270.98 o 
  -2  20  -9      538.30     1516.16    334.69 o 
  -1  20  -9      175.29       18.40    378.09 o 
 -20  21  -9       28.64      350.32    273.31 o 
 -19  21  -9       34.40       20.87    260.51 o 
 -18  21  -9      132.41        0.00    253.48 o 
 -17  21  -9      269.37      250.43    254.82 o 
 -16  21  -9      188.16        0.00    241.47 o 
 -15  21  -9      528.65      611.87    245.34 o 
 -14  21  -9      194.64       95.47    233.46 o 
 -13  21  -9      584.40     1469.28    277.29 o 
 -12  21  -9      430.21      587.47    248.84 o 
 -11  21  -9      214.55        0.00    221.38 o 
 -10  21  -9      257.61        0.00    218.56 o 
  -9  21  -9      395.06      459.29    244.55 o 
  -8  21  -9      567.77      951.63    270.62 o 
  -7  21  -9      163.09      316.35    245.55 o 
  -6  21  -9      641.06      649.46    262.86 o 
  -5  21  -9       35.21        0.00    341.99 o 
  -4  21  -9      210.91      125.43    263.36 o 
  -3  21  -9      196.81        0.00    258.35 o 
  -2  21  -9       50.69        0.00    304.21 o 
  -1  21  -9       93.06       22.97    389.44 o 
 -21  22  -9       64.05      292.09    289.10 o 
 -20  22  -9      127.17        0.00    262.37 o 
 -19  22  -9      469.77      535.69    288.84 o 
 -18  22  -9       22.35        0.00    281.91 o 
 -17  22  -9      106.07        0.00    243.33 o 
 -16  22  -9      930.45     1050.95    284.22 o 
 -15  22  -9       47.01        0.00    240.51 o 
 -14  22  -9      108.14      218.28    252.66 o 
 -13  22  -9      169.07      541.21    254.19 o 
 -12  22  -9      550.30      885.16    257.15 o 
 -11  22  -9      165.01        0.00    236.86 o 
 -10  22  -9      154.53      267.18    244.80 o 
  -9  22  -9      313.06       99.48    243.33 o 
  -8  22  -9      244.89      166.04    253.83 o 
  -7  22  -9      585.96      440.44    261.76 o 
  -6  22  -9      100.21        0.00    247.33 o 
  -5  22  -9      201.42      129.27    264.91 o 
  -4  22  -9      776.18      641.86    275.96 o 
  -3  22  -9      835.96      553.93    288.19 o 
  -2  22  -9      416.44       64.04    704.41 o 
  -1  22  -9       20.91        0.00    407.53 o 
 -22  23  -9        8.88        0.00    286.53 o 
 -21  23  -9      212.05      262.45    289.58 o 
 -20  23  -9      422.82       11.28    462.15 o 
 -19  23  -9      831.82       69.86    284.58 o 
 -18  23  -9      754.54      682.16    293.61 o 
 -17  23  -9      237.15      212.12    272.05 o 
 -16  23  -9      653.86      214.11    261.17 o 
 -15  23  -9     1089.73     1849.18    284.01 o 
 -14  23  -9       91.61      385.64    271.22 o 
 -13  23  -9      847.02      678.14    267.76 o 
 -12  23  -9      100.13        0.00    248.38 o 
 -11  23  -9      176.91      170.49    260.77 o 
 -10  23  -9      333.32       40.15    321.19 o 
  -9  23  -9     1283.95      945.14    351.23 o 
  -8  23  -9      352.75      483.97    275.29 o 
  -7  23  -9      862.32     1252.28    298.67 o 
  -6  23  -9     1664.27     1851.68    304.28 o 
  -5  23  -9      826.54     1638.78    317.44 o 
  -4  23  -9      929.61      766.00    303.07 o 
  -3  23  -9      605.14      327.57    386.63 o 
  -2  23  -9      311.83      802.18    356.06 o 
  -1  23  -9       13.58       11.08    439.75 o 
 -21  24  -9       15.03        0.00    285.11 o 
 -20  24  -9      607.14      824.93    305.20 o 
 -19  24  -9      472.72      943.87    289.06 o 
 -18  24  -9     1499.88      961.29    301.17 o 
 -17  24  -9      776.69     1465.20    304.05 o 
 -16  24  -9      645.76      489.86    278.37 o 
 -15  24  -9     1216.05      809.80    290.60 o 
 -14  24  -9      725.28      800.30    285.48 o 
 -13  24  -9      326.42       69.40    267.65 o 
 -12  24  -9      904.20      867.48    307.33 o 
 -11  24  -9     1343.81     1087.10    292.35 o 
 -10  24  -9      100.36        0.00    266.22 o 
  -9  24  -9     1010.39     1132.63    293.86 o 
  -8  24  -9     1548.28     1496.06    315.71 o 
  -7  24  -9      404.45      544.77    295.97 o 
  -6  24  -9     1281.24     1514.72    321.23 o 
  -5  24  -9     1728.72     1557.65    324.94 o 
  -4  24  -9      940.65     1610.15    329.95 o 
  -3  24  -9      106.49        0.00    327.06 o 
 -19  25  -9      367.47      831.15    294.52 o 
 -18  25  -9      509.16      955.13    304.56 o 
 -17  25  -9      623.39      663.59    298.23 o 
 -16  25  -9     1048.53     1516.16    325.26 o 
 -15  25  -9      481.95      146.81    288.70 o 
 -14  25  -9     1373.08     1241.67    300.57 o 
 -13  25  -9       18.50        0.00    279.68 o 
 -12  25  -9       35.37        0.00    281.38 o 
 -11  25  -9      835.08      620.62    296.31 o 
 -10  25  -9     1953.88     1973.07    331.25 o 
  -9  25  -9      404.94      277.39    294.22 o 
  -8  25  -9      518.67      742.75    309.01 o 
  -7  25  -9     1010.28     1094.41    327.74 o 
  -6  25  -9      459.57      401.19    306.22 o 
 -15  26  -9      633.09     1106.16    323.50 o 
 -14  26  -9      228.41      198.47    293.19 o 
 -13  26  -9      466.70      154.47    290.67 o 
 -12  26  -9      847.86     1272.18    312.97 o 
 -11  26  -9      345.11     1133.97    312.61 o 
   0   0  -8    15107.62    16373.34    552.32 o 
  -1   1  -8    42209.05    44598.27    546.95 o 
   0   1  -8     9499.41     9723.60    159.30 o 
  -2   2  -8      843.98      591.22     47.20 o 
  -1   2  -8      826.28      679.19     37.61 o 
   0   2  -8     7828.70     8649.96    190.40 o 
  -3   3  -8    95375.72    91879.80   1151.86 o 
  -2   3  -8    39038.91    42787.65    379.55 o 
  -1   3  -8     3002.88     3110.16     68.05 o 
   0   3  -8    26855.80    28061.79    415.68 o 
  -4   4  -8   199163.27   211297.98   2723.92 o 
  -3   4  -8     5841.23     4865.86     90.71 o 
  -2   4  -8    17187.87    16571.40    169.32 o 
  -1   4  -8    83915.88    88336.58    761.85 o 
   0   4  -8    16293.63    19342.65    285.21 o 
  -5   5  -8    53798.30    55144.93    775.14 o 
  -4   5  -8    66850.71    69272.02    666.71 o 
  -3   5  -8    79236.42    80533.58    635.46 o 
  -2   5  -8     5578.73     5607.68     96.19 o 
  -1   5  -8      865.58      953.01     58.91 o 
   0   5  -8   110396.66   107675.21   1448.49 o 
  -6   6  -8    20952.38    21141.24    358.89 o 
  -5   6  -8   114244.27   118275.23   1068.47 o 
  -4   6  -8     1601.05     1747.46     65.05 o 
  -3   6  -8    12066.24    13222.92    146.42 o 
  -2   6  -8    55218.05    54717.45    528.03 o 
  -1   6  -8    18264.72    18027.87    219.27 o 
   0   6  -8    16678.70    17694.09    314.30 o 
  -7   7  -8   192598.19   192809.23   2524.82 o 
  -6   7  -8     7726.63     7508.58    174.44 o 
  -5   7  -8    16432.77    15805.80    210.50 o 
  -4   7  -8     1699.20     1540.16     65.48 o 
  -3   7  -8     3284.61     3450.20     87.72 o 
  -2   7  -8      325.83      121.61     65.42 o 
  -1   7  -8    54126.92    50990.48    529.31 o 
   0   7  -8    32998.27    31924.85    486.32 o 
  -8   8  -8    12503.63    13361.59    283.13 o 
  -7   8  -8      552.91      446.86     71.70 o 
  -6   8  -8   115174.40   114557.45   1189.08 o 
  -5   8  -8      777.26      405.21     56.90 o 
  -4   8  -8    33408.48    35837.73    383.41 o 
  -3   8  -8    50107.91    51430.42    524.48 o 
  -2   8  -8    11345.22    10933.19    185.13 o 
  -1   8  -8    15034.97    15219.52    225.65 o 
   0   8  -8   121954.44   124103.98   1852.68 o 
  -9   9  -8     3121.56     3107.98    148.12 o 
  -8   9  -8   123810.93   129281.60   1188.76 o 
  -7   9  -8     7532.05     7721.03    155.46 o 
  -6   9  -8    14370.44    13580.44    206.45 o 
  -5   9  -8    64087.69    67035.84    690.82 o 
  -4   9  -8    10338.51     9895.70    166.11 o 
  -3   9  -8     6537.68     6358.49    202.22 o 
  -2   9  -8    84269.77    85759.94    878.59 o 
  -1   9  -8    28864.61    28327.15    347.74 o 
   0   9  -8     3025.10     3652.48    160.85 o 
 -10  10  -8     6914.33     6707.43    264.97 o 
  -9  10  -8    21880.02    23808.69    299.79 o 
  -8  10  -8     1205.18     1257.82     86.85 o 
  -7  10  -8    42099.61    43134.89    461.88 o 
  -6  10  -8     2443.90     2214.18     94.66 o 
  -5  10  -8    26716.09    26473.50    310.01 o 
  -4  10  -8    32317.02    31834.52    374.96 o 
  -3  10  -8     4031.02     3777.04    116.07 o 
  -2  10  -8      117.64        0.00     58.61 o 
  -1  10  -8    34878.48    35170.40    419.62 o 
   0  10  -8    25079.02    25507.91    543.51 o 
 -11  11  -8     8311.60     9093.15    263.92 o 
 -10  11  -8      310.31      236.45     79.99 o 
  -9  11  -8     1479.23     1005.18     88.07 o 
  -8  11  -8     5502.80     5319.34    165.13 o 
  -7  11  -8     6607.58     6512.14    153.69 o 
  -6  11  -8     5386.82     4931.42    126.51 o 
  -5  11  -8     6595.56     6076.96    137.05 o 
  -4  11  -8    12526.04    12089.24    201.80 o 
  -3  11  -8    11093.38    10850.86    203.13 o 
  -2  11  -8     1794.99     1861.23     99.02 o 
  -1  11  -8     3373.90     3054.32    130.34 o 
   0  11  -8     8095.30     8487.58    320.10 o 
 -12  12  -8    14352.43    12466.20    318.07 o 
 -11  12  -8    19713.51    19827.07    282.37 o 
 -10  12  -8      685.33       58.85     84.67 o 
  -9  12  -8     4251.80     4434.97    142.13 o 
  -8  12  -8     5277.09     5235.44    180.47 o 
  -7  12  -8     3392.99     3372.62    116.76 o 
  -6  12  -8     5757.34     5559.92    134.34 o 
  -5  12  -8     4490.38     4524.32    124.12 o 
  -4  12  -8     2257.21     2215.20    132.72 o 
  -3  12  -8     1409.63     1422.47    102.42 o 
  -2  12  -8     6488.41     6297.70    188.84 o 
  -1  12  -8     5829.18     5316.64    177.38 o 
   0  12  -8    22629.40    22691.71    541.11 o 
 -13  13  -8    33021.47    34364.77    653.73 o 
 -12  13  -8     1960.79     2078.26    129.94 o 
 -11  13  -8    11093.72     9846.52    226.42 o 
 -10  13  -8     5209.21     5564.51    155.08 o 
  -9  13  -8     9735.11     9290.91    223.51 o 
  -8  13  -8    18354.37    18161.71    286.14 o 
  -7  13  -8     7659.78     6957.96    166.03 o 
  -6  13  -8     3396.01     3677.76    125.17 o 
  -5  13  -8     4334.41     4291.87    143.83 o 
  -4  13  -8    20585.10    21811.19    321.26 o 
  -3  13  -8     1565.44     1108.47    120.25 o 
  -2  13  -8     8634.99     8732.64    230.68 o 
  -1  13  -8    29378.71    30321.55    469.95 o 
   0  13  -8     9762.48     8281.12    355.85 o 
 -14  14  -8     8524.00     9996.60    345.85 o 
 -13  14  -8    29932.37    28329.14    415.28 o 
 -12  14  -8    14455.99    14195.95    265.12 o 
 -11  14  -8     4208.03     4441.85    164.52 o 
 -10  14  -8    20423.30    20838.20    329.35 o 
  -9  14  -8     4744.04     4287.64    149.92 o 
  -8  14  -8     4093.48     4442.48    149.69 o 
  -7  14  -8     3702.93     3545.39    136.44 o 
  -6  14  -8    11037.05    11253.64    230.99 o 
  -5  14  -8    15812.98    17562.77    343.35 o 
  -4  14  -8     4384.82     4602.69    160.97 o 
  -3  14  -8    17374.89    18303.00    334.50 o 
  -2  14  -8     5190.84     4086.97    181.49 o 
  -1  14  -8    22518.00    23707.24    399.55 o 
   0  14  -8    15455.61    14915.22    431.01 o 
 -15  15  -8     9794.04     8603.18    440.12 o 
 -14  15  -8     3348.51     3309.52    180.47 o 
 -13  15  -8     2354.62     2642.90    167.50 o 
 -12  15  -8    12093.98    13106.88    323.60 o 
 -11  15  -8     1524.04      963.34    128.37 o 
 -10  15  -8     5443.56     5549.25    193.10 o 
  -9  15  -8    18834.22    20215.06    323.95 o 
  -8  15  -8      925.68      705.17    133.99 o 
  -7  15  -8    27310.88    26562.75    396.87 o 
  -6  15  -8     1829.68     1682.91    142.75 o 
  -5  15  -8     9500.94     8772.30    261.71 o 
  -4  15  -8     5113.77     4304.99    175.80 o 
  -3  15  -8     8585.37     8961.23    264.60 o 
  -2  15  -8     6925.49     6272.59    206.95 o 
  -1  15  -8     2632.64     2414.21    160.12 o 
   0  15  -8    13355.77    14417.86    535.93 o 
 -16  16  -8     1862.88     1417.03    544.31 o 
 -15  16  -8     2135.65     2213.91    252.79 o 
 -14  16  -8     5463.09     4962.92    252.09 o 
 -13  16  -8      397.69      192.13    161.53 o 
 -12  16  -8     1566.77     1512.07    167.15 o 
 -11  16  -8     6758.32     6831.88    225.61 o 
 -10  16  -8     1680.38     1941.31    138.24 o 
  -9  16  -8    11347.43    12451.97    265.41 o 
  -8  16  -8     3247.76     3437.66    149.78 o 
  -7  16  -8     8169.85     8175.02    242.08 o 
  -6  16  -8    15897.98    15922.20    316.16 o 
  -5  16  -8     2395.19     2289.75    157.61 o 
  -4  16  -8     2685.76     2419.61    160.18 o 
  -3  16  -8     1179.19      468.51    168.96 o 
  -2  16  -8     6544.73     6085.72    384.60 o 
  -1  16  -8      695.70      288.17    249.56 o 
   0  16  -8     1138.34      696.93    339.04 o 
 -17  17  -8     2031.16     2248.75    400.23 o 
 -16  17  -8     1096.39      834.42    240.25 o 
 -15  17  -8     2696.26     2714.11    265.37 o 
 -14  17  -8      242.92        0.00    209.84 o 
 -13  17  -8      122.73       49.49    188.68 o 
 -12  17  -8     3528.79     3368.32    213.24 o 
 -11  17  -8     4990.97     6218.05    236.36 o 
 -10  17  -8     2869.85     2809.70    169.66 o 
  -9  17  -8     8563.90     9102.92    238.58 o 
  -8  17  -8     8897.40     9627.62    273.30 o 
  -7  17  -8     1192.48     1025.80    154.31 o 
  -6  17  -8     5499.78     5005.80    216.71 o 
  -5  17  -8     1035.22      475.19    170.27 o 
  -4  17  -8     2892.10     2487.55    321.19 o 
  -3  17  -8     2698.62     2564.83    326.50 o 
  -2  17  -8      468.08      564.42    270.69 o 
  -1  17  -8     2162.64     1642.28    301.57 o 
   0  17  -8     3297.71     2995.52    412.14 o 
 -18  18  -8      208.94        0.00    330.64 o 
 -17  18  -8     1381.83      949.06    246.60 o 
 -16  18  -8     1013.34      767.32    241.58 o 
 -15  18  -8       29.71        0.00    219.87 o 
 -14  18  -8     5328.69     4312.55    299.09 o 
 -13  18  -8      775.78      850.70    231.45 o 
 -12  18  -8       24.12        0.00    199.50 o 
 -11  18  -8     3471.70     3893.48    277.38 o 
 -10  18  -8     3183.08     3272.47    300.40 o 
  -9  18  -8      808.64      667.53    215.45 o 
  -8  18  -8     5973.25     6224.67    325.60 o 
  -7  18  -8     2213.90     1706.35    273.06 o 
  -6  18  -8      560.66      170.90    213.43 o 
  -5  18  -8     4186.43     3658.30    291.93 o 
  -4  18  -8      255.87      156.03    227.89 o 
  -3  18  -8     1103.48     1343.68    297.57 o 
  -2  18  -8     4479.27     3916.14    366.08 o 
  -1  18  -8     1421.19     1665.71    326.50 o 
   0  18  -8      950.05      112.06    544.31 o 
 -19  19  -8     1628.75     1848.80    408.24 o 
 -18  19  -8     2069.45     2264.72    283.79 o 
 -17  19  -8        4.58        0.00    226.66 o 
 -16  19  -8     2745.42     2888.08    282.73 o 
 -15  19  -8      464.05      153.80    299.90 o 
 -14  19  -8      165.64        0.00    215.48 o 
 -13  19  -8     1375.77     1392.82    246.00 o 
 -12  19  -8     1059.72     1248.15    241.85 o 
 -11  19  -8     1190.94     1058.08    231.78 o 
 -10  19  -8     3721.47     3559.56    285.18 o 
  -9  19  -8      518.21      308.37    226.60 o 
  -8  19  -8      484.03      118.88    216.11 o 
  -7  19  -8     1004.29      523.43    229.16 o 
  -6  19  -8      305.88      398.38    226.34 o 
  -5  19  -8     1466.91     1329.73    255.16 o 
  -4  19  -8     6049.92     5705.29    345.68 o 
  -3  19  -8     1564.10     2033.86    430.33 o 
  -2  19  -8      336.37      195.05    298.76 o 
  -1  19  -8      682.48      420.16    307.72 o 
   0  19  -8     1144.65     1520.88    544.31 o 
 -20  20  -8     2419.00     3866.08    467.24 o 
 -19  20  -8      899.70      774.98    268.30 o 
 -18  20  -8      551.05      385.96    244.27 o 
 -17  20  -8     1099.13      943.95    249.98 o 
 -16  20  -8     1635.24      951.79    255.19 o 
 -15  20  -8     1029.77     1042.28    251.25 o 
 -14  20  -8      922.30     1315.01    249.98 o 
 -13  20  -8     1961.44     2039.99    266.45 o 
 -12  20  -8     1096.55     1145.37    242.90 o 
 -11  20  -8      781.92      840.44    236.89 o 
 -10  20  -8     1133.71     1003.85    239.69 o 
  -9  20  -8      570.08      301.03    227.99 o 
  -8  20  -8      178.81      144.79    225.51 o 
  -7  20  -8     1923.38     2309.44    273.09 o 
  -6  20  -8      660.77      321.97    286.02 o 
  -5  20  -8     1342.65     1908.36    276.33 o 
  -4  20  -8      946.22     1232.82    269.61 o 
  -3  20  -8      795.89      758.19    261.37 o 
  -2  20  -8      561.01      695.34    320.08 o 
  -1  20  -8      393.57      386.97    512.30 o 
   0  20  -8     2583.67     3329.92    672.39 o 
 -21  21  -8     4017.83     5135.60    542.32 o 
 -20  21  -8     4815.94     4847.51    404.38 o 
 -19  21  -8     1055.77     1181.99    282.46 o 
 -18  21  -8      224.51      413.17    255.28 o 
 -17  21  -8      429.85      517.30    248.17 o 
 -16  21  -8      194.04      501.10    238.40 o 
 -15  21  -8     2509.04     3287.55    300.80 o 
 -14  21  -8      395.50        0.00    223.63 o 
 -13  21  -8     1755.23     2339.51    276.97 o 
 -12  21  -8     4260.71     3498.34    297.69 o 
 -11  21  -8      165.16        0.00    227.59 o 
 -10  21  -8       86.02        0.00    224.64 o 
  -9  21  -8     2433.82     2617.38    281.20 o 
  -8  21  -8      808.16      939.81    261.00 o 
  -7  21  -8      171.91       31.33    241.24 o 
  -6  21  -8     2027.68     2021.07    280.66 o 
  -5  21  -8     1452.55      945.83    270.01 o 
  -4  21  -8     1558.49     1419.56    281.46 o 
  -3  21  -8      115.77       32.11    256.36 o 
  -2  21  -8     1248.38     1327.08    351.33 o 
  -1  21  -8     1116.12      359.06    435.72 o 
   0  21  -8     1272.19     1825.05    656.38 o 
 -22  22  -8     4158.77     4304.06    530.51 o 
 -21  22  -8     1844.06     4152.91    369.60 o 
 -20  22  -8     1657.22     2482.32    536.35 o 
 -19  22  -8      914.08      587.03    277.36 o 
 -18  22  -8      764.72      686.04    268.99 o 
 -17  22  -8     1167.80      982.32    273.05 o 
 -16  22  -8       21.11        0.00    254.18 o 
 -15  22  -8      240.68       31.74    248.63 o 
 -14  22  -8     2392.54     2513.63    293.26 o 
 -13  22  -8     1009.11      708.50    345.43 o 
 -12  22  -8      775.59      935.12    293.05 o 
 -11  22  -8     1802.09     1992.71    281.23 o 
 -10  22  -8      504.67      443.14    248.28 o 
  -9  22  -8      204.88        0.00    241.07 o 
  -8  22  -8     1241.93     1135.83    269.40 o 
  -7  22  -8       20.01        0.00    247.47 o 
  -6  22  -8     1156.83     1506.11    307.33 o 
  -5  22  -8     1189.06     1747.99    296.99 o 
  -4  22  -8       12.67        0.00    256.66 o 
  -3  22  -8      114.70       73.34    270.39 o 
  -2  22  -8      495.44      579.36    418.39 o 
  -1  22  -8     3554.76     3711.70    543.02 o 
   0  22  -8      942.63      352.20    656.38 o 
 -22  23  -8     2243.25     1919.60    328.76 o 
 -21  23  -8     1751.05     1514.63    311.95 o 
 -20  23  -8      450.06      366.96    289.06 o 
 -19  23  -8       83.37        0.00    273.05 o 
 -18  23  -8      559.44      671.76    328.12 o 
 -17  23  -8     1041.19      967.56    286.94 o 
 -16  23  -8     1275.62     1981.90    299.60 o 
 -15  23  -8       79.05       19.75    254.76 o 
 -14  23  -8      181.10       47.21    246.19 o 
 -13  23  -8     1198.30     1235.27    272.13 o 
 -12  23  -8      214.98      237.24    255.97 o 
 -11  23  -8      343.75      387.60    259.17 o 
 -10  23  -8      554.96      668.73    270.78 o 
  -9  23  -8      319.82       14.15    256.49 o 
  -8  23  -8      100.64      274.84    264.02 o 
  -7  23  -8      991.84      962.96    281.71 o 
  -6  23  -8      326.89      647.57    290.67 o 
  -5  23  -8     1524.45     1224.85    397.49 o 
  -4  23  -8       63.03        0.00    284.84 o 
  -3  23  -8      963.24      745.68    346.78 o 
  -2  23  -8      430.62      891.53    367.30 o 
  -1  23  -8      927.16     1520.69    560.32 o 
 -21  24  -8      174.64        0.00    289.34 o 
 -20  24  -8      507.69      850.32    303.29 o 
 -19  24  -8      714.83      501.02    297.85 o 
 -18  24  -8      389.64      801.96    353.54 o 
 -17  24  -8      499.11      623.27    291.92 o 
 -16  24  -8      678.64      219.28    280.81 o 
 -15  24  -8      190.12        0.00    278.08 o 
 -14  24  -8      233.11       73.92    399.76 o 
 -13  24  -8      680.28      593.22    344.55 o 
 -12  24  -8      196.14        0.00    255.54 o 
 -11  24  -8      184.62        0.00    263.79 o 
 -10  24  -8      143.20        0.00    276.37 o 
  -9  24  -8       55.77        0.00    260.10 o 
  -8  24  -8       44.03      379.44    289.78 o 
  -7  24  -8     1228.29     1611.38    318.61 o 
  -6  24  -8      640.08      686.07    299.99 o 
  -5  24  -8      285.87        0.00    309.64 o 
  -4  24  -8      364.50        0.00    287.83 o 
  -3  24  -8       71.88        0.00    343.81 o 
 -20  25  -8       16.89        0.00    290.22 o 
 -19  25  -8      727.26     1108.68    313.99 o 
 -18  25  -8      677.05      233.84    285.21 o 
 -17  25  -8      348.95      921.32    312.06 o 
 -16  25  -8      561.39      437.15    335.95 o 
 -15  25  -8      297.35        0.00    278.70 o 
 -14  25  -8       58.17        0.00    266.18 o 
 -13  25  -8      687.53      541.47    292.17 o 
 -12  25  -8     1162.07     1337.81    310.23 o 
 -11  25  -8       57.49       56.87    282.33 o 
 -10  25  -8      164.66        0.00    311.95 o 
  -9  25  -8      195.57      408.78    302.78 o 
  -8  25  -8      437.91        0.00    302.01 o 
  -7  25  -8      262.02      372.38    297.35 o 
  -6  25  -8      992.56     1360.45    319.67 o 
  -5  25  -8      188.43      665.52    314.35 o 
 -17  26  -8      199.46        0.00    358.16 o 
 -16  26  -8      115.31        0.00    280.33 o 
 -15  26  -8      380.31      424.36    297.22 o 
 -14  26  -8      558.32      391.30    402.07 o 
 -13  26  -8       65.79      184.50    287.05 o 
 -12  26  -8      487.55      371.95    302.85 o 
 -11  26  -8      523.29      480.80    304.66 o 
 -10  26  -8      483.66      213.06    299.57 o 
  -9  26  -8      111.06       27.49    294.98 o 
  -1   2  -7     8879.70     7256.53     94.62 o 
  -2   3  -7    15386.18    15660.95    153.75 o 
  -1   3  -7    15684.18    16996.19    170.77 o 
  -3   4  -7    57293.30    57912.37    466.07 o 
  -2   4  -7     5010.39     5060.60     75.84 o 
  -1   4  -7    48538.50    48443.83    396.49 o 
  -4   5  -7      483.54      510.14     48.91 o 
  -3   5  -7   108787.40   111810.17    854.16 o 
  -2   5  -7   127486.84   128873.91   1047.86 o 
  -1   5  -7     7938.18     8025.38    119.82 o 
  -5   6  -7    30810.72    30902.75    316.60 o 
  -4   6  -7   133322.02   137565.56   1140.82 o 
  -3   6  -7     2802.66     2976.45     68.44 o 
  -2   6  -7   119313.25   119318.84   1039.15 o 
  -1   6  -7    16559.82    15156.43    187.69 o 
  -6   7  -7     9862.18     9626.76    159.72 o 
  -5   7  -7     5896.56     5448.99    118.23 o 
  -4   7  -7   125197.23   125760.70   1131.73 o 
  -3   7  -7    71693.95    73831.55    649.34 o 
  -2   7  -7     3662.24     3976.50    112.59 o 
  -1   7  -7    21636.67    22016.85    312.64 o 
  -7   8  -7     1081.41      697.36     80.29 o 
  -6   8  -7    28621.73    30025.18    322.08 o 
  -5   8  -7    25912.66    25769.44    268.35 o 
  -4   8  -7     7428.53     7251.32    132.09 o 
  -3   8  -7    77254.76    80870.88    772.78 o 
  -2   8  -7    14366.21    13349.09    187.05 o 
  -1   8  -7     1218.56      905.22     80.00 o 
  -8   9  -7     5818.19     5661.59    132.94 o 
  -7   9  -7    40099.13    40462.04    460.72 o 
  -6   9  -7    15886.95    15604.49    200.23 o 
  -5   9  -7     8828.79     8248.16    145.27 o 
  -4   9  -7     6778.57     6664.89    134.01 o 
  -3   9  -7      621.07      440.54     76.30 o 
  -2   9  -7    37049.64    38379.41    434.86 o 
  -1   9  -7     6179.92     5641.24    140.43 o 
  -9  10  -7    15642.02    17759.84    245.97 o 
  -8  10  -7      958.00      685.62     89.67 o 
  -7  10  -7     7194.27     7064.42    156.53 o 
  -6  10  -7     4166.61     4983.05    112.28 o 
  -5  10  -7    11430.20    11514.07    174.02 o 
  -4  10  -7     9934.78     9491.12    156.29 o 
  -3  10  -7    21011.75    22287.85    285.43 o 
  -2  10  -7     5426.98     4766.41    124.56 o 
  -1  10  -7     9243.60     9821.13    199.13 o 
 -10  11  -7     1913.36     1619.62     94.61 o 
  -9  11  -7      587.75      676.02     86.29 o 
  -8  11  -7    23182.17    23575.05    312.47 o 
  -7  11  -7     7280.27     7294.82    156.81 o 
  -6  11  -7     8672.81     9176.49    162.19 o 
  -5  11  -7    10376.97    10389.45    169.92 o 
  -4  11  -7      748.90      550.40     83.83 o 
  -3  11  -7     8788.16     8486.58    186.35 o 
  -2  11  -7      219.75      180.37     79.90 o 
  -1  11  -7      488.00      171.80     75.60 o 
 -11  12  -7     2428.47     1762.31    105.55 o 
 -10  12  -7     5685.33     5214.99    135.68 o 
  -9  12  -7     2759.63     2372.87    104.38 o 
  -8  12  -7     1592.90     1532.36    100.51 o 
  -7  12  -7     7291.38     7822.18    156.89 o 
  -6  12  -7     4342.20     4509.01    118.47 o 
  -5  12  -7      530.07      437.58     76.43 o 
  -4  12  -7     1318.16     1384.29     96.69 o 
  -3  12  -7     3144.15     3092.00    129.51 o 
  -2  12  -7     2482.31     2568.06    128.18 o 
  -1  12  -7     2994.78     3097.51    136.69 o 
 -12  13  -7     1165.52      635.03    106.70 o 
 -11  13  -7     7975.80     8739.91    203.37 o 
 -10  13  -7    14730.65    14781.59    251.85 o 
  -9  13  -7      613.15      534.19    102.65 o 
  -8  13  -7     2060.43     2121.56    106.88 o 
  -7  13  -7     2366.32     2312.76    104.68 o 
  -6  13  -7     3013.45     2803.51    109.05 o 
  -5  13  -7      672.55      641.35     98.90 o 
  -4  13  -7     2845.92     2682.23    129.72 o 
  -3  13  -7    12469.02    12296.00    256.62 o 
  -2  13  -7     3519.91     3821.50    161.85 o 
  -1  13  -7       44.06       26.05    111.15 o 
 -13  14  -7     1664.08     1480.88    133.41 o 
 -12  14  -7    15749.06    15468.90    288.24 o 
 -11  14  -7     2450.36     2119.09    126.86 o 
 -10  14  -7     1076.19     1386.53    115.48 o 
  -9  14  -7     5236.11     5589.00    167.58 o 
  -8  14  -7    10133.42     9362.49    209.00 o 
  -7  14  -7     4114.42     4123.42    134.09 o 
  -6  14  -7     6950.83     6653.20    203.69 o 
  -5  14  -7     9486.19     9683.18    229.12 o 
  -4  14  -7     3087.22     2843.74    136.69 o 
  -3  14  -7     3905.77     2880.62    150.51 o 
  -2  14  -7    15054.27    15833.51    329.16 o 
  -1  14  -7     3344.55     3083.09    154.11 o 
 -14  15  -7     1343.18     1015.44    146.00 o 
 -13  15  -7      280.73        0.00    129.83 o 
 -12  15  -7     3983.17     4444.65    170.37 o 
 -11  15  -7    28435.41    27959.32    470.67 o 
 -10  15  -7     9313.72    10435.39    257.66 o 
  -9  15  -7      302.25        0.00    111.25 o 
  -8  15  -7      667.28      441.95    114.28 o 
  -7  15  -7      265.70      436.51    106.17 o 
  -6  15  -7      511.25      528.52    116.20 o 
  -5  15  -7    15887.25    16136.13    296.40 o 
  -4  15  -7    25981.54    27315.22    399.94 o 
  -3  15  -7     4988.96     4980.08    178.44 o 
  -2  15  -7     1499.65     1145.54    144.34 o 
  -1  15  -7     2610.55     2558.01    157.91 o 
 -15  16  -7     2139.81     1733.63    206.19 o 
 -14  16  -7     3467.87     3071.82    242.23 o 
 -13  16  -7     4665.21     5175.31    209.62 o 
 -12  16  -7       51.50        0.00    135.87 o 
 -11  16  -7      944.30     1066.81    152.83 o 
 -10  16  -7    15589.39    15084.17    361.93 o 
  -9  16  -7    16372.51    17299.81    416.09 o 
  -8  16  -7     2647.69     2664.90    171.98 o 
  -7  16  -7    14306.17    15749.91    286.25 o 
  -6  16  -7    14270.12    14002.44    290.98 o 
  -5  16  -7     3109.20     3314.43    159.25 o 
  -4  16  -7     9513.82     9740.75    266.68 o 
  -3  16  -7     8648.01     8563.23    243.41 o 
  -2  16  -7     4761.75     4210.74    213.37 o 
  -1  16  -7     1157.90      505.77    236.61 o 
 -16  17  -7      893.66      873.56    270.36 o 
 -15  17  -7     1078.84      392.95    254.18 o 
 -14  17  -7     6701.51     7080.81    297.12 o 
 -13  17  -7     1282.67      500.72    183.55 o 
 -12  17  -7    11931.63    10686.67    312.75 o 
 -11  17  -7     6728.72     6613.01    252.30 o 
 -10  17  -7      442.72      381.01    129.52 o 
  -9  17  -7     2257.34     2489.21    148.72 o 
  -8  17  -7     1110.78      713.35    116.80 o 
  -7  17  -7     5802.59     5182.43    195.42 o 
  -6  17  -7    17517.26    18895.88    351.52 o 
  -5  17  -7     4671.58     4093.90    184.27 o 
  -4  17  -7     1688.38     1316.29    179.47 o 
  -3  17  -7     2276.84     1782.11    255.21 o 
  -2  17  -7      777.57      560.73    276.98 o 
  -1  17  -7      883.76      906.61    289.21 o 
 -17  18  -7     1186.94      247.85    246.00 o 
 -16  18  -7     3069.43     3347.32    291.22 o 
 -15  18  -7     2278.87     1970.24    254.18 o 
 -14  18  -7     2515.30     2054.35    255.26 o 
 -13  18  -7     4264.27     3670.92    253.34 o 
 -12  18  -7      723.79      803.54    207.81 o 
 -11  18  -7     7834.88     6636.51    308.11 o 
 -10  18  -7     5171.13     5182.45    272.64 o 
  -9  18  -7     1052.87      716.01    198.26 o 
  -8  18  -7     8002.10     7938.41    319.10 o 
  -7  18  -7    13425.25    13462.39    538.05 o 
  -6  18  -7     1687.35     1795.69    224.39 o 
  -5  18  -7     2457.46     2313.41    257.85 o 
  -4  18  -7      980.52      670.79    238.54 o 
  -3  18  -7     2234.48     2162.23    323.24 o 
  -2  18  -7     4445.37     4520.90    412.79 o 
  -1  18  -7     1190.60     1135.79    380.91 o 
 -18  19  -7      251.96      345.44    235.17 o 
 -17  19  -7      966.93     1498.35    258.38 o 
 -16  19  -7     3463.14     2652.83    273.86 o 
 -15  19  -7     4090.87     3839.00    306.89 o 
 -14  19  -7      555.71      434.59    222.16 o 
 -13  19  -7     8483.66     7932.42    368.51 o 
 -12  19  -7     2675.83     2849.01    273.09 o 
 -11  19  -7     1299.51     1083.36    242.60 o 
 -10  19  -7     5306.61     5569.58    328.12 o 
  -9  19  -7     5819.23     4581.38    309.31 o 
  -8  19  -7     2667.15     2103.55    262.51 o 
  -7  19  -7     3081.93     2941.89    284.01 o 
  -6  19  -7     4747.63     5423.92    436.73 o 
  -5  19  -7      178.04      122.83    231.72 o 
  -4  19  -7     3409.61     3898.42    309.55 o 
  -3  19  -7     3856.54     2879.41    341.27 o 
  -2  19  -7     2195.33     3008.18    363.48 o 
  -1  19  -7      606.89      714.33    401.75 o 
 -19  20  -7       30.27       94.51    244.68 o 
 -18  20  -7      600.23      314.34    245.55 o 
 -17  20  -7      373.93      334.27    232.25 o 
 -16  20  -7      247.49      276.27    231.79 o 
 -15  20  -7     2185.24     1867.52    261.70 o 
 -14  20  -7      828.01      550.18    228.30 o 
 -13  20  -7     1247.19     1621.96    256.05 o 
 -12  20  -7     3772.27     3546.86    296.41 o 
 -11  20  -7     1600.35     1339.15    262.09 o 
 -10  20  -7      562.83       36.25    235.07 o 
  -9  20  -7     1865.98     1906.34    298.08 o 
  -8  20  -7     7316.39     7477.36    374.04 o 
  -7  20  -7      265.42      430.55    244.11 o 
  -6  20  -7      991.80      736.85    244.81 o 
  -5  20  -7     1098.41      792.61    254.76 o 
  -4  20  -7     1402.69     2034.94    279.54 o 
  -3  20  -7     1141.22     1289.20    317.25 o 
  -2  20  -7     1513.55      785.34    322.74 o 
  -1  20  -7      238.03       60.98    384.39 o 
 -20  21  -7       34.44        7.69    266.24 o 
 -19  21  -7       57.21      154.58    277.29 o 
 -18  21  -7      155.78        0.00    298.08 o 
 -17  21  -7      204.63      203.74    241.89 o 
 -16  21  -7      390.40        0.00    233.46 o 
 -15  21  -7       11.97        0.00    217.88 o 
 -14  21  -7      413.29      427.81    234.44 o 
 -13  21  -7       49.42      199.98    231.19 o 
 -12  21  -7      104.29      385.59    229.23 o 
 -11  21  -7      512.16      617.69    284.22 o 
 -10  21  -7      876.44      440.28    232.12 o 
  -9  21  -7      355.35       67.57    228.81 o 
  -8  21  -7      193.53        0.00    231.48 o 
  -7  21  -7      324.59      300.38    243.83 o 
  -6  21  -7        8.89        0.00    241.66 o 
  -5  21  -7      362.61      213.07    300.40 o 
  -4  21  -7      219.39      294.13    259.11 o 
  -3  21  -7      139.77      309.18    260.90 o 
  -2  21  -7      227.79        0.00    373.05 o 
  -1  21  -7       96.90        0.00    504.29 o 
 -21  22  -7       96.60      277.49    282.87 o 
 -20  22  -7      439.36        0.00    267.54 o 
 -19  22  -7       72.50        0.00    264.89 o 
 -18  22  -7      856.37      790.62    267.08 o 
 -17  22  -7      128.43        0.00    242.41 o 
 -16  22  -7      785.65      625.34    251.86 o 
 -15  22  -7      945.83     1140.90    265.29 o 
 -14  22  -7       68.23        0.00    233.96 o 
 -13  22  -7      180.41      123.19    338.27 o 
 -12  22  -7      165.12      229.23    242.61 o 
 -11  22  -7      473.31      608.51    252.40 o 
 -10  22  -7      175.21       11.55    239.75 o 
  -9  22  -7      364.13      645.62    256.23 o 
  -8  22  -7      619.62      103.99    251.54 o 
  -7  22  -7      614.00      405.48    258.11 o 
  -6  22  -7     1147.73     1170.41    275.38 o 
  -5  22  -7      105.60        0.00    255.99 o 
  -4  22  -7      623.72      530.45    281.50 o 
  -3  22  -7      163.26      149.79    296.44 o 
  -2  22  -7       92.37        0.00    413.07 o 
  -1  22  -7      124.82      265.38    439.75 o 
 -22  23  -7      105.11      125.11    273.69 o 
 -21  23  -7       18.43        0.00    271.55 o 
 -20  23  -7      585.33      748.09    297.64 o 
 -19  23  -7      356.95      131.70    279.60 o 
 -18  23  -7     1126.00      805.31    284.01 o 
 -17  23  -7     1729.36     2459.58    312.71 o 
 -16  23  -7     1252.27     1559.74    293.50 o 
 -15  23  -7     1826.80     1108.87    287.85 o 
 -14  23  -7     1216.64     1509.78    292.12 o 
 -13  23  -7      427.79      306.24    362.79 o 
 -12  23  -7      831.02     1266.49    275.95 o 
 -11  23  -7     1392.00     1570.82    276.90 o 
 -10  23  -7       68.44       46.48    264.55 o 
  -9  23  -7     1390.64     1231.66    355.85 o 
  -8  23  -7     1040.15     1013.52    285.21 o 
  -7  23  -7      316.39      509.66    284.29 o 
  -6  23  -7      479.63      746.92    286.49 o 
  -5  23  -7     2523.81     2968.84    343.92 o 
  -4  23  -7      932.09      727.78    307.56 o 
  -3  23  -7      855.98      433.08    361.29 o 
  -2  23  -7        8.22      289.40    608.35 o 
  -1  23  -7        9.81        0.00    410.29 o 
 -22  24  -7      117.59      109.82    289.58 o 
 -21  24  -7      323.94       66.06    291.78 o 
 -20  24  -7      392.75      233.03    286.00 o 
 -19  24  -7     1036.08     1476.00    314.17 o 
 -18  24  -7     1253.45     2470.73    357.38 o 
 -17  24  -7     2718.21     2281.23    469.08 o 
 -16  24  -7      797.29      921.60    429.80 o 
 -15  24  -7      615.74      236.89    420.55 o 
 -14  24  -7     2231.61     2116.02    314.85 o 
 -13  24  -7      517.18      500.39    286.85 o 
 -12  24  -7      105.71        0.00    268.74 o 
 -11  24  -7      938.07      911.25    282.65 o 
 -10  24  -7     2738.71     3534.14    346.65 o 
  -9  24  -7      447.40        0.00    270.98 o 
  -8  24  -7     1002.43      891.36    298.04 o 
  -7  24  -7     1350.05     1355.68    340.52 o 
  -6  24  -7      464.66      847.69    304.94 o 
  -5  24  -7      889.78     1337.62    328.79 o 
  -4  24  -7      827.81      903.21    309.79 o 
  -3  24  -7      235.32        0.00    332.75 o 
  -2  24  -7       32.86      494.85    355.85 o 
 -20  25  -7      519.71     1141.88    317.33 o 
 -19  25  -7     1481.60     1217.90    315.41 o 
 -18  25  -7      511.42      641.02    307.14 o 
 -17  25  -7      944.22     1166.69    307.38 o 
 -16  25  -7     1287.66     1215.87    358.16 o 
 -15  25  -7      679.94      779.16    295.57 o 
 -14  25  -7      297.00      272.62    288.62 o 
 -13  25  -7     1052.85     1201.19    313.73 o 
 -12  25  -7     1082.32     1280.26    318.13 o 
 -11  25  -7      734.68      432.84    296.22 o 
 -10  25  -7     1023.26     1022.36    307.08 o 
  -9  25  -7      795.85     1040.71    311.15 o 
  -8  25  -7      370.59      473.51    317.05 o 
  -7  25  -7      199.17      356.84    298.16 o 
  -6  25  -7      861.22       13.16    293.77 o 
  -5  25  -7      298.96      412.61    300.09 o 
 -18  26  -7      439.18      522.06    289.94 o 
 -17  26  -7       99.29      256.35    295.37 o 
 -16  26  -7      359.13      573.92    314.96 o 
 -15  26  -7     1084.19      728.47    307.28 o 
 -14  26  -7       15.73        0.00    287.49 o 
 -13  26  -7      164.18       37.47    289.34 o 
 -12  26  -7      314.86      316.75    298.81 o 
 -11  26  -7     1341.46     1473.51    320.47 o 
 -10  26  -7      680.78     1374.21    327.46 o 
  -9  26  -7      510.00       35.48    300.52 o 
  -8  26  -7       23.65       60.63    300.52 o 
   0   0  -6    52191.80    52227.91   1154.50 o 
  -1   1  -6    22850.36    22496.70    295.34 o 
   0   1  -6   542976.13   553107.88   6602.86 o 
  -2   2  -6   150741.27   153307.61   1598.84 o 
  -1   2  -6    37549.63    36388.18    325.71 o 
   0   2  -6    34382.42    33360.54    466.97 o 
  -3   3  -6       24.10       42.65     54.26 o 
  -2   3  -6    13940.43    15044.98    140.25 o 
  -1   3  -6    42072.75    46861.72    419.85 o 
   0   3  -6     9208.14     9526.87    143.16 o 
  -4   4  -6    10925.36    10080.46    200.12 o 
  -3   4  -6    29725.10    27971.59    233.64 o 
  -2   4  -6     3414.61     3276.58     60.52 o 
  -1   4  -6    17152.32    15703.21    155.33 o 
   0   4  -6   206848.83   222887.73   2526.80 o 
  -5   5  -6   113187.73   121969.93   1496.12 o 
  -4   5  -6     2539.63     2234.70     60.20 o 
  -3   5  -6    18989.45    18522.86    169.83 o 
  -2   5  -6    28577.59    29264.63    240.62 o 
  -1   5  -6    63985.76    61830.64    515.35 o 
   0   5  -6    34706.57    33067.48    456.50 o 
  -6   6  -6    28731.37    29484.68    416.03 o 
  -5   6  -6    14442.68    15760.72    177.41 o 
  -4   6  -6    38047.83    41153.94    361.43 o 
  -3   6  -6    27620.46    30585.60    273.75 o 
  -2   6  -6    16153.23    17107.64    183.45 o 
  -1   6  -6   171944.47   176320.17   1629.62 o 
   0   6  -6    53016.81    54872.26    769.89 o 
  -7   7  -6    10121.59    10079.84    217.60 o 
  -6   7  -6   192176.27   192099.63   1775.69 o 
  -5   7  -6    22086.10    20774.44    227.93 o 
  -4   7  -6     8788.40    10654.53    144.84 o 
  -3   7  -6    76215.99    74075.37    634.50 o 
  -2   7  -6    31208.32    31972.65    340.80 o 
  -1   7  -6    30486.10    30695.71    361.14 o 
   0   7  -6   243139.27   237353.94   3791.97 o 
  -8   8  -6   328857.09   326031.91   3919.80 o 
  -7   8  -6     1657.00     1123.40     72.47 o 
  -6   8  -6    11123.14    10349.80    148.34 o 
  -5   8  -6   167053.55   160749.86   1351.26 o 
  -4   8  -6    20199.80    17209.03    199.90 o 
  -3   8  -6      952.32      679.63     63.76 o 
  -2   8  -6   184144.44   182073.33   1803.38 o 
  -1   8  -6     6445.30     5935.98    140.67 o 
   0   8  -6    48821.38    50382.94    803.13 o 
  -9   9  -6    23669.86    26153.27    455.46 o 
  -8   9  -6    18461.31    16893.46    226.74 o 
  -7   9  -6   251196.86   245931.61   2271.95 o 
  -6   9  -6    29537.83    30788.63    340.82 o 
  -5   9  -6     4747.40     5436.95    106.86 o 
  -4   9  -6   152072.44   159268.78   1307.54 o 
  -3   9  -6    16040.99    14609.29    192.58 o 
  -2   9  -6    15793.41    15576.55    216.21 o 
  -1   9  -6   237915.70   239960.03   2364.97 o 
   0   9  -6    54362.63    50056.20   1271.51 o 
 -10  10  -6    27974.49    28090.86    481.97 o 
  -9  10  -6   188392.42   187465.31   1709.30 o 
  -8  10  -6      890.99      509.31     82.14 o 
  -6  10  -6   147486.95   142789.94   1210.94 o 
  -5  10  -6    65414.57    62896.85    567.28 o 
  -4  10  -6      139.23        0.00     94.74 o 
  -3  10  -6   141666.64   142015.75   1316.47 o 
  -2  10  -6     6483.31     5893.66    138.74 o 
  -1  10  -6    26275.49    28580.14    353.90 o 
   0  10  -6    78443.55    79011.27   1219.70 o 
 -11  11  -6    12588.09    12200.24    295.97 o 
 -10  11  -6     5243.23     5187.80    135.41 o 
  -9  11  -6     7741.09     8655.46    185.45 o 
  -8  11  -6    81068.31    84394.34    799.09 o 
  -7  11  -6    38578.34    39765.21    443.65 o 
  -6  11  -6     4064.48     3324.26     99.84 o 
  -5  11  -6    54728.23    53303.70    520.38 o 
  -4  11  -6    26822.23    25748.71    278.83 o 
  -3  11  -6     3579.44     3564.90    121.18 o 
  -2  11  -6    39152.69    38550.39    481.11 o 
  -1  11  -6     3421.03     3375.97    128.10 o 
   0  11  -6     6962.32     7339.96    256.01 o 
 -12  12  -6    12664.83    12603.41    329.29 o 
 -11  12  -6     4203.16     4173.57    128.64 o 
 -10  12  -6     5599.23     5310.35    137.75 o 
  -9  12  -6     9195.22     8900.28    217.86 o 
  -8  12  -6     4123.79     4012.55    122.09 o 
  -7  12  -6    16834.20    17669.67    251.69 o 
  -6  12  -6    17044.46    18063.65    232.61 o 
  -5  12  -6      983.55      871.26     76.19 o 
  -4  12  -6    14267.32    14429.67    273.80 o 
  -3  12  -6     9167.13     8069.73    183.71 o 
  -2  12  -6     1579.84     1473.48    104.50 o 
  -1  12  -6     9970.27    10465.54    324.92 o 
   0  12  -6    15074.57    15441.77    476.36 o 
 -13  13  -6    14907.70    13238.16    475.62 o 
 -12  13  -6    11365.03    11443.56    245.12 o 
 -11  13  -6     6016.70     6039.43    162.90 o 
 -10  13  -6     1766.73     1431.15    107.40 o 
  -9  13  -6    13260.37    13059.92    229.44 o 
  -8  13  -6     2860.40     2855.66    117.72 o 
  -7  13  -6     8149.51     8524.70    170.09 o 
  -6  13  -6     3543.37     2872.28    117.46 o 
  -5  13  -6     7688.93     7134.31    151.67 o 
  -4  13  -6     3175.44     2853.98    126.71 o 
  -3  13  -6      290.08        0.00     93.43 o 
  -2  13  -6     9201.57     8254.17    206.18 o 
  -1  13  -6     5291.53     4927.51    166.67 o 
   0  13  -6    19129.35    18614.53    445.16 o 
 -14  14  -6    16552.90    15664.14    425.00 o 
 -13  14  -6    10195.82    12505.46    265.87 o 
 -12  14  -6     4562.98     3597.35    161.91 o 
 -11  14  -6     1126.08      594.78    106.31 o 
 -10  14  -6     3366.32     3958.16    149.87 o 
  -9  14  -6    12529.03    11018.95    235.95 o 
  -8  14  -6     5569.91     5390.41    160.32 o 
  -7  14  -6     4294.60     4204.74    130.44 o 
  -6  14  -6    11277.07    10456.65    198.61 o 
  -5  14  -6     5552.41     4913.73    157.72 o 
  -4  14  -6     6663.21     6305.45    176.66 o 
  -3  14  -6     2917.51     2842.18    141.02 o 
  -2  14  -6     2270.93     2061.53    141.46 o 
  -1  14  -6    18527.44    17688.03    319.78 o 
   0  14  -6    13375.32    13897.99    409.12 o 
 -15  15  -6     8910.90     9994.27    402.75 o 
 -14  15  -6    10348.09     9720.89    315.40 o 
 -13  15  -6     5970.39     5381.68    191.84 o 
 -12  15  -6     1554.49     1409.73    152.76 o 
 -11  15  -6     6627.28     6088.60    205.88 o 
 -10  15  -6     9921.08     9781.85    251.51 o 
  -9  15  -6     5798.87     5837.01    182.41 o 
  -8  15  -6    14974.30    16357.90    273.60 o 
  -7  15  -6    13102.04    13538.30    237.27 o 
  -6  15  -6     7228.19     7443.09    173.48 o 
  -5  15  -6     7452.35     8033.83    205.33 o 
  -4  15  -6    11411.37    11741.64    249.04 o 
  -3  15  -6     1655.23     1731.34    137.68 o 
  -2  15  -6     6634.35     6929.42    215.82 o 
  -1  15  -6    19837.75    20712.44    369.61 o 
   0  15  -6     6912.19     6490.26    284.33 o 
 -16  16  -6     2080.94     2566.28    419.98 o 
 -15  16  -6     8979.17     7698.53    290.61 o 
 -14  16  -6      651.06      575.85    182.32 o 
 -13  16  -6      122.64       49.33    141.26 o 
 -12  16  -6     8708.90     8615.79    255.47 o 
 -11  16  -6     4205.52     5124.70    203.49 o 
 -10  16  -6    13824.89    12975.35    312.11 o 
  -9  16  -6    20014.71    19831.97    359.19 o 
  -8  16  -6     7812.41     8513.33    210.26 o 
  -7  16  -6    14429.96    14590.73    262.24 o 
  -6  16  -6    26782.12    26986.61    403.28 o 
  -5  16  -6     3500.62     2209.55    138.69 o 
  -4  16  -6     3107.11     3027.30    149.21 o 
  -3  16  -6    11245.33    11281.15    315.56 o 
  -2  16  -6     2745.85     2883.03    173.66 o 
  -1  16  -6     1326.53     1291.70    196.62 o 
   0  16  -6    14837.92    15044.56    666.92 o 
 -17  17  -6    15950.05    14720.50    733.47 o 
 -16  17  -6      115.16        0.00    181.25 o 
 -15  17  -6     1652.41     2536.90    224.04 o 
 -14  17  -6    14822.29    14711.83    401.53 o 
 -13  17  -6      972.36     1212.00    186.96 o 
 -12  17  -6     4155.55     2443.89    193.22 o 
 -11  17  -6    16948.25    17816.26    345.64 o 
 -10  17  -6     5521.01     6501.13    254.27 o 
  -9  17  -6     8111.21     7382.31    213.08 o 
  -8  17  -6    29194.55    30055.91    429.74 o 
  -7  17  -6     4216.42     3724.16    197.72 o 
  -6  17  -6     4434.09     4230.35    184.64 o 
  -5  17  -6    20821.01    20066.83    367.85 o 
  -4  17  -6       50.94        0.00    144.17 o 
  -3  17  -6      490.42      281.29    171.99 o 
  -2  17  -6    13469.83    12902.57    463.96 o 
  -1  17  -6      751.98      640.98    281.50 o 
   0  17  -6       58.29      160.09    480.28 o 
 -18  18  -6     1276.83     1774.47    616.36 o 
 -17  18  -6     4292.43     4915.66    335.62 o 
 -16  18  -6    17620.78    17678.93    655.31 o 
 -15  18  -6      924.37      706.63    249.52 o 
 -14  18  -6      850.80      742.27    195.22 o 
 -13  18  -6    11615.10    11651.19    439.79 o 
 -12  18  -6       61.53        0.00    173.33 o 
 -11  18  -6     2149.46     1720.83    203.04 o 
 -10  18  -6    22934.44    24300.24    515.61 o 
  -9  18  -6     1725.27      883.86    252.97 o 
  -8  18  -6     5499.54     5753.19    256.17 o 
  -7  18  -6    19839.52    19137.00    459.41 o 
  -6  18  -6      723.65      246.43    204.87 o 
  -5  18  -6      635.95      464.86    201.39 o 
  -4  18  -6    11630.67    11791.25    453.81 o 
  -3  18  -6       98.44      339.62    327.48 o 
  -2  18  -6      123.02      208.12    277.29 o 
  -1  18  -6     9178.85     9655.76    500.57 o 
   0  18  -6      163.82        0.00    464.27 o 
 -19  19  -6     1743.26     1388.74    387.60 o 
 -18  19  -6     6433.78     6123.61    353.95 o 
 -17  19  -6      689.32      894.38    246.58 o 
 -16  19  -6     2092.92     2765.98    279.54 o 
 -15  19  -6    12606.65    12772.88    478.03 o 
 -14  19  -6      859.18      378.26    236.27 o 
 -13  19  -6      191.74        0.00    211.68 o 
 -12  19  -6    10146.91    10720.24    392.84 o 
 -11  19  -6      444.14      359.12    205.96 o 
 -10  19  -6     2319.86     1721.69    227.09 o 
  -9  19  -6    13654.91    13378.19    426.30 o 
  -8  19  -6     3227.90     3111.61    258.22 o 
  -7  19  -6     3059.41     3259.06    289.13 o 
  -6  19  -6     8938.28     7048.51    358.63 o 
  -5  19  -6      435.88      308.46    227.12 o 
  -4  19  -6      665.00      392.80    239.45 o 
  -3  19  -6     7189.52     6383.10    427.80 o 
  -2  19  -6      478.92      340.26    302.49 o 
  -1  19  -6      492.13      456.39    367.78 o 
   0  19  -6     5061.56     5235.02    736.42 o 
 -20  20  -6     5824.58     7468.67    564.89 o 
 -19  20  -6      223.78      490.64    247.05 o 
 -18  20  -6     2040.13     2259.72    404.38 o 
 -17  20  -6     7156.64     7074.54    370.47 o 
 -16  20  -6      456.62        0.00    235.44 o 
 -15  20  -6      787.85      542.02    235.78 o 
 -14  20  -6     4295.51     4247.89    316.81 o 
 -13  20  -6     2976.06     3376.16    378.96 o 
 -12  20  -6       48.12        0.00    222.72 o 
 -11  20  -6     7179.67     6998.78    359.02 o 
 -10  20  -6     1246.63     1133.57    254.51 o 
  -9  20  -6     2672.27     3154.75    284.95 o 
  -8  20  -6     5440.08     5217.45    410.86 o 
  -7  20  -6     2107.94     2427.79    286.10 o 
  -6  20  -6     1291.09      762.67    247.17 o 
  -5  20  -6     5726.65     5051.80    338.42 o 
  -4  20  -6      403.39      367.75    302.57 o 
  -3  20  -6      622.96      993.01    310.91 o 
  -2  20  -6     2819.36     2852.63    357.31 o 
  -1  20  -6     1026.27      695.96    407.06 o 
   0  20  -6     3575.00     5555.20    800.46 o 
 -21  21  -6     1121.00     3547.58    507.56 o 
 -20  21  -6      317.61       49.50    264.38 o 
 -19  21  -6     2714.84     3350.51    320.47 o 
 -18  21  -6      336.58      399.09    249.77 o 
 -17  21  -6     2299.83     2191.05    279.83 o 
 -16  21  -6     4011.64     4873.26    395.14 o 
 -15  21  -6      553.41      375.65    247.22 o 
 -14  21  -6      116.00        0.00    225.66 o 
 -13  21  -6     2731.46     2799.23    291.45 o 
 -12  21  -6     2065.28     1865.44    266.24 o 
 -11  21  -6       97.50        0.00    226.96 o 
 -10  21  -6     2837.25     2967.74    287.92 o 
  -9  21  -6     2977.34     3209.76    300.98 o 
  -8  21  -6     2622.79     2793.47    289.33 o 
  -7  21  -6     4689.59     5144.22    340.68 o 
  -6  21  -6      427.04      250.04    250.04 o 
  -5  21  -6      909.35      474.36    256.95 o 
  -4  21  -6     2709.93     2563.77    309.30 o 
  -3  21  -6      302.30        0.00    427.73 o 
  -2  21  -6     1272.05     1166.18    434.84 o 
  -1  21  -6     6790.23     8064.88   1040.60 o 
   0  21  -6     3960.79     4770.75    816.47 o 
 -22  22  -6     1099.81      760.33    480.28 o 
 -21  22  -6     5057.99     6475.02    405.84 o 
 -20  22  -6       45.79      447.17    275.67 o 
 -19  22  -6     1146.20     1233.72    283.60 o 
 -18  22  -6     2872.63     2613.25    303.34 o 
 -17  22  -6     1066.73     1036.01    323.50 o 
 -16  22  -6      728.84      304.29    247.63 o 
 -15  22  -6     1111.95      987.65    257.70 o 
 -14  22  -6     1513.05     1817.10    285.06 o 
 -13  22  -6      100.52       18.17    242.63 o 
 -12  22  -6     2052.09     1667.74    278.62 o 
 -11  22  -6      441.85       53.13    245.99 o 
 -10  22  -6      686.71      868.59    310.82 o 
  -9  22  -6     3430.71     3204.86    311.31 o 
  -8  22  -6     1782.16     1427.94    279.99 o 
  -7  22  -6     1175.00      997.87    362.78 o 
  -6  22  -6     3783.81     3932.60    351.23 o 
  -5  22  -6      598.23        0.00    271.27 o 
  -4  22  -6      554.54      399.51    280.66 o 
  -3  22  -6     2032.99     1889.67    311.70 o 
  -2  22  -6     1181.16     1550.49    451.11 o 
  -1  22  -6     3486.70     6374.13   1160.67 o 
   0  22  -6     4457.85     5122.95    848.49 o 
 -23  23  -6     1711.15     1487.19    832.48 o 
 -22  23  -6      123.33     1426.54    300.93 o 
 -21  23  -6      231.39        0.00    271.53 o 
 -20  23  -6     1916.40     2591.61    325.01 o 
 -19  23  -6      905.37      463.03    283.22 o 
 -18  23  -6     1435.06     1092.21    285.74 o 
 -17  23  -6     2713.22     3370.66    331.26 o 
 -16  23  -6      500.94       35.80    255.55 o 
 -15  23  -6      299.38       36.51    248.74 o 
 -14  23  -6      846.41      873.66    274.41 o 
 -13  23  -6      401.20      164.89    261.11 o 
 -12  23  -6       40.58        0.00    256.86 o 
 -11  23  -6     2369.77     2149.69    300.32 o 
 -10  23  -6      800.73      586.38    278.90 o 
  -9  23  -6     1170.99      553.34    271.98 o 
  -8  23  -6     1992.14     2798.66    319.18 o 
  -7  23  -6      213.36      390.09    285.21 o 
  -6  23  -6      767.21      563.68    337.37 o 
  -5  23  -6     2042.23     2307.76    334.58 o 
  -4  23  -6      298.52        0.00    281.40 o 
  -3  23  -6      583.54        0.00    322.45 o 
  -2  23  -6     2889.03     3404.01    535.48 o 
  -1  23  -6     1330.54     1823.45    494.63 o 
   0  23  -6     1690.54     2833.63    736.42 o 
 -22  24  -6     1403.00     1733.17    315.09 o 
 -21  24  -6      121.64        0.00    281.19 o 
 -20  24  -6      687.02      209.78    293.50 o 
 -19  24  -6     3070.26     3794.48    364.34 o 
 -18  24  -6     1537.66     1708.88    310.46 o 
 -17  24  -6      813.37      767.97    420.42 o 
 -16  24  -6     1198.17     1414.16    293.50 o 
 -15  24  -6      128.97        0.00    275.17 o 
 -14  24  -6       14.75        0.00    259.00 o 
 -13  24  -6     2325.30     1767.26    339.17 o 
 -12  24  -6      187.45      449.27    314.26 o 
 -11  24  -6      687.97      707.12    284.08 o 
 -10  24  -6     2280.24     2289.24    399.76 o 
  -9  24  -6      126.44        0.00    277.07 o 
  -8  24  -6      595.07      386.92    288.97 o 
  -7  24  -6     2349.35     3446.22    354.42 o 
  -6  24  -6      734.95      397.63    397.45 o 
  -5  24  -6      603.05      788.80    320.75 o 
  -4  24  -6     1751.42     1904.10    546.91 o 
  -3  24  -6      222.78      976.43    377.32 o 
  -2  24  -6      709.35     1267.39    378.06 o 
 -21  25  -6     1614.36     2343.47    367.41 o 
 -20  25  -6      254.55      587.60    296.60 o 
 -19  25  -6      312.19        0.00    280.15 o 
 -18  25  -6     2671.40     3788.17    350.58 o 
 -17  25  -6      672.40      648.56    346.66 o 
 -16  25  -6      355.97      146.96    272.95 o 
 -15  25  -6     1186.68     1569.14    317.86 o 
 -14  25  -6      198.79      150.77    376.27 o 
 -13  25  -6      652.60     1089.32    304.36 o 
 -12  25  -6     3596.33     3611.01    359.94 o 
 -11  25  -6      399.81      750.39    301.63 o 
 -10  25  -6      613.75      444.84    358.16 o 
  -9  25  -6     1357.42     1321.47    319.75 o 
  -8  25  -6      227.60        0.00    381.27 o 
  -7  25  -6      417.81      181.28    494.50 o 
  -6  25  -6     1997.39     2977.78    450.59 o 
  -5  25  -6      322.95      451.17    316.51 o 
  -4  25  -6      378.26      452.59    350.48 o 
 -19  26  -6       79.30        0.00    282.73 o 
 -18  26  -6      189.49      516.92    298.73 o 
 -17  26  -6     1342.88     2248.31    335.88 o 
 -16  26  -6      125.21      210.87    290.77 o 
 -15  26  -6       97.97        0.00    300.49 o 
 -14  26  -6     2496.22     2659.43    350.09 o 
 -13  26  -6      921.67     1410.77    310.64 o 
 -12  26  -6      804.55     1140.08    309.95 o 
 -11  26  -6     1886.30     2503.68    341.41 o 
 -10  26  -6      147.23        0.00    287.69 o 
  -9  26  -6      311.95        0.00    296.90 o 
  -8  26  -6     1217.51     1693.09    340.65 o 
  -7  26  -6      222.83      527.22    317.05 o 
  -1   2  -5     5076.89     4978.95     80.32 o 
  -2   3  -5     6967.15     6706.88     82.06 o 
  -1   3  -5    93673.23    96219.70    754.82 o 
  -3   4  -5    29935.56    31338.19    249.59 o 
  -2   4  -5   152775.36   154115.42   1133.32 o 
  -1   4  -5     8067.21     7676.42     99.14 o 
  -4   5  -5    72570.80    75190.74    673.79 o 
  -3   5  -5     6744.19     7108.52    101.60 o 
  -2   5  -5    91123.55    90717.23    746.52 o 
  -1   5  -5    62258.77    62901.47    601.75 o 
  -5   6  -5     2699.49     2334.88     70.92 o 
  -4   6  -5    81171.96    84607.00    691.00 o 
  -3   6  -5   255757.28   259596.53   2067.15 o 
  -2   6  -5     2140.29     2913.67     70.25 o 
  -1   6  -5    19131.29    20687.61    237.55 o 
  -6   7  -5     6115.64     6446.55    126.77 o 
  -5   7  -5    36968.18    38979.32    360.10 o 
  -4   7  -5    10988.36    10337.46    135.19 o 
  -3   7  -5    99713.63   102501.79    849.38 o 
  -2   7  -5    30317.38    32370.21    333.37 o 
  -1   7  -5      375.08      243.08     67.92 o 
  -7   8  -5     6124.48     6729.35    125.04 o 
  -6   8  -5    10455.96    10521.93    142.59 o 
  -5   8  -5    27901.37    28571.86    267.05 o 
  -4   8  -5    13865.66    12130.79    147.12 o 
  -3   8  -5     5931.98     5012.11     93.58 o 
  -2   8  -5    26494.41    24973.17    299.70 o 
  -1   8  -5    11712.58    12643.38    199.40 o 
  -8   9  -5      882.73      810.77     76.94 o 
  -7   9  -5     5361.40     4611.19    101.70 o 
  -6   9  -5    30054.57    30195.09    303.54 o 
  -5   9  -5    15260.43    15247.92    182.47 o 
  -4   9  -5    30315.50    31302.76    290.74 o 
  -3   9  -5    43895.32    44725.77    417.00 o 
  -2   9  -5      273.57      162.14     59.68 o 
  -1   9  -5    11556.91    11684.86    183.75 o 
  -9  10  -5     1172.74      963.34     83.92 o 
  -8  10  -5    59748.96    64186.37    598.74 o 
  -7  10  -5     2597.98     2251.89     88.67 o 
  -6  10  -5     1486.39     1360.51     81.45 o 
  -5  10  -5    22000.42    21958.47    233.10 o 
  -4  10  -5     6891.54     7417.89    137.63 o 
  -3  10  -5    18067.57    17840.13    245.34 o 
  -2  10  -5    34283.93    35561.75    383.04 o 
  -1  10  -5       42.64        0.00     75.95 o 
 -10  11  -5      698.80      764.66     87.02 o 
  -9  11  -5     2869.64     2421.52    101.64 o 
  -8  11  -5     2292.15     2411.38    100.61 o 
  -7  11  -5    37745.50    39124.90    393.71 o 
  -6  11  -5    27581.61    28490.90    297.98 o 
  -5  11  -5      793.42      362.64     72.92 o 
  -4  11  -5    44189.21    45267.98    464.77 o 
  -3  11  -5     1645.93     1375.67     93.93 o 
  -2  11  -5    14392.29    14225.92    245.77 o 
  -1  11  -5      579.22      486.13     93.02 o 
 -11  12  -5      429.64      233.92     83.52 o 
 -10  12  -5     6910.93     7187.48    211.86 o 
  -9  12  -5    11652.30    11597.40    186.30 o 
  -8  12  -5     4695.77     4250.33    120.14 o 
  -7  12  -5      652.31      700.56     90.11 o 
  -6  12  -5    17623.99    17950.40    248.43 o 
  -5  12  -5    15282.91    14016.49    208.67 o 
  -4  12  -5     4416.85     3695.93    118.56 o 
  -3  12  -5     3101.65     2801.33    115.64 o 
  -2  12  -5     7759.90     6601.88    216.79 o 
  -1  12  -5     2369.45     2134.45    125.41 o 
 -12  13  -5     1468.54     1643.80    123.51 o 
 -11  13  -5      718.03      516.02     96.20 o 
 -10  13  -5     3446.91     3504.77    125.03 o 
  -9  13  -5     6396.79     7017.09    154.77 o 
  -8  13  -5     3366.05     2800.57    114.83 o 
  -7  13  -5     8137.79     8749.54    200.38 o 
  -6  13  -5     1487.64     1304.25     80.95 o 
  -5  13  -5     2360.71     2550.26     93.55 o 
  -4  13  -5     1407.45     1294.56     98.44 o 
  -3  13  -5     3400.37     3243.50    128.24 o 
  -2  13  -5     9526.20     9494.45    283.96 o 
  -1  13  -5     2343.40     1568.30    123.90 o 
 -13  14  -5      231.39        7.49    124.36 o 
 -12  14  -5     8908.67    10421.70    252.68 o 
 -11  14  -5    15093.86    15477.55    278.81 o 
 -10  14  -5     5232.55     4820.73    151.92 o 
  -9  14  -5      945.58     1053.86    114.22 o 
  -8  14  -5      174.98        0.00     99.91 o 
  -7  14  -5     3311.64     3153.35    128.19 o 
  -6  14  -5     2679.24     2136.05    133.95 o 
  -5  14  -5     3977.89     3431.16    128.77 o 
  -4  14  -5    17046.78    17560.61    272.76 o 
  -3  14  -5     7639.09     8630.83    207.42 o 
  -2  14  -5      674.10      208.16    110.54 o 
  -1  14  -5     3517.88     3774.19    166.87 o 
 -14  15  -5     2469.50     2352.04    179.56 o 
 -13  15  -5     3294.15     2967.48    185.27 o 
 -12  15  -5     1684.08     1459.72    148.40 o 
 -11  15  -5     5392.28     5621.48    193.28 o 
 -10  15  -5    15033.68    14700.71    300.46 o 
  -9  15  -5    12538.09    13747.33    267.83 o 
  -8  15  -5      496.70      108.53    113.14 o 
  -7  15  -5    13945.22    15232.19    248.27 o 
  -6  15  -5    20528.89    19638.49    274.04 o 
  -5  15  -5     3222.43     3617.03    140.58 o 
  -4  15  -5     3679.76     3311.81    138.89 o 
  -3  15  -5    19224.82    19568.60    314.63 o 
  -2  15  -5     7800.11     7027.11    201.34 o 
  -1  15  -5      820.37      874.37    163.27 o 
 -15  16  -5      795.58      191.72    165.75 o 
 -14  16  -5     2105.31     1934.82    165.07 o 
 -13  16  -5     6244.27     6035.32    235.64 o 
 -12  16  -5     6627.09     6513.14    284.62 o 
 -11  16  -5     4327.28     4002.32    176.27 o 
 -10  16  -5      715.19      608.62    131.64 o 
  -9  16  -5     2442.38     1994.09    148.85 o 
  -8  16  -5     8124.39     7559.50    217.92 o 
  -7  16  -5     1981.91     2149.96    117.08 o 
  -6  16  -5    19261.30    21908.05    321.11 o 
  -5  16  -5    20669.88    18306.34    309.33 o 
  -4  16  -5     4855.30     4917.67    163.07 o 
  -3  16  -5      565.94      200.85    125.41 o 
  -2  16  -5     2293.62     2394.59    175.80 o 
  -1  16  -5     4020.55     3616.56    212.32 o 
 -16  17  -5     1980.23     1949.62    212.50 o 
 -15  17  -5     5417.47     6291.23    271.20 o 
 -14  17  -5      999.75      654.20    177.50 o 
 -13  17  -5     1840.62     1614.26    169.30 o 
 -12  17  -5     1221.95     1191.71    157.26 o 
 -11  17  -5    14642.30    14278.24    338.84 o 
 -10  17  -5    10252.86    11483.13    349.44 o 
  -9  17  -5      428.45      180.12    125.71 o 
  -8  17  -5    14249.17    15128.47    269.30 o 
  -7  17  -5    11092.54    10141.98    206.94 o 
  -6  17  -5     5113.15     5623.48    189.01 o 
  -5  17  -5     4299.67     4470.36    188.27 o 
  -4  17  -5     1364.15     1165.64    159.46 o 
  -3  17  -5     8369.16     8196.63    412.87 o 
  -2  17  -5     3371.78     4643.87    272.92 o 
  -1  17  -5      855.07      301.76    220.16 o 
 -17  18  -5      718.24      484.84    234.34 o 
 -16  18  -5     1851.04      920.37    203.30 o 
 -15  18  -5     5848.41     5569.54    270.37 o 
 -14  18  -5     2660.16     2742.89    220.94 o 
 -13  18  -5     3742.89     3549.74    225.94 o 
 -12  18  -5     1904.28     2375.48    210.04 o 
 -11  18  -5     1057.27     1462.55    189.44 o 
 -10  18  -5     8559.46     8238.23    277.90 o 
  -9  18  -5      381.45      160.82    161.16 o 
  -8  18  -5     3436.63     3901.75    189.85 o 
  -7  18  -5    16422.80    18589.71    410.30 o 
  -6  18  -5     4237.01     3993.88    217.06 o 
  -5  18  -5      346.43        0.00    159.59 o 
  -4  18  -5     1667.33     2261.84    234.96 o 
  -3  18  -5     2772.09     2291.65    275.17 o 
  -2  18  -5     4781.87     4053.94    359.79 o 
  -1  18  -5      821.70      922.62    384.22 o 
 -18  19  -5      616.84        0.00    229.42 o 
 -17  19  -5     1115.76      234.99    238.87 o 
 -16  19  -5     3118.84     4756.80    321.67 o 
 -15  19  -5     3708.61     3017.40    259.31 o 
 -14  19  -5     4885.94     4258.59    274.99 o 
 -13  19  -5       58.46        0.00    181.83 o 
 -12  19  -5    12758.27    13996.29    456.39 o 
 -11  19  -5     5673.38     5275.11    263.44 o 
 -10  19  -5      139.72        0.00    177.50 o 
  -9  19  -5     4934.39     4021.34    242.07 o 
  -8  19  -5     6295.25     5980.04    328.93 o 
  -7  19  -5     2656.72     2783.35    243.95 o 
  -6  19  -5     2812.16     3482.06    258.04 o 
  -5  19  -5     2379.83     2229.81    263.42 o 
  -4  19  -5     3174.22     2330.08    275.72 o 
  -3  19  -5     2524.73     3205.37    360.24 o 
  -2  19  -5     1946.81     1513.18    310.82 o 
  -1  19  -5      570.31      432.97    378.09 o 
 -19  20  -5      101.09        0.00    258.80 o 
 -18  20  -5      720.73     1557.13    267.54 o 
 -17  20  -5     1510.51      660.14    242.90 o 
 -16  20  -5     1411.36     1274.01    254.19 o 
 -15  20  -5      905.00     1048.79    259.67 o 
 -14  20  -5     2843.41     2308.42    277.07 o 
 -13  20  -5     2936.37     3224.44    293.82 o 
 -12  20  -5      425.84        3.87    235.63 o 
 -11  20  -5     3676.05     3622.11    330.19 o 
 -10  20  -5     2422.44     2158.40    238.38 o 
  -9  20  -5     2536.78     2863.63    323.50 o 
  -8  20  -5     2430.83     2674.24    309.64 o 
  -7  20  -5     3570.41     3777.97    439.04 o 
  -6  20  -5      174.29        0.00    233.11 o 
  -5  20  -5      486.49      348.39    252.72 o 
  -4  20  -5     1581.75     1205.36    263.63 o 
  -3  20  -5     1844.66     1957.33    330.43 o 
  -2  20  -5      273.57      653.63    395.72 o 
  -1  20  -5      320.60        0.00    416.24 o 
 -20  21  -5      151.88        0.00    288.84 o 
 -19  21  -5      303.61      270.84    243.52 o 
 -18  21  -5      217.70      507.06    247.90 o 
 -17  21  -5      637.92      934.01    256.49 o 
 -16  21  -5       50.66        0.00    223.57 o 
 -15  21  -5      578.00      428.62    247.17 o 
 -14  21  -5       39.33        0.00    231.45 o 
 -13  21  -5      844.60      549.97    238.81 o 
 -12  21  -5      339.49      116.52    250.21 o 
 -11  21  -5      459.12      351.77    253.44 o 
 -10  21  -5      165.22        0.00    233.45 o 
  -9  21  -5     1220.90     1159.67    263.24 o 
  -8  21  -5      388.34      462.79    246.86 o 
  -7  21  -5       32.06        0.00    236.61 o 
  -6  21  -5      153.57        0.00    245.66 o 
  -5  21  -5      542.61      501.84    263.24 o 
  -4  21  -5      216.55        0.00    251.85 o 
  -3  21  -5      232.83      113.57    304.74 o 
  -2  21  -5      168.45      249.29    400.23 o 
  -1  21  -5        9.45      882.86    424.40 o 
 -21  22  -5       60.43        0.00    268.76 o 
 -20  22  -5       91.02      385.44    268.75 o 
 -19  22  -5      522.38      417.56    325.43 o 
 -18  22  -5      342.69      543.81    263.61 o 
 -17  22  -5     1280.46     1533.17    276.73 o 
 -16  22  -5      309.78        0.00    245.46 o 
 -15  22  -5     1026.18      496.02    321.11 o 
 -14  22  -5      523.09      403.73    253.44 o 
 -13  22  -5      306.40      554.75    255.96 o 
 -12  22  -5      607.60      478.82    250.54 o 
 -11  22  -5      445.43      167.41    240.47 o 
 -10  22  -5      269.79      363.05    256.66 o 
  -9  22  -5      636.32      937.83    264.30 o 
  -8  22  -5      170.77       28.66    257.07 o 
  -7  22  -5      112.01      155.57    256.22 o 
  -6  22  -5      672.32     1343.35    277.80 o 
  -5  22  -5      720.70        0.00    272.89 o 
  -4  22  -5       19.00        0.00    250.23 o 
  -3  22  -5      265.79        0.00    315.67 o 
  -2  22  -5       71.58      573.80    428.38 o 
  -1  22  -5       35.71      572.49    424.40 o 
 -22  23  -5        4.80      294.64    281.10 o 
 -21  23  -5      251.97      178.52    274.03 o 
 -20  23  -5      136.99        0.00    260.51 o 
 -19  23  -5     1206.05     1363.06    302.71 o 
 -18  23  -5     1294.82      941.66    287.85 o 
 -17  23  -5     3013.44     3393.66    322.96 o 
 -16  23  -5     1240.48     1110.53    395.14 o 
 -15  23  -5      570.94      608.57    267.54 o 
 -14  23  -5     1563.13     1329.24    295.56 o 
 -13  23  -5     1594.18     2104.58    289.85 o 
 -12  23  -5       34.77        0.00    265.90 o 
 -11  23  -5      707.45      903.52    268.99 o 
 -10  23  -5     2359.70     3333.44    329.14 o 
  -9  23  -5      222.18        0.00    260.70 o 
  -8  23  -5     1620.93     1663.82    335.06 o 
  -7  23  -5      956.11      758.40    288.25 o 
  -6  23  -5      236.46       39.06    322.45 o 
  -5  23  -5      636.84     1055.91    304.00 o 
  -4  23  -5      760.74      246.49    287.05 o 
  -3  23  -5      122.10        0.00    322.68 o 
  -2  23  -5      191.88      472.27    430.17 o 
  -1  23  -5       44.84        0.00    435.72 o 
 -23  24  -5       44.25        0.00    352.20 o 
 -22  24  -5      202.80        0.00    264.07 o 
 -21  24  -5      127.96        8.03    307.33 o 
 -20  24  -5      770.31     1503.98    312.50 o 
 -19  24  -5     1519.23     1095.82    296.31 o 
 -18  24  -5     2001.46     1988.50    310.94 o 
 -17  24  -5     1358.15     1904.39    312.97 o 
 -16  24  -5     2074.11     1824.62    308.77 o 
 -15  24  -5      835.93      382.57    276.08 o 
 -14  24  -5      162.01      301.39    298.89 o 
 -13  24  -5     1819.37     2526.80    319.18 o 
 -12  24  -5     1521.93     2412.91    345.31 o 
 -11  24  -5      571.04     1069.51    287.05 o 
 -10  24  -5     1250.17     1109.37    372.03 o 
  -9  24  -5      872.47        4.65    269.40 o 
  -8  24  -5      163.88        0.00    287.09 o 
  -7  24  -5      430.91      806.61    452.90 o 
  -6  24  -5     1675.57     1969.87    339.59 o 
  -5  24  -5      311.74      725.37    297.50 o 
  -4  24  -5      527.83      770.80    364.62 o 
  -3  24  -5       95.43        0.00    337.28 o 
  -2  24  -5       10.07      125.63    344.50 o 
 -21  25  -5      315.98      209.50    280.58 o 
 -20  25  -5      707.23      651.76    292.26 o 
 -19  25  -5      919.83     1892.36    322.22 o 
 -18  25  -5     1525.52     1353.59    309.42 o 
 -17  25  -5      417.52      475.57    289.13 o 
 -16  25  -5      224.28        0.00    283.14 o 
 -15  25  -5     1218.12     1454.13    306.60 o 
 -14  25  -5      241.56       28.82    280.70 o 
 -13  25  -5      187.66      718.77    283.06 o 
 -12  25  -5       44.53      377.87    289.10 o 
 -11  25  -5     1937.95     2648.38    342.30 o 
 -10  25  -5      679.36      303.84    285.57 o 
  -9  25  -5      819.05      635.25    301.49 o 
  -8  25  -5      275.88      521.94    305.48 o 
  -7  25  -5       79.32      541.38    292.05 o 
  -6  25  -5      109.63      351.88    292.91 o 
  -5  25  -5      579.77      365.54    359.79 o 
  -4  25  -5       84.53      321.93    592.84 o 
 -19  26  -5      481.80      139.48    277.95 o 
 -18  26  -5      191.53        0.00    276.36 o 
 -17  26  -5      388.68      695.94    332.75 o 
 -16  26  -5      182.21      413.65    290.02 o 
 -15  26  -5      190.15       85.53    277.09 o 
 -14  26  -5      304.12      162.23    283.20 o 
 -13  26  -5      283.23      693.98    303.29 o 
 -12  26  -5      774.55     1723.19    322.60 o 
 -11  26  -5      666.02      480.78    302.40 o 
 -10  26  -5      420.80      370.43    295.13 o 
  -9  26  -5      226.98      306.72    305.72 o 
  -8  26  -5      159.28        0.00    290.77 o 
  -7  26  -5      246.76      180.23    304.28 o 
 -16  27  -5      356.77      841.23    424.40 o 
 -15  27  -5      313.17      469.07    372.03 o 
 -14  27  -5       81.96        0.00    278.25 o 
 -13  27  -5      115.97        0.00    284.22 o 
 -12  27  -5      530.62     1084.24    326.11 o 
 -11  27  -5      599.41      438.01    624.36 o 
  -1   1  -4   134340.36   134391.89   1529.39 o 
   0   1  -4    23261.12    23700.00    315.59 o 
  -2   2  -4     7909.32     7005.55    117.01 o 
  -1   2  -4     5159.88     5520.02     82.74 o 
   0   2  -4    15040.17    17518.12    247.00 o 
  -3   3  -4   289835.34   290571.63   3389.86 o 
  -2   3  -4     1346.64      956.60     36.73 o 
  -1   3  -4     2063.53     2159.10     48.18 o 
   0   3  -4   323036.06   341622.31   3802.42 o 
  -4   4  -4    24855.04    26617.78    395.16 o 
  -3   4  -4    96600.25   100068.73    818.60 o 
  -2   4  -4    40246.09    38753.09    318.01 o 
  -1   4  -4   242451.22   254032.39   2072.03 o 
   0   4  -4    41558.21    48613.37    680.45 o 
  -5   5  -4    89158.57    93492.22   1153.01 o 
  -4   5  -4    86074.80    87075.26    770.02 o 
  -3   5  -4    87689.98    91023.41    727.33 o 
  -2   5  -4    20876.83    20350.77    204.78 o 
  -1   5  -4   145208.38   146595.64   1350.03 o 
   0   5  -4   253996.58   270953.38   3825.67 o 
  -6   6  -4    14766.79    12688.04    225.77 o 
  -5   6  -4    84906.68    85600.41    748.34 o 
  -4   6  -4    64568.21    62927.10    548.87 o 
  -3   6  -4    29945.55    29492.51    264.41 o 
  -2   6  -4   327522.94   326192.97   2850.86 o 
  -1   6  -4    31780.95    32755.37    354.24 o 
   0   6  -4   205482.28   205143.84   2870.77 o 
  -7   7  -4    34778.57    39677.04    525.34 o 
  -6   7  -4    27669.13    28878.72    291.36 o 
  -5   7  -4     2371.16     2314.83     73.43 o 
  -4   7  -4   144693.81   156464.08   1279.04 o 
  -3   7  -4    45726.21    41656.30    376.45 o 
  -2   7  -4    93327.84    97078.13    943.31 o 
  -1   7  -4   136871.92   143458.20   1415.91 o 
   0   7  -4    22149.16    22257.01    423.60 o 
  -8   8  -4    33667.95    35299.53    464.47 o 
  -7   8  -4   121923.05   124687.59   1024.16 o 
  -6   8  -4    66908.88    66481.70    587.56 o 
  -5   8  -4    26052.88    28391.63    286.22 o 
  -4   8  -4    19844.32    19650.49    218.16 o 
  -3   8  -4   101625.62   103617.72    948.34 o 
  -2   8  -4    26951.97    27371.31    306.68 o 
  -1   8  -4   128459.24   128393.71   1151.91 o 
   0   8  -4    26953.44    25195.28    387.71 o 
  -9   9  -4   226927.42   216310.78   2476.01 o 
  -8   9  -4    16371.96    14540.08    183.73 o 
  -7   9  -4     7703.03     7219.23    124.77 o 
  -6   9  -4    52544.47    54503.25    475.29 o 
  -5   9  -4   113013.86   110320.70    901.32 o 
  -4   9  -4    20261.88    20924.90    219.01 o 
  -3   9  -4    24543.39    23696.41    251.27 o 
  -2   9  -4    22889.23    22578.65    264.38 o 
  -1   9  -4    42953.81    42529.28    432.31 o 
   0   9  -4   104851.88   103498.35   1401.74 o 
 -10  10  -4    27319.08    25427.46    407.36 o 
  -9  10  -4    34746.85    36822.04    363.81 o 
  -8  10  -4   109664.58   108979.39    913.88 o 
  -7  10  -4   111097.25   107668.80    928.50 o 
  -6  10  -4    15527.63    14574.41    197.66 o 
  -5  10  -4    11676.84    10866.82    167.90 o 
  -4  10  -4   100589.55   103743.54    909.30 o 
  -3  10  -4    18092.48    17014.35    232.82 o 
  -2  10  -4    24790.14    25108.93    307.24 o 
  -1  10  -4    23419.84    25463.33    301.46 o 
   0  10  -4    38222.07    40365.60    684.38 o 
 -11  11  -4    15790.68    14639.95    301.23 o 
 -10  11  -4    18825.26    20036.89    248.77 o 
  -9  11  -4    27618.54    27940.89    301.37 o 
  -8  11  -4     6072.48     6132.33    124.99 o 
  -7  11  -4    19562.99    18274.63    227.70 o 
  -6  11  -4   149845.19   153765.20   1293.94 o 
  -5  11  -4     9996.64     8595.66    167.13 o 
  -4  11  -4     5750.59     5513.87    118.80 o 
  -3  11  -4    53068.48    51917.24    548.24 o 
  -2  11  -4    25149.55    23919.58    335.96 o 
  -1  11  -4    26879.31    27492.81    350.73 o 
   0  11  -4     8281.42     6490.09    238.15 o 
 -12  12  -4    15986.89    14540.65    337.93 o 
 -11  12  -4    53914.59    53458.23    548.30 o 
 -10  12  -4     3433.91     2856.26    106.69 o 
  -9  12  -4    14377.78    15324.76    206.76 o 
  -8  12  -4    56617.97    58348.41    554.64 o 
  -7  12  -4    15068.73    15115.09    219.65 o 
  -6  12  -4     5853.85     5530.69    123.64 o 
  -5  12  -4    73909.93    76317.63    742.32 o 
  -4  12  -4     5790.58     5479.85    140.10 o 
  -3  12  -4     1814.46     1264.84    101.87 o 
  -2  12  -4    14833.07    16575.32    275.68 o 
  -1  12  -4     2813.91     1871.07    112.91 o 
   0  12  -4    45903.41    45701.40    772.91 o 
 -13  13  -4    34901.55    36604.54    678.30 o 
 -12  13  -4     3143.28     2239.70    125.98 o 
 -11  13  -4    16559.86    16533.12    278.29 o 
 -10  13  -4    19222.10    19346.73    275.15 o 
  -9  13  -4     8364.54     9272.74    192.80 o 
  -8  13  -4    21094.80    20859.31    278.35 o 
  -7  13  -4    28982.74    30060.47    359.22 o 
  -6  13  -4    10605.08    10980.78    196.73 o 
  -5  13  -4     1598.96     1361.83     99.25 o 
  -4  13  -4    43999.65    41992.45    471.77 o 
  -3  13  -4     6190.94     5996.11    159.05 o 
  -2  13  -4    10312.84    10490.68    227.57 o 
  -1  13  -4    42650.79    43190.32    505.31 o 
   0  13  -4     3200.54     4400.09    291.12 o 
 -14  14  -4     3070.18     1314.86    252.53 o 
 -13  14  -4    16719.52    15079.46    351.79 o 
 -12  14  -4    20374.73    19278.78    371.71 o 
 -11  14  -4     1268.92      965.86    126.69 o 
 -10  14  -4    24932.27    24772.02    359.26 o 
  -9  14  -4     5432.39     4562.65    145.67 o 
  -8  14  -4    27977.52    27937.08    360.92 o 
  -7  14  -4     5928.31     5444.52    142.22 o 
  -6  14  -4    23623.48    24771.06    313.17 o 
  -5  14  -4     4298.67     3557.79    144.41 o 
  -4  14  -4      223.46       37.74     95.20 o 
  -3  14  -4    28963.61    28145.31    382.62 o 
  -2  14  -4     3521.95     3668.73    155.20 o 
  -1  14  -4    13372.08    13888.85    284.74 o 
   0  14  -4    33511.46    32393.83    636.96 o 
 -15  15  -4     2869.09     1998.18    276.32 o 
 -14  15  -4    11016.02    11199.00    345.22 o 
 -13  15  -4      243.86        0.00    154.14 o 
 -12  15  -4     9423.20    10087.62    330.42 o 
 -11  15  -4     3464.28     2983.61    151.16 o 
 -10  15  -4    22909.43    23403.32    379.24 o 
  -9  15  -4     9572.72    10110.66    248.34 o 
  -8  15  -4     1047.23      577.37    111.44 o 
  -7  15  -4    13699.30    14477.59    242.42 o 
  -6  15  -4     1249.42     1177.59     90.64 o 
  -5  15  -4    21586.39    22614.71    322.15 o 
  -4  15  -4     3506.93     3372.37    147.31 o 
  -3  15  -4       25.89        0.00    105.37 o 
  -2  15  -4    17721.31    17311.10    292.91 o 
  -1  15  -4     1724.23     2683.38    200.17 o 
   0  15  -4     3276.76     2960.88    251.67 o 
 -16  16  -4     1754.79     1044.83    256.30 o 
 -15  16  -4     2351.87     2788.89    175.88 o 
 -14  16  -4      174.36      101.18    163.92 o 
 -13  16  -4     4955.29     4574.81    216.58 o 
 -12  16  -4     5533.50     5572.36    224.76 o 
 -11  16  -4     6599.58     6139.94    360.03 o 
 -10  16  -4      930.69      692.24    134.60 o 
  -9  16  -4    14174.02    13729.85    277.27 o 
  -8  16  -4     6045.89     5447.41    179.11 o 
  -7  16  -4     2375.50     2111.49    126.64 o 
  -6  16  -4     7525.21     8259.48    198.37 o 
  -5  16  -4     3338.12     3290.00    146.40 o 
  -4  16  -4     7538.61     7346.72    203.89 o 
  -3  16  -4     1296.92     1240.59    145.11 o 
  -2  16  -4      425.15      433.88    141.01 o 
  -1  16  -4     3237.77     3212.78    202.05 o 
   0  16  -4      313.96        0.00    242.91 o 
 -17  17  -4     4749.79     5702.80    390.56 o 
 -16  17  -4     7326.02     7365.02    288.11 o 
 -15  17  -4     3952.25     3798.43    279.22 o 
 -14  17  -4       32.60        0.00    139.92 o 
 -13  17  -4     4749.98     4630.66    201.49 o 
 -12  17  -4     2184.16     1634.10    152.90 o 
 -11  17  -4     6826.78     6000.01    205.71 o 
 -10  17  -4     3443.68     3905.49    175.47 o 
  -9  17  -4      474.77      199.31    131.55 o 
  -8  17  -4     6627.97     6623.75    211.83 o 
  -7  17  -4     2868.07     2675.16    120.62 o 
  -6  17  -4     1998.44     1754.24    144.03 o 
  -5  17  -4     4436.69     3762.65    170.10 o 
  -4  17  -4     2643.84     2823.10    179.07 o 
  -3  17  -4     1661.09     1408.80    175.66 o 
  -2  17  -4       21.07        0.00    170.84 o 
  -1  17  -4     1754.11     1442.03    218.78 o 
   0  17  -4      915.75      518.19    321.29 o 
 -18  18  -4     5054.38     4090.99    504.29 o 
 -17  18  -4     1868.10      869.53    194.66 o 
 -16  18  -4     3064.05     4658.87    338.91 o 
 -15  18  -4     9441.26    11150.10    359.92 o 
 -14  18  -4     6356.93     5460.38    255.07 o 
 -13  18  -4     1292.76      720.42    177.65 o 
 -12  18  -4     2136.18     2294.11    189.56 o 
 -11  18  -4     3759.54     3224.78    205.50 o 
 -10  18  -4     3377.98     2791.24    198.95 o 
  -9  18  -4     2760.33     2480.30    230.42 o 
  -8  18  -4     2583.72     2215.45    145.35 o 
  -7  18  -4     7960.00     9183.06    298.21 o 
  -6  18  -4      941.48      892.83    169.58 o 
  -5  18  -4      642.23      410.66    166.34 o 
  -4  18  -4     1267.20     1599.28    187.17 o 
  -3  18  -4     2028.40     1990.06    231.92 o 
  -2  18  -4     1828.71     2094.81    275.91 o 
  -1  18  -4      601.29       64.04    339.61 o 
   0  18  -4      783.47        0.00    480.28 o 
 -19  19  -4     1905.92      977.26    576.33 o 
 -18  19  -4     3637.58     4037.88    313.16 o 
 -17  19  -4     6327.29     6088.12    368.38 o 
 -16  19  -4     4938.81     4487.99    324.57 o 
 -15  19  -4     1436.32     2339.09    221.87 o 
 -14  19  -4     3449.11     3501.91    246.15 o 
 -13  19  -4    10536.04     9612.76    436.62 o 
 -12  19  -4     2146.37     2347.61    218.21 o 
 -11  19  -4      308.94      429.65    191.78 o 
 -10  19  -4     7073.37     6826.32    280.95 o 
  -9  19  -4     5079.46     5170.33    283.90 o 
  -8  19  -4      779.33      526.20    185.22 o 
  -7  19  -4     5835.29     6359.73    293.54 o 
  -6  19  -4     7289.15     7692.43    334.00 o 
  -5  19  -4       78.47        0.00    190.97 o 
  -4  19  -4     2001.67     1748.88    236.45 o 
  -3  19  -4      514.56      673.39    291.47 o 
  -2  19  -4      298.36      444.67    287.78 o 
  -1  19  -4     5597.26     6510.27    600.35 o 
   0  19  -4     1698.77     2737.58    608.35 o 
 -20  20  -4     2073.79     2190.34    437.58 o 
 -19  20  -4       23.55      239.63    272.67 o 
 -18  20  -4     3114.32     2779.08    374.77 o 
 -17  20  -4     3773.21     4810.03    326.70 o 
 -16  20  -4     4507.08     4190.40    308.14 o 
 -15  20  -4     8056.07     8189.72    480.63 o 
 -14  20  -4      442.41      333.42    353.54 o 
 -13  20  -4      146.96        0.00    200.74 o 
 -12  20  -4    16630.89    17301.28    491.84 o 
 -11  20  -4     3205.85     2489.67    245.10 o 
 -10  20  -4      419.71        0.00    199.13 o 
  -9  20  -4    12103.31    13762.24    479.25 o 
  -8  20  -4     9458.15    11382.85    396.51 o 
  -7  20  -4     3243.52     3177.51    261.50 o 
  -6  20  -4     5028.76     4897.83    337.28 o 
  -5  20  -4     1978.88     1448.94    374.31 o 
  -4  20  -4       58.78        0.00    239.75 o 
  -3  20  -4     4165.30     4641.26    399.58 o 
  -2  20  -4     1015.17      738.07    384.39 o 
  -1  20  -4     4713.66     4495.66    544.31 o 
   0  20  -4    10814.77    13591.83   1088.63 o 
 -21  21  -4     2303.20     2509.83    544.31 o 
 -20  21  -4     2149.54     2339.36    321.45 o 
 -19  21  -4     2465.45     3584.04    328.18 o 
 -18  21  -4     1259.16     1066.11    262.07 o 
 -17  21  -4     4234.91     4005.78    323.14 o 
 -16  21  -4     2723.53     3328.27    305.08 o 
 -15  21  -4      133.54        0.00    247.87 o 
 -14  21  -4    11650.11    13191.47    492.94 o 
 -13  21  -4     1003.74     1041.49    264.30 o 
 -12  21  -4      198.39        0.00    237.54 o 
 -11  21  -4    10970.00    11408.73    596.17 o 
 -10  21  -4     3469.95     3206.87    305.17 o 
  -9  21  -4     2511.78     2157.47    279.93 o 
  -8  21  -4    12347.50    14295.79    521.19 o 
  -7  21  -4     6378.57     6584.59    365.99 o 
  -6  21  -4     2520.84     2245.01    309.64 o 
  -5  21  -4     4628.01     4936.30    352.87 o 
  -4  21  -4      693.87      188.39    256.22 o 
  -3  21  -4      866.18      580.45    313.48 o 
  -2  21  -4     6024.53     8612.72    633.93 o 
  -1  21  -4     5377.15     6291.03    582.91 o 
   0  21  -4     8233.74     7812.50    896.52 o 
 -22  22  -4     1107.84     2378.96    720.42 o 
 -21  22  -4      353.31      156.16    274.00 o 
 -20  22  -4      608.34       96.49    266.74 o 
 -19  22  -4     1816.43     1657.20    295.21 o 
 -18  22  -4     3485.37     3893.97    384.66 o 
 -17  22  -4     1618.92     1071.18    278.32 o 
 -16  22  -4     4152.75     3592.82    321.45 o 
 -15  22  -4      655.15      651.00    250.21 o 
 -14  22  -4      551.47      408.79    281.91 o 
 -13  22  -4    12007.04    13831.62    516.84 o 
 -12  22  -4      521.24      154.19    247.88 o 
 -11  22  -4      825.64      601.76    254.64 o 
 -10  22  -4     7472.38     7809.42    445.97 o 
  -9  22  -4     4749.10     4758.32    348.33 o 
  -8  22  -4     5186.61     5514.90    406.61 o 
  -7  22  -4     7365.59     7839.79    407.59 o 
  -6  22  -4     1155.60      747.68    280.97 o 
  -5  22  -4      353.03       94.58    263.24 o 
  -4  22  -4     3349.19     4299.41    354.52 o 
  -3  22  -4      961.56      410.56    352.27 o 
  -2  22  -4     4105.93     4231.03    560.32 o 
  -1  22  -4     8132.02     8531.47    679.21 o 
   0  22  -4     6058.21     9157.28    960.55 o 
 -23  23  -4      113.91        0.00    389.44 o 
 -22  23  -4      444.31      328.45    282.73 o 
 -21  23  -4      878.76      528.37    287.17 o 
 -20  23  -4      794.79      679.89    286.40 o 
 -19  23  -4      549.69      610.37    282.49 o 
 -18  23  -4     2436.50     2923.64    318.24 o 
 -17  23  -4     2135.39     3080.37    326.29 o 
 -16  23  -4      627.52      610.68    270.03 o 
 -15  23  -4     4692.34     4642.51    354.42 o 
 -14  23  -4      305.27      648.68    263.36 o 
 -13  23  -4      156.04       50.21    250.66 o 
 -12  23  -4     3890.62     3606.07    335.06 o 
 -11  23  -4     1394.07     1749.87    286.30 o 
 -10  23  -4     2802.81     3299.09    478.32 o 
  -9  23  -4     4712.85     4507.18    356.85 o 
  -8  23  -4     1374.64      922.51    339.68 o 
  -7  23  -4      710.94      591.04    279.02 o 
  -6  23  -4     2866.40     3044.89    333.19 o 
  -5  23  -4      543.08      638.36    294.22 o 
  -4  23  -4      156.90        0.00    271.33 o 
  -3  23  -4     2233.89     3326.77    425.65 o 
  -2  23  -4     2612.61     3077.75    530.61 o 
  -1  23  -4     1971.39     2860.93    519.26 o 
   0  23  -4     2632.21     2609.50    752.43 o 
 -23  24  -4      652.64      705.09    294.31 o 
 -22  24  -4      113.49        0.00    279.05 o 
 -21  24  -4       52.84      236.28    279.22 o 
 -20  24  -4      914.57     1156.04    301.75 o 
 -19  24  -4     1528.11     1434.59    294.52 o 
 -18  24  -4     1337.94     1713.64    305.59 o 
 -17  24  -4     1941.35     2102.25    305.60 o 
 -16  24  -4     1049.54      832.58    280.10 o 
 -15  24  -4      743.19      971.93    281.92 o 
 -14  24  -4     2103.24     2086.36    312.05 o 
 -13  24  -4      184.47      344.45    265.29 o 
 -12  24  -4      950.52     1244.83    284.56 o 
 -11  24  -4      877.40      970.03    286.69 o 
 -10  24  -4     1132.51      754.35    280.19 o 
  -9  24  -4      866.38      892.28    291.93 o 
  -8  24  -4     1699.63     1928.66    315.48 o 
  -7  24  -4      669.03     1009.23    291.10 o 
  -6  24  -4      372.31      670.73    303.53 o 
  -5  24  -4      689.93     1038.57    480.63 o 
  -4  24  -4      298.44      535.75    342.13 o 
  -3  24  -4      531.57        0.00    337.98 o 
  -2  24  -4     1276.25     1572.19    384.60 o 
  -1  24  -4      974.84     1519.29    514.98 o 
 -22  25  -4      475.15       66.63    384.39 o 
 -21  25  -4      418.70      465.74    291.96 o 
 -20  25  -4      559.69      345.62    351.64 o 
 -19  25  -4      917.21      776.71    292.22 o 
 -18  25  -4      858.97      758.15    294.74 o 
 -17  25  -4      489.58      646.19    275.29 o 
 -16  25  -4      728.32      584.67    288.45 o 
 -15  25  -4       36.10        0.00    388.20 o 
 -14  25  -4      228.06      191.47    268.31 o 
 -13  25  -4      117.58      207.36    273.52 o 
 -12  25  -4     1080.95     1585.44    316.26 o 
 -11  25  -4      548.82     1146.83    297.22 o 
 -10  25  -4      273.34        0.00    268.81 o 
  -9  25  -4      488.75      285.22    295.67 o 
  -8  25  -4      174.02      471.77    291.40 o 
  -7  25  -4      312.33     1244.62    360.47 o 
  -6  25  -4      327.45      796.35    318.68 o 
  -5  25  -4       98.62      251.42    345.07 o 
  -4  25  -4      149.56      419.25    340.16 o 
  -3  25  -4      182.37      768.44    576.33 o 
 -20  26  -4      381.62      649.73    341.99 o 
 -19  26  -4      304.63      572.86    303.39 o 
 -18  26  -4      707.97      811.14    291.22 o 
 -17  26  -4      377.63      885.94    291.53 o 
 -16  26  -4      120.17      167.11    291.24 o 
 -15  26  -4      108.70        0.00    278.96 o 
 -14  26  -4      598.34     1092.87    306.33 o 
 -13  26  -4      919.13     1085.77    296.87 o 
 -12  26  -4       12.04       20.31    275.83 o 
 -11  26  -4      504.00      219.21    293.47 o 
 -10  26  -4       71.79        0.00    272.06 o 
  -9  26  -4      241.04        0.00    289.99 o 
  -8  26  -4      148.94        0.00    309.64 o 
  -7  26  -4      149.81      305.64    295.84 o 
  -6  26  -4       31.07      268.35    290.11 o 
 -17  27  -4      578.16     1222.89    464.27 o 
 -16  27  -4      191.05       64.79    283.26 o 
 -15  27  -4      359.48      628.78    302.75 o 
 -14  27  -4       69.47        9.63    294.16 o 
 -13  27  -4      411.88      582.49    294.91 o 
 -12  27  -4      127.83       85.55    282.46 o 
 -11  27  -4       88.93        0.00    284.83 o 
 -10  27  -4       50.88       16.01    544.31 o 
  -1   2  -3     2437.34     2656.91     44.16 o 
  -2   3  -3    11527.17    13413.11    135.02 o 
  -1   3  -3     3700.48     3670.71     64.79 o 
  -3   4  -3        0.59       34.64     41.11 o 
  -2   4  -3    48669.83    50051.22    392.55 o 
  -1   4  -3   176690.27   183312.42   1691.68 o 
  -4   5  -3    15548.57    16300.55    169.55 o 
  -3   5  -3   305528.72   307441.38   2351.97 o 
  -2   5  -3     1782.47     1170.83     50.28 o 
  -1   5  -3    10339.84     8252.40    127.67 o 
  -5   6  -3    12672.82    12310.83    150.85 o 
  -4   6  -3     9246.71    10309.11    127.45 o 
  -3   6  -3    13005.75    13015.43    153.41 o 
  -2   6  -3   113774.75   118025.30   1065.51 o 
  -1   6  -3     6337.72     6002.27    126.57 o 
  -6   7  -3     2152.08     2511.98     68.24 o 
  -5   7  -3    21399.92    20522.87    216.80 o 
  -4   7  -3    51059.65    54052.19    464.29 o 
  -3   7  -3     1168.19     1651.48     69.54 o 
  -2   7  -3    10280.44     9652.99    171.72 o 
  -1   7  -3    11361.48    11964.21    182.55 o 
  -7   8  -3    10248.04    11122.69    166.93 o 
  -6   8  -3    27600.98    27791.80    304.38 o 
  -5   8  -3    18554.15    19118.85    221.82 o 
  -4   8  -3     2777.45     3592.39     95.40 o 
  -3   8  -3    18890.52    18249.58    228.68 o 
  -2   8  -3    17160.29    19540.98    254.31 o 
  -1   8  -3     8447.06     8188.37    156.25 o 
  -8   9  -3    30676.49    32102.94    308.35 o 
  -7   9  -3     6061.90     6278.18    123.38 o 
  -6   9  -3     8106.12     8599.45    154.65 o 
  -5   9  -3    20789.26    21535.10    235.51 o 
  -4   9  -3    76744.25    73721.13    687.01 o 
  -3   9  -3     5380.15     4349.83     95.61 o 
  -2   9  -3    49057.20    51442.20    487.60 o 
  -1   9  -3     5736.47     5181.13    145.45 o 
  -9  10  -3     1884.80     1518.59     80.49 o 
  -8  10  -3     9382.22    10444.17    158.37 o 
  -7  10  -3    70165.17    71042.58    632.23 o 
  -6  10  -3    88468.59    87496.29    762.06 o 
  -5  10  -3      182.70        0.00     60.41 o 
  -4  10  -3    76684.77    78400.93    684.91 o 
  -3  10  -3    33030.91    33895.56    332.42 o 
  -2  10  -3    17623.41    16895.22    224.01 o 
  -1  10  -3    11730.54    11668.53    179.58 o 
 -10  11  -3     6032.56     5697.43    123.12 o 
  -9  11  -3    32889.14    34225.77    351.02 o 
  -8  11  -3     5881.78     6080.90    125.56 o 
  -7  11  -3     2252.11     2021.86     84.56 o 
  -6  11  -3    50404.18    52174.94    456.11 o 
  -5  11  -3    84418.56    82005.65    698.73 o 
  -4  11  -3     1663.94     1084.96     84.42 o 
  -3  11  -3    88432.91    90274.30    858.50 o 
  -2  11  -3     2400.63     1494.50    105.87 o 
  -1  11  -3     6361.43     5144.65    141.66 o 
 -11  12  -3     1045.13     1195.68     98.83 o 
 -10  12  -3    20573.37    20945.99    276.63 o 
  -9  12  -3     5075.41     4915.85    116.14 o 
  -8  12  -3    32485.33    35361.36    356.64 o 
  -7  12  -3    19209.43    20808.74    256.00 o 
  -6  12  -3      817.22      485.46     78.51 o 
  -5  12  -3    25869.16    26957.15    317.27 o 
  -4  12  -3    19261.25    20035.68    270.09 o 
  -3  12  -3     7196.85     6136.75    215.08 o 
  -2  12  -3    14093.64    14790.07    254.97 o 
  -1  12  -3     4908.39     5331.00    156.37 o 
 -12  13  -3    13300.01    13656.95    279.71 o 
 -11  13  -3     3072.23     2741.15    116.52 o 
 -10  13  -3      560.19      321.28     76.88 o 
  -9  13  -3     6067.37     6035.04    130.33 o 
  -8  13  -3      155.13      149.43     77.24 o 
  -7  13  -3     5585.13     5107.28    137.33 o 
  -6  13  -3    14304.80    14540.48    222.50 o 
  -5  13  -3     3011.97     3127.76    118.53 o 
  -4  13  -3     1195.88     1115.40     97.60 o 
  -3  13  -3    12308.51    12357.30    227.63 o 
  -2  13  -3     8511.91     9325.62    275.91 o 
  -1  13  -3     1685.07     1432.62    118.87 o 
 -13  14  -3      849.02      371.21    159.78 o 
 -12  14  -3     2589.64     2202.96    160.35 o 
 -11  14  -3    23483.39    24731.39    392.87 o 
 -10  14  -3     4706.13     4075.00    144.81 o 
  -9  14  -3      812.01      600.72     94.59 o 
  -8  14  -3     1613.29     1369.10     96.42 o 
  -7  14  -3     6782.59     6761.26    161.55 o 
  -6  14  -3     7689.68     6243.82    150.87 o 
  -5  14  -3     1304.64     1087.32    103.46 o 
  -4  14  -3     4344.66     3685.17    139.81 o 
  -3  14  -3    14753.45    13802.95    250.69 o 
  -2  14  -3    14031.09    14909.61    267.89 o 
  -1  14  -3     1219.34     1486.27    136.61 o 
 -14  15  -3      463.84      163.94    136.40 o 
 -13  15  -3    13155.29    14160.69    346.89 o 
 -12  15  -3     3367.97     2694.13    177.57 o 
 -11  15  -3     9807.21     9208.90    245.34 o 
 -10  15  -3     6347.51     6753.05    177.02 o 
  -9  15  -3     6553.78     5368.35    206.34 o 
  -8  15  -3    16122.55    14923.04    265.74 o 
  -7  15  -3       29.11        0.00     95.50 o 
  -6  15  -3     8411.68     8758.84    206.29 o 
  -5  15  -3    33978.99    32890.02    453.69 o 
  -4  15  -3    17086.04    16617.58    297.04 o 
  -3  15  -3     4115.85     4683.57    166.52 o 
  -2  15  -3     5091.41     5117.62    184.02 o 
  -1  15  -3     4100.46     3524.98    195.73 o 
 -15  16  -3     2265.65     2999.42    179.82 o 
 -14  16  -3     2501.11     1755.48    172.50 o 
 -13  16  -3      658.27      568.00    159.21 o 
 -12  16  -3     3287.96     3235.05    177.76 o 
 -11  16  -3     4316.72     3774.46    163.70 o 
 -10  16  -3     7648.41     7218.62    225.91 o 
  -9  16  -3     1537.04     1881.78    149.30 o 
  -8  16  -3     3114.66     2659.76    159.61 o 
  -7  16  -3    21957.73    22740.11    356.01 o 
  -6  16  -3     5065.15     4337.04    174.85 o 
  -5  16  -3     5727.07     5898.22    193.97 o 
  -4  16  -3     8433.19     7999.51    226.49 o 
  -3  16  -3    10587.98    10347.22    267.62 o 
  -2  16  -3     1804.57     2999.85    169.80 o 
  -1  16  -3      943.91      777.37    167.84 o 
 -16  17  -3     2055.78     1764.53    197.90 o 
 -15  17  -3     7872.92     6864.78    271.88 o 
 -14  17  -3     4744.70     5488.23    218.06 o 
 -13  17  -3      162.30        0.00    135.39 o 
 -12  17  -3      268.46      108.51    125.26 o 
 -11  17  -3     3574.87     3784.47    187.59 o 
 -10  17  -3     8254.18     7337.62    235.72 o 
  -9  17  -3     3561.24     2724.51    167.52 o 
  -8  17  -3     1091.12      681.19    137.61 o 
  -7  17  -3    16114.09    18720.62    329.57 o 
  -6  17  -3     6193.98     5002.00    181.21 o 
  -5  17  -3     2852.94     3177.20    162.20 o 
  -4  17  -3      475.55      467.40    137.37 o 
  -3  17  -3      721.49      592.52    162.28 o 
  -2  17  -3    13619.43    13211.11    354.35 o 
  -1  17  -3     1348.33     2161.80    236.32 o 
 -17  18  -3     2417.82      798.93    308.09 o 
 -16  18  -3     6054.68     8413.30    485.93 o 
 -15  18  -3     4481.01     3690.82    270.66 o 
 -14  18  -3     4685.08     4907.69    250.04 o 
 -13  18  -3      447.44        0.00    161.84 o 
 -12  18  -3     4217.87     3696.68    207.63 o 
 -11  18  -3     2724.01     2995.13    196.32 o 
 -10  18  -3     1036.68      949.25    154.63 o 
  -9  18  -3     2749.61     2549.76    174.22 o 
  -8  18  -3      983.27      771.75    164.86 o 
  -7  18  -3     4932.04     4665.42    208.53 o 
  -6  18  -3     4010.80     4733.36    205.35 o 
  -5  18  -3      505.22       49.75    144.28 o 
  -4  18  -3     7077.33     6372.20    254.86 o 
  -3  18  -3     3478.18     3993.48    248.19 o 
  -2  18  -3     2001.66     2391.00    240.76 o 
  -1  18  -3     2945.43     2264.21    273.57 o 
 -18  19  -3      734.79     1027.17    256.73 o 
 -17  19  -3     4582.93     4478.96    279.86 o 
 -16  19  -3     7446.29     6433.65    476.01 o 
 -15  19  -3     4463.53     5302.46    300.10 o 
 -14  19  -3     2056.51     1868.13    232.77 o 
 -13  19  -3     2460.03     2458.70    240.55 o 
 -12  19  -3     1179.69      921.58    178.17 o 
 -11  19  -3     4172.69     4311.57    246.43 o 
 -10  19  -3     2920.59     2234.06    193.56 o 
  -9  19  -3     1626.47     1802.18    188.74 o 
  -8  19  -3    10199.40    10516.85    319.55 o 
  -7  19  -3     1445.11     1439.74    187.25 o 
  -6  19  -3     1067.05      420.45    181.38 o 
  -5  19  -3      479.70      130.48    166.75 o 
  -4  19  -3     2512.80     2588.97    282.21 o 
  -3  19  -3     9371.65     8755.12    403.28 o 
  -2  19  -3     1417.80     2431.14    423.49 o 
  -1  19  -3       37.91      470.62    356.45 o 
 -19  20  -3      539.45      263.06    243.88 o 
 -18  20  -3     1263.69     1404.00    266.35 o 
 -17  20  -3     2902.32     5078.10    339.40 o 
 -16  20  -3     2715.18     2573.02    252.79 o 
 -15  20  -3     3674.39     3541.81    262.66 o 
 -14  20  -3      167.79        0.00    172.28 o 
 -13  20  -3     1696.08     1373.89    202.53 o 
 -12  20  -3     3564.08     3969.23    353.70 o 
 -11  20  -3      647.59      369.36    171.03 o 
 -10  20  -3      383.32        0.00    167.41 o 
  -9  20  -3     1175.57      532.16    224.38 o 
  -8  20  -3     2424.72     2389.41    300.40 o 
  -7  20  -3     2282.06     1906.21    229.71 o 
  -6  20  -3     1639.95     1410.28    280.01 o 
  -5  20  -3     2247.99     1785.69    270.39 o 
  -4  20  -3      878.64     1732.17    276.97 o 
  -3  20  -3      433.07      593.32    307.46 o 
  -2  20  -3     1264.19     1412.32    413.07 o 
  -1  20  -3       86.59      259.40    390.42 o 
 -20  21  -3       40.27      138.74    250.90 o 
 -19  21  -3      756.23      725.64    256.74 o 
 -18  21  -3      421.44      419.77    254.90 o 
 -17  21  -3      486.01      320.41    246.35 o 
 -16  21  -3      564.12      658.61    252.49 o 
 -15  21  -3      157.15        0.00    207.06 o 
 -14  21  -3     1186.88     1878.33    244.59 o 
 -13  21  -3      457.23     1035.09    237.99 o 
 -12  21  -3      511.42      455.65    221.92 o 
 -11  21  -3      549.46      470.74    202.97 o 
 -10  21  -3      437.76      250.51    234.70 o 
  -9  21  -3      645.75      276.54    244.36 o 
  -8  21  -3      262.79      110.73    237.68 o 
  -7  21  -3      617.26      551.98    250.90 o 
  -6  21  -3       63.84        0.00    230.93 o 
  -5  21  -3      465.81      169.11    253.12 o 
  -4  21  -3     1364.93      958.73    266.54 o 
  -3  21  -3      299.03      392.23    373.57 o 
  -2  21  -3        7.48        0.00    373.05 o 
  -1  21  -3       40.15        0.00    394.27 o 
 -21  22  -3      116.49      398.67    270.48 o 
 -20  22  -3       76.56        0.00    254.07 o 
 -19  22  -3      400.40      491.80    265.72 o 
 -18  22  -3     1645.02     1985.06    284.43 o 
 -17  22  -3      738.19      368.92    259.21 o 
 -16  22  -3      297.57       84.11    243.33 o 
 -15  22  -3      167.91       92.51    246.20 o 
 -14  22  -3      501.43      664.91    249.56 o 
 -13  22  -3       56.35      587.54    244.35 o 
 -12  22  -3      172.25      190.67    239.84 o 
 -11  22  -3      464.44      531.28    248.70 o 
 -10  22  -3      381.75      212.42    246.22 o 
  -9  22  -3      184.26      636.70    247.96 o 
  -8  22  -3       90.26      315.63    246.20 o 
  -7  22  -3       99.59        0.00    244.83 o 
  -6  22  -3        9.79       75.41    317.54 o 
  -5  22  -3      347.72      187.32    314.26 o 
  -4  22  -3      203.87        0.00    256.66 o 
  -3  22  -3      227.64        0.00    318.70 o 
  -2  22  -3       52.07       76.04    432.25 o 
  -1  22  -3       25.67       22.29    447.04 o 
 -22  23  -3       46.45      101.64    286.63 o 
 -21  23  -3       23.51        0.00    280.04 o 
 -20  23  -3     1237.56     2164.83    337.37 o 
 -19  23  -3     1105.30     1039.92    291.55 o 
 -18  23  -3     2230.97     2217.91    318.88 o 
 -17  23  -3     1138.86     2117.89    291.45 o 
 -16  23  -3     1612.18     1833.19    287.81 o 
 -15  23  -3      401.16      242.65    250.23 o 
 -14  23  -3      503.06      806.16    260.05 o 
 -13  23  -3     1263.22     1139.94    276.90 o 
 -12  23  -3     1100.80     1162.50    346.61 o 
 -11  23  -3      191.01       38.97    257.58 o 
 -10  23  -3      348.54      710.25    264.06 o 
  -9  23  -3      514.90      470.59    263.24 o 
  -8  23  -3       69.75      103.57    259.63 o 
  -7  23  -3      712.41      905.27    278.44 o 
  -6  23  -3     1160.45     1326.38    303.39 o 
  -5  23  -3      105.02        0.00    324.27 o 
  -4  23  -3       20.49       13.07    362.94 o 
  -3  23  -3      119.40        0.00    305.63 o 
  -2  23  -3      161.96      471.25    441.05 o 
  -1  23  -3       13.42        0.00    424.24 o 
 -23  24  -3      123.88        0.00    288.25 o 
 -22  24  -3       30.58        0.00    273.05 o 
 -21  24  -3      242.50        0.00    282.31 o 
 -20  24  -3      887.94      155.79    275.03 o 
 -19  24  -3     1994.30     2871.23    333.98 o 
 -18  24  -3     1725.79     1990.71    316.98 o 
 -17  24  -3     1954.57     1766.10    411.31 o 
 -16  24  -3      317.44      242.43    263.14 o 
 -15  24  -3     1025.49     1191.91    309.64 o 
 -14  24  -3      862.46      768.00    270.39 o 
 -13  24  -3       16.66      107.71    259.28 o 
 -12  24  -3      258.83      184.30    257.89 o 
 -11  24  -3      909.22      925.09    277.48 o 
 -10  24  -3      174.16        0.00    260.04 o 
  -9  24  -3      862.06     1450.56    300.39 o 
  -8  24  -3      161.64       92.45    264.84 o 
  -7  24  -3      428.50      683.55    378.96 o 
  -6  24  -3       52.78      773.89    291.39 o 
  -5  24  -3     1368.06     1640.99    385.89 o 
  -4  24  -3      111.25        0.00    331.52 o 
  -3  24  -3      111.12        0.00    432.85 o 
  -2  24  -3      122.67        0.00    434.93 o 
  -1  24  -3       11.68        0.00    447.04 o 
 -22  25  -3       73.92        0.00    278.58 o 
 -21  25  -3      239.27      551.70    280.19 o 
 -20  25  -3      609.35      560.54    286.50 o 
 -19  25  -3     1757.90     1613.13    315.20 o 
 -18  25  -3      671.19     1288.83    303.23 o 
 -17  25  -3      565.38      768.32    286.53 o 
 -16  25  -3      201.64        0.00    261.83 o 
 -15  25  -3       39.35        0.00    265.73 o 
 -14  25  -3      712.41     1147.40    290.11 o 
 -13  25  -3      166.32      241.22    302.71 o 
 -12  25  -3      378.02      770.47    283.40 o 
 -11  25  -3      257.58       28.62    278.44 o 
 -10  25  -3      575.40      552.31    289.41 o 
  -9  25  -3       64.81        0.00    279.41 o 
  -8  25  -3      296.25        0.00    283.06 o 
  -7  25  -3     1435.83     2244.53    331.54 o 
  -6  25  -3      476.85      673.37    376.65 o 
  -5  25  -3       88.07      188.40    446.14 o 
  -4  25  -3       81.82        0.00    330.08 o 
  -3  25  -3       43.37        0.00    331.59 o 
 -20  26  -3      322.56      310.91    287.85 o 
 -19  26  -3      154.25      310.13    293.50 o 
 -18  26  -3      563.28      108.27    282.46 o 
 -17  26  -3       95.49        0.00    268.04 o 
 -16  26  -3      235.19      613.97    285.43 o 
 -15  26  -3      147.42      330.81    296.62 o 
 -14  26  -3      121.67      314.72    286.56 o 
 -13  26  -3      236.78      293.49    297.23 o 
 -12  26  -3      365.21      286.86    462.15 o 
 -11  26  -3      789.60      185.47    302.30 o 
 -10  26  -3      769.52      754.75    302.71 o 
  -9  26  -3      151.23      190.10    386.47 o 
  -8  26  -3      158.56        0.00    289.00 o 
  -7  26  -3      164.94      290.52    302.01 o 
  -6  26  -3      448.64       52.66    338.57 o 
 -17  27  -3      178.33      148.67    296.62 o 
 -16  27  -3       54.71        0.00    317.14 o 
 -15  27  -3       85.41      281.35    307.29 o 
 -14  27  -3      153.74        0.00    365.10 o 
 -13  27  -3      137.16      115.93    276.85 o 
 -12  27  -3      319.65      178.91    294.95 o 
 -11  27  -3      605.93      632.67    310.26 o 
 -10  27  -3      797.08      845.72    313.20 o 
   0   0  -2    87310.67    95735.16   2993.72 o 
  -1   1  -2    48144.16    47686.48    512.77 o 
   0   1  -2  1125984.63  1099516.50  17440.26 o 
  -2   2  -2   371014.84   389858.78   4916.65 o 
  -1   2  -2    21372.74    21614.93    182.20 o 
   0   2  -2     2170.55     3000.28    127.23 o 
  -3   3  -2     6720.99     7449.38    132.88 o 
  -2   3  -2    10984.51    11118.32    107.58 o 
  -1   3  -2    73362.73    72945.09    650.59 o 
   0   3  -2     9182.11     8550.73    189.85 o 
  -4   4  -2    63535.13    65476.72    785.97 o 
  -3   4  -2    25677.53    25449.23    219.21 o 
  -2   4  -2     1228.93     1344.41     46.05 o 
  -1   4  -2      849.03      461.89     42.28 o 
   0   4  -2      228.54      342.94     65.08 o 
  -5   5  -2   218911.50   232509.00   2618.94 o 
  -4   5  -2    25910.51    26662.22    254.97 o 
  -3   5  -2   158380.50   164467.94   1413.65 o 
  -2   5  -2   132780.08   137644.98   1236.97 o 
  -1   5  -2   102905.11   101176.31    897.85 o 
   0   5  -2    71860.10    73043.35    842.59 o 
  -6   6  -2    32599.34    31320.37    455.35 o 
  -5   6  -2    48089.82    47751.30    414.62 o 
  -4   6  -2    60253.96    57834.25    504.75 o 
  -3   6  -2     1271.11     1122.40     62.00 o 
  -2   6  -2    38731.00    37304.06    346.17 o 
  -1   6  -2    40226.29    40175.88    388.67 o 
   0   6  -2    81833.35    84825.05   1064.83 o 
  -7   7  -2    37211.66    38463.92    523.66 o 
  -6   7  -2    17297.42    18257.32    203.02 o 
  -5   7  -2    11321.52    10360.59    143.95 o 
  -4   7  -2    56896.02    56399.22    483.91 o 
  -3   7  -2    36572.79    37556.35    361.62 o 
  -2   7  -2     2986.56     2592.60     81.22 o 
  -1   7  -2    22129.06    19747.75    223.46 o 
   0   7  -2    14814.41    14097.91    399.25 o 
  -8   8  -2    43078.26    43633.32    634.91 o 
  -7   8  -2    12582.41    13942.09    193.83 o 
  -6   8  -2     6496.39     5897.96    115.04 o 
  -5   8  -2     7073.63     6902.19    122.75 o 
  -4   8  -2    28395.78    28880.24    294.68 o 
  -3   8  -2     2545.84     2438.71     89.86 o 
  -2   8  -2     6184.63     6498.85    140.62 o 
  -1   8  -2    13009.26    13156.58    206.10 o 
   0   8  -2    49118.51    51598.31    696.69 o 
  -9   9  -2    53669.33    57445.82    743.95 o 
  -8   9  -2    75672.27    75776.60    747.74 o 
  -7   9  -2    63519.20    65476.56    624.51 o 
  -6   9  -2    18404.61    19835.62    247.97 o 
  -5   9  -2    10803.87    11290.04    170.82 o 
  -4   9  -2     6705.97     6873.47    147.58 o 
  -3   9  -2     9602.62     9445.20    162.22 o 
  -2   9  -2     1568.35     1335.80     76.75 o 
  -1   9  -2   132628.89   134785.09   1145.56 o 
   0   9  -2    10609.74     9813.78    218.35 o 
 -10  10  -2    31873.96    30967.65    472.63 o 
  -9  10  -2    29884.42    29387.69    321.02 o 
  -8  10  -2     5897.35     6076.25    139.27 o 
  -7  10  -2      847.26      641.92     66.57 o 
  -6  10  -2    40984.88    40794.22    389.29 o 
  -5  10  -2    18081.97    16678.96    203.75 o 
  -4  10  -2    27818.89    28804.59    294.69 o 
  -3  10  -2    17435.95    18562.01    223.23 o 
  -2  10  -2    15037.38    15205.16    206.53 o 
  -1  10  -2    20539.97    19271.49    241.58 o 
   0  10  -2    64249.53    63973.18    952.33 o 
 -11  11  -2     2764.93     2382.41    143.61 o 
 -10  11  -2    27713.97    29433.36    313.74 o 
  -9  11  -2     3580.44     3659.96     98.85 o 
  -8  11  -2    28129.26    30184.45    302.24 o 
  -7  11  -2    13715.69    13045.88    180.62 o 
  -6  11  -2    50049.56    51270.05    482.96 o 
  -5  11  -2      797.87     1081.81     80.10 o 
  -4  11  -2     2630.88     3047.89     97.14 o 
  -3  11  -2     3976.62     3897.28    114.67 o 
  -2  11  -2    46650.54    46444.89    503.99 o 
  -1  11  -2    15367.63    14879.67    233.27 o 
   0  11  -2    30753.60    31793.26    529.23 o 
 -12  12  -2    37627.62    38327.11    574.43 o 
 -11  12  -2     5713.53     5312.59    135.67 o 
 -10  12  -2      309.49      324.46     66.67 o 
  -9  12  -2     9131.04     9595.56    165.43 o 
  -8  12  -2    13181.43    12389.93    179.85 o 
  -7  12  -2    18993.64    18523.38    234.48 o 
  -6  12  -2     3837.67     3307.99    103.78 o 
  -5  12  -2    46096.14    46733.08    462.51 o 
  -4  12  -2    22978.25    23299.93    280.03 o 
  -3  12  -2     5611.26     4824.48    131.75 o 
  -2  12  -2    13678.62    12400.67    228.07 o 
  -1  12  -2     3891.84     3442.37    136.35 o 
   0  12  -2    17814.23    17581.01    366.89 o 
 -13  13  -2    29485.72    28073.26    643.97 o 
 -12  13  -2    32807.95    32824.79    445.50 o 
 -11  13  -2    12785.03    12298.72    235.65 o 
 -10  13  -2    15514.79    16358.55    247.73 o 
  -9  13  -2     2312.70     2310.73    102.23 o 
  -8  13  -2     9489.61     8915.12    227.72 o 
  -7  13  -2    30082.21    29608.27    345.30 o 
  -6  13  -2     5298.15     5739.82    140.20 o 
  -5  13  -2     4945.26     3840.82    121.47 o 
  -4  13  -2    10019.11    10789.37    198.01 o 
  -3  13  -2     2111.57     2284.29    118.30 o 
  -2  13  -2    10587.94    10915.07    219.72 o 
  -1  13  -2    10069.35    10946.68    240.47 o 
   0  13  -2    37943.96    35616.20    655.69 o 
 -14  14  -2    12006.32    11672.94    460.47 o 
 -13  14  -2     9673.83     9967.28    330.39 o 
 -12  14  -2    15512.65    15445.13    284.79 o 
 -11  14  -2     5779.36     5971.59    164.82 o 
 -10  14  -2     8219.51     7661.58    196.36 o 
  -9  14  -2    29294.76    29504.71    365.71 o 
  -8  14  -2     2144.43     1640.01     98.95 o 
  -7  14  -2     3285.28     2784.09    113.24 o 
  -6  14  -2    10512.14    10406.69    198.24 o 
  -5  14  -2    11806.30    11998.30    243.33 o 
  -4  14  -2     7376.51     6813.12    174.01 o 
  -3  14  -2     4408.70     3826.36    143.89 o 
  -2  14  -2    16232.65    18029.21    367.49 o 
  -1  14  -2     5217.55     4203.90    183.72 o 
   0  14  -2     3815.21     3640.61    435.48 o 
 -15  15  -2     4941.37     4781.68    248.36 o 
 -14  15  -2     7910.73     7155.81    216.76 o 
 -13  15  -2     6049.37     5814.39    194.50 o 
 -12  15  -2      564.22      387.78    122.55 o 
 -11  15  -2    18586.34    20299.32    313.79 o 
 -10  15  -2     4069.94     4907.63    155.38 o 
  -9  15  -2    15927.38    16253.21    270.79 o 
  -8  15  -2     6018.28     5685.13    173.15 o 
  -7  15  -2     8111.76     7792.73    189.34 o 
  -6  15  -2     1231.44      987.64    121.29 o 
  -5  15  -2     6193.34     6717.86    183.40 o 
  -4  15  -2      252.32        0.00    116.22 o 
  -3  15  -2     7558.27     7650.72    212.72 o 
  -2  15  -2      332.21      193.18    126.31 o 
  -1  15  -2    10635.88     9522.14    266.48 o 
   0  15  -2     3533.33     2988.73    295.48 o 
 -16  16  -2      211.60        0.00    186.05 o 
 -15  16  -2     9529.58     9968.66    270.00 o 
 -14  16  -2     4637.29     4005.86    178.72 o 
 -13  16  -2     4745.81     4689.78    188.31 o 
 -12  16  -2     5792.99     4794.69    168.99 o 
 -11  16  -2     1087.52      214.12    111.87 o 
 -10  16  -2     5668.72     6171.46    185.21 o 
  -9  16  -2     7812.38     7323.58    211.01 o 
  -8  16  -2     2496.49     2249.66    148.87 o 
  -7  16  -2      550.20      246.49    118.60 o 
  -6  16  -2     3885.55     3843.62    168.63 o 
  -5  16  -2     3652.03     3007.20    159.64 o 
  -4  16  -2     2585.45     2893.34    158.85 o 
  -3  16  -2     4389.37     4137.72    225.44 o 
  -2  16  -2     4025.21     3121.32    184.21 o 
  -1  16  -2      724.81      421.54    150.32 o 
   0  16  -2     6794.15     6093.53    381.74 o 
 -17  17  -2     4880.82     4424.38    337.28 o 
 -16  17  -2     8047.51     7553.30    359.00 o 
 -15  17  -2      167.97       49.17    145.39 o 
 -14  17  -2     5709.14     6214.46    241.68 o 
 -13  17  -2     2576.98     2424.19    169.22 o 
 -12  17  -2     1872.74     2202.09    146.65 o 
 -11  17  -2     7640.51     9147.95    230.45 o 
 -10  17  -2     1627.40     1266.00    143.62 o 
  -9  17  -2      103.12        0.00    123.03 o 
  -8  17  -2    10360.13    11029.56    279.80 o 
  -7  17  -2     1368.19     1377.92    137.97 o 
  -6  17  -2     1018.55      829.25    139.42 o 
  -5  17  -2     4674.56     3654.35    175.56 o 
  -4  17  -2     3871.66     4058.39    186.21 o 
  -3  17  -2     1919.49     2262.88    175.06 o 
  -2  17  -2     9277.63     8414.36    282.01 o 
  -1  17  -2     4417.21     3784.62    239.32 o 
   0  17  -2     1513.95     1132.19    344.02 o 
 -18  18  -2     1880.36     2628.53    338.77 o 
 -17  18  -2     2425.95     1946.27    214.39 o 
 -16  18  -2     2046.41     2097.08    260.13 o 
 -15  18  -2     5628.93     6521.34    326.03 o 
 -14  18  -2      192.23        0.00    148.48 o 
 -13  18  -2     2826.24     2542.76    284.00 o 
 -12  18  -2      496.23      547.64    157.77 o 
 -11  18  -2     3245.28     3217.51    200.72 o 
 -10  18  -2     6545.94     7448.28    263.06 o 
  -9  18  -2      866.33      235.51    127.32 o 
  -8  18  -2      675.37      486.03    137.49 o 
  -7  18  -2     5345.33     4926.08    183.11 o 
  -6  18  -2     2221.46     2501.27    202.31 o 
  -5  18  -2     1734.62     1495.39    163.13 o 
  -4  18  -2     7118.68     5404.16    225.08 o 
  -3  18  -2     5235.58     5753.75    268.22 o 
  -2  18  -2     2983.29     4069.38    244.11 o 
  -1  18  -2     3862.23     3300.02    292.67 o 
   0  18  -2     3015.58     2993.72    608.35 o 
 -19  19  -2      222.02        0.00    264.85 o 
 -18  19  -2      451.13      288.16    237.46 o 
 -17  19  -2     2965.40     3508.31    249.75 o 
 -16  19  -2     2145.64     2075.39    222.00 o 
 -15  19  -2      262.44      111.24    177.62 o 
 -14  19  -2      770.35      265.56    162.30 o 
 -13  19  -2     1289.89      673.48    183.04 o 
 -12  19  -2     3079.21     2845.78    205.63 o 
 -11  19  -2     2056.16     2050.87    187.57 o 
 -10  19  -2     4035.39     4221.33    243.41 o 
  -9  19  -2     2503.06     2190.00    207.89 o 
  -8  19  -2     2904.84     3347.81    226.18 o 
  -7  19  -2     3320.30     4223.18    241.88 o 
  -6  19  -2     1784.62      978.84    167.30 o 
  -5  19  -2     1530.15     1628.94    250.92 o 
  -4  19  -2     1670.67     1901.54    274.71 o 
  -3  19  -2     3312.04     2515.42    277.17 o 
  -2  19  -2     2870.58     3817.25    452.81 o 
  -1  19  -2      139.58        0.00    360.13 o 
   0  19  -2     1861.69     2449.41    624.36 o 
 -20  20  -2      971.65      370.60    378.09 o 
 -19  20  -2      534.52      233.50    249.38 o 
 -18  20  -2      893.21     1542.06    243.30 o 
 -17  20  -2      762.38     1175.79    208.60 o 
 -16  20  -2      579.87      839.70    206.05 o 
 -15  20  -2      558.09      136.55    182.52 o 
 -14  20  -2     1959.57     1835.90    229.87 o 
 -13  20  -2     3227.71     3619.98    262.97 o 
 -12  20  -2     6642.50     6259.00    278.31 o 
 -11  20  -2     2576.23     2467.07    221.12 o 
 -10  20  -2      537.28      223.55    177.72 o 
  -9  20  -2     3467.40     3052.43    278.43 o 
  -8  20  -2     8096.24     7456.47    300.03 o 
  -7  20  -2     5883.72     6313.78    434.62 o 
  -6  20  -2     2957.40     3308.62    257.30 o 
  -5  20  -2      343.92        0.00    231.12 o 
  -4  20  -2     1203.68     1328.03    271.33 o 
  -3  20  -2      891.14     1196.95    315.98 o 
  -2  20  -2     1900.68     2593.37    424.40 o 
  -1  20  -2       87.38      509.59    401.75 o 
   0  20  -2     2882.42     3842.21    704.41 o 
 -21  21  -2       24.60       78.04    360.13 o 
 -20  21  -2     2418.85     1780.28    301.17 o 
 -19  21  -2      192.52      156.34    249.28 o 
 -18  21  -2      748.98     1543.83    272.23 o 
 -17  21  -2     1705.91     1983.36    248.50 o 
 -16  21  -2     1555.51     1280.88    231.11 o 
 -15  21  -2      170.67        0.00    202.87 o 
 -14  21  -2     2949.76     1827.47    245.88 o 
 -13  21  -2     8623.51     9111.04    521.72 o 
 -12  21  -2     3517.01     4083.81    281.50 o 
 -11  21  -2     4119.15     3576.35    280.82 o 
 -10  21  -2     3554.69     3388.28    272.44 o 
  -9  21  -2     3688.93     4052.20    281.74 o 
  -8  21  -2     7297.38     8400.04    373.50 o 
  -7  21  -2     3444.60     2725.32    257.69 o 
  -6  21  -2      254.61        0.00    203.19 o 
  -5  21  -2      820.76      904.45    254.18 o 
  -4  21  -2     1703.30     1794.34    291.24 o 
  -3  21  -2      477.83      476.21    379.10 o 
  -2  21  -2     1917.50     1925.64    456.26 o 
  -1  21  -2     2433.26     2425.65    451.11 o 
   0  21  -2     2600.89     2625.51    656.38 o 
 -22  22  -2     1811.34      958.21    418.99 o 
 -21  22  -2      184.71      212.77    273.43 o 
 -20  22  -2      129.59      240.14    272.16 o 
 -19  22  -2     1248.26     1380.95    277.29 o 
 -18  22  -2      207.76       87.28    248.63 o 
 -17  22  -2      284.51      168.11    252.95 o 
 -16  22  -2      956.74      766.40    257.47 o 
 -15  22  -2     1586.73     1222.96    262.33 o 
 -14  22  -2     3187.85     4531.06    293.28 o 
 -13  22  -2     5195.22     5134.10    300.71 o 
 -12  22  -2     4251.16     4707.95    339.52 o 
 -11  22  -2       19.43        0.00    207.87 o 
 -10  22  -2     2762.38     2532.97    263.01 o 
  -9  22  -2     4230.13     3810.61    317.09 o 
  -8  22  -2     1338.31     1723.23    277.48 o 
  -7  22  -2     3044.65     3376.72    418.24 o 
  -6  22  -2     1129.36      990.24    264.94 o 
  -5  22  -2      608.25      710.86    261.83 o 
  -4  22  -2      948.90      867.79    265.90 o 
  -3  22  -2      395.18      117.53    301.31 o 
  -2  22  -2      740.78      176.10    430.17 o 
  -1  22  -2     2971.02     3716.78    537.62 o 
   0  22  -2     2514.59     2097.21    672.39 o 
 -23  23  -2       60.17        0.00    390.42 o 
 -22  23  -2       42.61      181.25    279.41 o 
 -21  23  -2     1215.86      476.67    283.40 o 
 -20  23  -2       65.15        0.00    263.97 o 
 -19  23  -2      243.52      194.24    271.01 o 
 -18  23  -2      778.64      868.56    331.57 o 
 -17  23  -2       33.82        0.00    249.75 o 
 -16  23  -2      533.52      639.84    270.39 o 
 -15  23  -2     2337.64     2141.00    298.16 o 
 -14  23  -2     3060.48     3054.67    309.45 o 
 -13  23  -2     2175.16     2334.58    298.06 o 
 -12  23  -2      633.49      428.28    246.65 o 
 -11  23  -2      466.47      333.13    239.69 o 
 -10  23  -2      962.90      812.54    265.16 o 
  -9  23  -2     2456.65     2646.17    301.27 o 
  -8  23  -2      803.86      510.14    346.61 o 
  -7  23  -2      641.66      887.92    295.77 o 
  -6  23  -2      440.43      308.12    263.24 o 
  -5  23  -2      330.15      174.28    271.86 o 
  -4  23  -2      264.13      694.55    326.23 o 
  -3  23  -2      968.83      149.87    340.97 o 
  -2  23  -2      319.18      104.28    418.39 o 
  -1  23  -2      907.76     1076.28    468.87 o 
   0  23  -2     1239.08     2465.42    768.44 o 
 -23  24  -2      410.47      525.97    292.34 o 
 -22  24  -2       42.39        0.00    281.40 o 
 -21  24  -2      119.75        0.00    269.97 o 
 -20  24  -2      116.20        0.00    278.25 o 
 -19  24  -2      283.10      515.53    282.31 o 
 -18  24  -2       53.93        7.82    271.27 o 
 -17  24  -2      438.95      787.61    278.58 o 
 -16  24  -2      277.56      262.71    337.37 o 
 -15  24  -2     1982.47     2507.24    315.80 o 
 -14  24  -2      904.32     1122.78    286.15 o 
 -13  24  -2      652.91      808.76    274.41 o 
 -12  24  -2     1333.81     2264.24    302.30 o 
 -11  24  -2      272.21       51.20    254.55 o 
 -10  24  -2      591.11      338.54    269.91 o 
  -9  24  -2      837.08      615.30    268.17 o 
  -8  24  -2      257.98      632.57    284.29 o 
  -7  24  -2        3.55        0.00    270.85 o 
  -6  24  -2      794.78     1077.60    291.39 o 
  -5  24  -2      605.81     1194.91    360.70 o 
  -4  24  -2      425.27      197.38    332.73 o 
  -3  24  -2       56.82      274.49    388.11 o 
  -2  24  -2      621.27      829.05    356.06 o 
  -1  24  -2       22.38        0.00    446.18 o 
 -22  25  -2      162.04      492.79    295.56 o 
 -21  25  -2      557.45      492.39    302.58 o 
 -20  25  -2      229.99      355.41    291.15 o 
 -19  25  -2       97.36       15.17    275.89 o 
 -18  25  -2      150.94      300.48    285.21 o 
 -17  25  -2       86.89      224.53    273.27 o 
 -16  25  -2      418.80        0.00    276.79 o 
 -15  25  -2      807.04      935.64    295.45 o 
 -14  25  -2     1686.94     1886.13    307.33 o 
 -13  25  -2      116.92      239.13    271.33 o 
 -12  25  -2      718.46      289.98    277.57 o 
 -11  25  -2     1368.90     1821.47    303.91 o 
 -10  25  -2       10.49        0.00    262.56 o 
  -9  25  -2      383.78      437.91    279.93 o 
  -8  25  -2      968.71      919.48    291.93 o 
  -7  25  -2      339.78      733.41    298.21 o 
  -6  25  -2      415.71      469.03    293.61 o 
  -5  25  -2      493.85      430.82    343.29 o 
  -4  25  -2      141.11      792.16    348.10 o 
  -3  25  -2      428.85       32.17    343.96 o 
 -20  26  -2      313.66      415.27    309.11 o 
 -19  26  -2      143.21        0.00    286.66 o 
 -18  26  -2      119.99      179.31    273.27 o 
 -17  26  -2      290.33      231.84    282.76 o 
 -16  26  -2      254.19        0.00    281.59 o 
 -15  26  -2       71.71        0.00    280.33 o 
 -14  26  -2      998.95     1045.91    291.39 o 
 -13  26  -2     1484.87     2573.25    333.90 o 
 -12  26  -2      139.06      338.85    295.77 o 
 -11  26  -2      782.34      395.90    290.77 o 
 -10  26  -2      919.48     1383.61    319.09 o 
  -9  26  -2      203.13      150.13    311.95 o 
  -8  26  -2      276.60        0.00    307.33 o 
  -7  26  -2      337.37       44.89    283.89 o 
  -6  26  -2      128.95      195.48    366.76 o 
 -18  27  -2       44.13      186.38    379.10 o 
 -17  27  -2      103.58        0.00    291.76 o 
 -16  27  -2      494.85      745.01    305.46 o 
 -15  27  -2      675.97      525.51    320.39 o 
 -14  27  -2      138.61      351.96    293.24 o 
 -13  27  -2      651.81      680.06    301.27 o 
 -12  27  -2      736.72     1320.03    315.61 o 
 -11  27  -2      252.64      612.02    298.11 o 
 -10  27  -2      237.51        0.00    293.79 o 
  -9  27  -2      173.24        0.00    560.32 o 
  -1   2  -1     4441.32     3649.65     54.94 o 
  -2   3  -1     3186.18     2091.30     53.55 o 
  -1   3  -1      192.00      252.79     29.26 o 
  -3   4  -1     2994.33     2709.13     57.02 o 
  -2   4  -1     3247.27     2935.03     67.45 o 
  -1   4  -1     1010.15      404.89     43.82 o 
  -4   5  -1    17776.50    15952.12    164.32 o 
  -3   5  -1    27148.22    28133.39    268.88 o 
  -2   5  -1   119672.52   123116.22   1017.83 o 
  -1   5  -1      901.79     1006.18     55.48 o 
  -5   6  -1    10511.04    12325.48    148.41 o 
  -4   6  -1    81176.95    86655.06    877.10 o 
  -3   6  -1   102205.20   101002.13    854.75 o 
  -2   6  -1     1874.90     1618.99     64.00 o 
  -1   6  -1    56452.31    57035.02    497.89 o 
  -6   7  -1    22970.61    23911.12    245.05 o 
  -5   7  -1     8659.21     9333.37    135.53 o 
  -4   7  -1     4953.86     4736.19     97.95 o 
  -3   7  -1    23646.04    25865.14    260.55 o 
  -2   7  -1    19103.60    17514.65    198.59 o 
  -1   7  -1      728.95      568.75     60.48 o 
  -7   8  -1     5605.17     5776.53    120.81 o 
  -6   8  -1    33084.79    33621.48    322.65 o 
  -5   8  -1    23430.25    25971.62    278.20 o 
  -4   8  -1      331.67      373.40     65.00 o 
  -3   8  -1     1978.17     1371.46     71.44 o 
  -2   8  -1    38423.76    40498.57    396.23 o 
  -1   8  -1    36511.24    33639.49    366.18 o 
  -8   9  -1    10965.24    11923.47    194.29 o 
  -7   9  -1    85303.34    87491.19    778.52 o 
  -6   9  -1    32795.91    32237.40    309.94 o 
  -5   9  -1    10242.13    11419.55    175.41 o 
  -4   9  -1    27212.67    26152.09    311.67 o 
  -3   9  -1    83149.66    84491.85    772.82 o 
  -2   9  -1     1877.69     1120.77     75.69 o 
  -1   9  -1    26469.00    28346.63    310.01 o 
  -9  10  -1    15425.93    15008.85    200.12 o 
  -8  10  -1    31297.59    30836.03    332.21 o 
  -7  10  -1    14992.36    13818.59    192.01 o 
  -6  10  -1   110443.74   110266.19   1059.00 o 
  -5  10  -1   105997.80   107503.86   1032.04 o 
  -4  10  -1     1594.40      859.96     74.86 o 
  -3  10  -1    95339.48    95171.05    863.58 o 
  -2  10  -1    51038.65    52350.37    488.47 o 
  -1  10  -1     5482.68     5539.41    133.35 o 
 -10  11  -1     6365.67     7176.06    148.24 o 
  -9  11  -1     3292.23     3429.99     95.86 o 
  -8  11  -1    52988.45    53715.96    486.75 o 
  -7  11  -1    35694.41    34298.83    338.52 o 
  -6  11  -1     3842.18     3581.62    108.44 o 
  -5  11  -1    85344.44    87733.57    801.83 o 
  -4  11  -1    97142.09    97637.12    866.61 o 
  -3  11  -1     1177.45      674.53     88.72 o 
  -2  11  -1    50317.94    51631.49    518.02 o 
  -1  11  -1     1786.88     1908.39    103.88 o 
 -11  12  -1      716.48      444.47     81.19 o 
 -10  12  -1     2009.34     1739.09     93.76 o 
  -9  12  -1    14138.82    13469.29    191.11 o 
  -8  12  -1     5111.97     4438.93    114.44 o 
  -7  12  -1    78272.45    79953.87    777.78 o 
  -6  12  -1    60492.12    61428.66    581.02 o 
  -5  12  -1     2009.93     2251.08    103.81 o 
  -4  12  -1    13982.53    14436.25    223.87 o 
  -3  12  -1     4337.66     4141.79    120.12 o 
  -2  12  -1    10320.11     9982.89    188.91 o 
  -1  12  -1     5977.28     5901.05    147.67 o 
 -12  13  -1     3549.89     2727.06    123.34 o 
 -11  13  -1    27341.17    29223.06    366.68 o 
 -10  13  -1     1309.71      991.83     85.29 o 
  -9  13  -1     2083.51     2022.17     95.36 o 
  -8  13  -1      454.57      394.26     74.05 o 
  -7  13  -1     6246.44     6257.81    145.81 o 
  -6  13  -1     6727.24     6443.17    144.11 o 
  -5  13  -1     5201.65     4376.21    125.66 o 
  -4  13  -1     3324.55     3062.46    113.94 o 
  -3  13  -1    15045.03    15142.54    256.01 o 
  -2  13  -1    17696.08    16501.53    256.70 o 
  -1  13  -1     4233.17     3537.30    152.79 o 
 -13  14  -1     4918.25     5064.18    155.96 o 
 -12  14  -1     3938.62     3714.45    136.42 o 
 -11  14  -1     9241.00     8881.41    220.03 o 
 -10  14  -1    20172.32    19804.20    272.68 o 
  -9  14  -1     2685.37     2315.55    102.24 o 
  -8  14  -1     2200.71     2200.28    106.42 o 
  -7  14  -1     4197.10     3651.30    135.58 o 
  -6  14  -1     5750.40     5466.49    154.26 o 
  -5  14  -1    16843.45    16126.35    267.07 o 
  -4  14  -1    14335.15    15188.52    263.10 o 
  -3  14  -1     9182.85     9270.68    237.82 o 
  -2  14  -1     8504.14     9382.34    240.40 o 
  -1  14  -1     6676.43     6552.41    215.39 o 
 -14  15  -1     1388.07      733.75    119.61 o 
 -13  15  -1     3827.41     3199.18    147.06 o 
 -12  15  -1    10550.05    11373.12    347.40 o 
 -11  15  -1     1106.87      649.48    107.08 o 
 -10  15  -1    10587.52     9009.23    212.97 o 
  -9  15  -1    13604.89    14521.31    256.67 o 
  -8  15  -1     2415.06     2063.70    138.33 o 
  -7  15  -1    13374.39    13824.36    268.54 o 
  -6  15  -1     1440.56     1688.68    128.68 o 
  -5  15  -1     3883.49     3459.07    156.91 o 
  -4  15  -1    14685.64    14527.86    395.28 o 
  -3  15  -1    15759.88    16081.21    351.87 o 
  -2  15  -1     3627.41     3517.88    171.11 o 
  -1  15  -1      619.97      529.93    141.86 o 
 -15  16  -1     1592.98      719.37    139.28 o 
 -14  16  -1     4405.15     4668.29    204.86 o 
 -13  16  -1     1203.90      764.19    120.49 o 
 -12  16  -1     5305.16     4543.85    169.51 o 
 -11  16  -1     7277.18     7737.29    201.27 o 
 -10  16  -1     2653.22     2400.74    131.59 o 
  -9  16  -1     5564.36     4999.37    173.95 o 
  -8  16  -1     2277.80     2082.12    145.75 o 
  -7  16  -1     3179.94     2839.39    155.90 o 
  -6  16  -1    16715.03    18161.07    334.08 o 
  -5  16  -1     4454.17     4481.28    181.21 o 
  -4  16  -1     2020.37     2179.01    194.26 o 
  -3  16  -1     1038.96      966.07    139.35 o 
  -2  16  -1     7188.92     6362.83    234.86 o 
  -1  16  -1      982.13      770.38    223.13 o 
 -16  17  -1     1649.45     2204.19    217.33 o 
 -15  17  -1     3326.28     3577.71    197.40 o 
 -14  17  -1     5822.84     4949.50    224.23 o 
 -13  17  -1      364.88       92.88    115.87 o 
 -12  17  -1      256.09        0.00    101.26 o 
 -11  17  -1     2031.05     1321.40    172.84 o 
 -10  17  -1     5242.10     5799.10    212.11 o 
  -9  17  -1      438.14        0.00    127.10 o 
  -8  17  -1     5410.63     4869.14    200.83 o 
  -7  17  -1     1942.81     2406.41    194.86 o 
  -6  17  -1     2084.59     2083.47    150.16 o 
  -5  17  -1     2232.66     2115.46    153.25 o 
  -4  17  -1     2207.99     2399.21    163.02 o 
  -3  17  -1     2683.73     3558.14    212.41 o 
  -2  17  -1     2832.32     3626.77    193.38 o 
  -1  17  -1     3554.74     2868.90    281.61 o 
 -17  18  -1     1458.95     1427.83    209.67 o 
 -16  18  -1    13774.43    12614.47    394.12 o 
 -15  18  -1     7157.57     8440.58    309.43 o 
 -14  18  -1     1258.54      834.97    175.65 o 
 -13  18  -1     1245.78      739.94    180.52 o 
 -12  18  -1     3335.92     3609.87    219.18 o 
 -11  18  -1     3069.67     2920.32    172.53 o 
 -10  18  -1      371.19      169.19    127.53 o 
  -9  18  -1      761.86      771.79    132.30 o 
  -8  18  -1     4841.89     4896.26    214.56 o 
  -7  18  -1     3909.50     3661.31    194.77 o 
  -6  18  -1     1585.43      845.96    132.94 o 
  -5  18  -1      157.63        0.00    127.02 o 
  -4  18  -1     2564.27     2473.60    200.36 o 
  -3  18  -1    14342.68    15409.77    434.67 o 
  -2  18  -1     3070.24     4976.61    448.03 o 
  -1  18  -1      935.77      401.27    195.20 o 
 -18  19  -1     2645.16     1647.66    223.17 o 
 -17  19  -1     2818.71     3868.39    256.53 o 
 -16  19  -1     4468.47     5578.90    334.11 o 
 -15  19  -1     9463.12     8574.21    318.62 o 
 -14  19  -1      844.09      413.84    189.11 o 
 -13  19  -1      468.56      173.90    162.23 o 
 -12  19  -1     1772.75     2155.73    237.83 o 
 -11  19  -1     3316.63     3590.44    231.32 o 
 -10  19  -1       31.26        0.00    188.88 o 
  -9  19  -1      774.01      778.52    174.13 o 
  -8  19  -1     1299.08      965.12    171.93 o 
  -7  19  -1     4720.36     4752.31    233.18 o 
  -6  19  -1       82.39        0.00    155.47 o 
  -5  19  -1     2546.91     1910.39    198.89 o 
  -4  19  -1     1222.33     2303.01    203.78 o 
  -3  19  -1     2790.27     3265.03    267.59 o 
  -2  19  -1     8425.36     7240.82    432.99 o 
  -1  19  -1      406.84      229.10    287.78 o 
 -19  20  -1       72.49        0.00    223.14 o 
 -18  20  -1     2172.59     3194.93    246.35 o 
 -17  20  -1     6759.23     6186.80    295.09 o 
 -16  20  -1     2888.50     3620.27    258.95 o 
 -15  20  -1      546.35      102.38    197.67 o 
 -14  20  -1     1916.51     1607.27    221.37 o 
 -13  20  -1      976.65      894.41    201.72 o 
 -12  20  -1      883.72      852.60    196.47 o 
 -11  20  -1     1386.87     1055.79    183.96 o 
 -10  20  -1      334.33        0.00    157.28 o 
  -9  20  -1     2568.87     1809.42    199.78 o 
  -8  20  -1      745.95     1485.54    193.76 o 
  -7  20  -1     1606.09     1511.05    188.70 o 
  -6  20  -1      554.60       31.79    169.37 o 
  -5  20  -1     2203.26     1987.25    307.59 o 
  -4  20  -1     6134.02     4826.52    343.42 o 
  -3  20  -1     1623.20     2738.49    344.99 o 
  -2  20  -1      210.38      376.09    367.78 o 
  -1  20  -1      603.90      616.58    552.32 o 
 -20  21  -1      156.57        0.00    259.69 o 
 -19  21  -1      631.78      586.08    263.97 o 
 -18  21  -1      627.06      760.04    229.57 o 
 -17  21  -1      760.55      816.75    214.50 o 
 -16  21  -1      662.71      177.92    202.16 o 
 -15  21  -1      249.22        0.00    186.94 o 
 -14  21  -1      429.16      173.24    202.22 o 
 -13  21  -1     1218.77     1836.36    221.48 o 
 -12  21  -1      648.68      777.12    202.84 o 
 -11  21  -1      227.41        0.00    185.04 o 
 -10  21  -1      145.04        0.00    165.61 o 
  -9  21  -1     1046.13      929.60    230.64 o 
  -8  21  -1     1165.56      922.56    222.53 o 
  -7  21  -1      342.56      378.81    217.86 o 
  -6  21  -1      468.79      336.05    217.79 o 
  -5  21  -1      295.44       68.24    208.05 o 
  -4  21  -1      292.93      516.05    255.61 o 
  -3  21  -1     1505.18     1280.74    396.21 o 
  -2  21  -1      441.35     1192.46    395.72 o 
  -1  21  -1       25.40        0.00    364.65 o 
 -21  22  -1       11.61        0.00    262.08 o 
 -20  22  -1      680.68      520.03    275.33 o 
 -19  22  -1      351.35        0.00    255.40 o 
 -18  22  -1      122.79      122.11    241.14 o 
 -17  22  -1     1252.21     1692.13    288.57 o 
 -16  22  -1      211.74      108.64    218.59 o 
 -15  22  -1      156.35        0.00    212.25 o 
 -14  22  -1      498.25     1286.06    238.58 o 
 -13  22  -1      421.54      805.12    223.88 o 
 -12  22  -1      138.18        0.00    210.27 o 
 -11  22  -1      136.85        0.00    197.40 o 
 -10  22  -1       47.89        0.00    206.70 o 
  -9  22  -1      221.25      688.22    222.28 o 
  -8  22  -1      157.04      291.48    212.73 o 
  -7  22  -1       97.63        0.00    232.03 o 
  -6  22  -1       57.38       25.56    241.55 o 
  -5  22  -1      107.01        0.00    234.78 o 
  -4  22  -1      250.42       51.67    281.75 o 
  -3  22  -1      608.16     1158.25    329.33 o 
  -2  22  -1      147.64        0.00    680.39 o 
  -1  22  -1       19.47      212.01    544.31 o 
 -22  23  -1       27.43        0.00    268.99 o 
 -21  23  -1       86.72        0.00    265.90 o 
 -20  23  -1      472.00      238.40    272.09 o 
 -19  23  -1     2753.82     3430.84    333.52 o 
 -18  23  -1      860.36      912.57    275.72 o 
 -17  23  -1     1482.45      899.86    268.51 o 
 -16  23  -1      408.49      467.35    340.57 o 
 -15  23  -1      550.40      152.47    246.86 o 
 -14  23  -1      324.72      395.06    261.93 o 
 -13  23  -1      153.24        0.00    229.47 o 
 -12  23  -1      103.46        0.00    234.97 o 
 -11  23  -1      126.11        0.00    264.28 o 
 -10  23  -1       23.39      201.68    255.96 o 
  -9  23  -1       77.17      185.89    262.94 o 
  -8  23  -1       53.57      276.18    253.55 o 
  -7  23  -1      688.84      677.59    266.99 o 
  -6  23  -1       40.64      392.39    254.45 o 
  -5  23  -1     1988.93     2394.70    305.08 o 
  -4  23  -1      737.60      508.08    329.89 o 
  -3  23  -1      155.43      232.19    375.44 o 
  -2  23  -1       39.02        2.08    435.72 o 
  -1  23  -1       29.02        0.00    413.07 o 
 -23  24  -1       27.61        3.87    335.24 o 
 -22  24  -1       29.58        0.00    283.74 o 
 -21  24  -1      145.00      288.33    271.65 o 
 -20  24  -1      616.13      532.30    311.95 o 
 -19  24  -1     1906.48     1122.97    309.52 o 
 -18  24  -1     1743.40     2836.48    347.43 o 
 -17  24  -1      502.57      817.09    337.37 o 
 -16  24  -1      876.72      822.13    290.11 o 
 -15  24  -1       45.59        0.00    257.89 o 
 -14  24  -1      472.52      402.55    283.55 o 
 -13  24  -1      302.26        0.00    253.68 o 
 -12  24  -1       52.32      226.78    255.40 o 
 -11  24  -1       66.01        0.00    264.45 o 
 -10  24  -1       72.88       43.34    330.43 o 
  -9  24  -1      152.53        0.00    261.73 o 
  -8  24  -1      317.36      503.99    278.95 o 
  -7  24  -1     1141.14     1520.34    385.89 o 
  -6  24  -1     1470.63     1220.31    296.22 o 
  -5  24  -1      218.19      620.87    344.27 o 
  -4  24  -1      644.14      600.32    334.69 o 
  -3  24  -1      125.04      191.62    335.74 o 
  -2  24  -1       31.18        0.00    328.63 o 
  -1  24  -1       52.72      337.56    462.48 o 
 -22  25  -1       40.19        0.00    321.56 o 
 -21  25  -1       77.17        0.00    285.01 o 
 -20  25  -1      569.59     1203.44    307.69 o 
 -19  25  -1      459.42      365.27    292.35 o 
 -18  25  -1     1563.37     1497.41    321.10 o 
 -17  25  -1      408.82      573.84    295.08 o 
 -16  25  -1       77.71        0.00    272.09 o 
 -15  25  -1      106.70        0.00    321.19 o 
 -14  25  -1       71.95      161.70    281.91 o 
 -13  25  -1      115.37      370.47    285.59 o 
 -12  25  -1       61.67       19.08    264.85 o 
 -11  25  -1       73.30        0.00    263.97 o 
 -10  25  -1      336.33      339.25    277.02 o 
  -9  25  -1       60.66        0.00    288.84 o 
  -8  25  -1      374.85        0.00    276.86 o 
  -7  25  -1       44.70      570.80    286.20 o 
  -6  25  -1     1254.06     1417.40    378.06 o 
  -5  25  -1      441.74      625.00    353.24 o 
  -4  25  -1        8.86        0.00    345.07 o 
  -3  25  -1      295.08      269.66    388.07 o 
 -20  26  -1      386.48        0.00    329.33 o 
 -19  26  -1      407.98      614.56    363.02 o 
 -18  26  -1       64.74        0.00    295.08 o 
 -17  26  -1      238.78      328.77    295.36 o 
 -16  26  -1      230.57        5.15    292.09 o 
 -15  26  -1       99.21      156.12    369.72 o 
 -14  26  -1      179.42      286.89    314.26 o 
 -13  26  -1        8.47        0.00    327.57 o 
 -12  26  -1       85.96      264.08    293.61 o 
 -11  26  -1      350.08      435.68    284.42 o 
 -10  26  -1      493.89      484.34    290.68 o 
  -9  26  -1      251.98       99.93    292.94 o 
  -8  26  -1      488.72      960.11    316.80 o 
  -7  26  -1      813.80     1159.98    453.10 o 
  -6  26  -1       82.15        0.00    359.58 o 
 -18  27  -1      335.92        6.68    352.50 o 
 -17  27  -1       34.09        0.00    364.43 o 
 -16  27  -1      501.47      798.81    363.23 o 
 -15  27  -1       95.96      302.59    344.88 o 
 -14  27  -1       27.54        0.00    283.74 o 
 -13  27  -1       22.95        0.00    297.17 o 
 -12  27  -1      605.40     1419.30    323.82 o 
 -11  27  -1      404.45      641.92    315.53 o 
 -10  27  -1      572.89      702.93    328.04 o 
  -9  27  -1      525.25      857.92    327.12 o 
  -2   2   0      511.78      469.91     40.33 o 
  -1   2   0  1636871.25  1556774.75  18577.04 o 
   0   2   0      520.79      453.69     35.15 o 
  -3   3   0   283987.56   282814.69   3071.71 o 
  -2   3   0       35.40       28.60     29.44 o 
  -1   3   0       55.94       45.10     31.70 o 
   0   3   0   267528.41   267435.34   3071.02 o 
  -3   4   0      297.09      200.20     42.12 o 
  -2   4   0    85063.23    89973.79    775.29 o 
  -1   4   0      194.38       82.10     43.51 o 
   0   4   0     5023.81     2942.01    106.30 o 
  -5   5   0    15331.56    13439.72    215.38 o 
  -4   5   0   101077.53   101225.84    812.62 o 
  -3   5   0     6347.07     5082.38    103.08 o 
  -2   5   0     6670.35     5462.85     98.87 o 
  -1   5   0    96839.36    98362.21    838.22 o 
   0   5   0    14581.95    13067.34    215.66 o 
  -6   6   0    51766.60    51732.94    675.91 o 
  -5   6   0    15225.63    15678.97    168.50 o 
  -4   6   0     2880.04     3315.26     88.28 o 
  -3   6   0    46114.73    47350.51    434.81 o 
  -2   6   0     3121.61     3732.59     99.02 o 
  -1   6   0    14685.77    15078.29    166.86 o 
   0   6   0    51983.58    51756.84    631.06 o 
  -7   7   0    54393.05    58565.77    758.84 o 
  -6   7   0    12968.79    12288.32    153.97 o 
  -5   7   0    54129.39    52859.23    475.01 o 
  -4   7   0    13271.07    14259.32    189.37 o 
  -3   7   0    13011.00    13773.46    175.01 o 
  -2   7   0    54380.37    53959.02    475.00 o 
  -1   7   0    12199.95    11485.33    147.59 o 
   0   7   0    53577.23    57910.39    708.83 o 
  -8   8   0    88416.92    89573.91   1115.00 o 
  -7   8   0   215904.06   216581.16   1814.72 o 
  -6   8   0      360.54      166.59     54.28 o 
  -5   8   0    15386.32    14692.50    191.67 o 
  -4   8   0    37246.25    35584.93    363.60 o 
  -3   8   0    15367.99    14365.02    179.14 o 
  -2   8   0      313.88       54.81     59.69 o 
  -1   8   0   217333.75   221375.89   1814.71 o 
   0   8   0    85830.85    86260.13   1114.19 o 
  -9   9   0   285095.38   288171.25   3286.80 o 
  -8   9   0    43099.81    45979.18    414.20 o 
  -7   9   0     9238.12     7551.48    131.14 o 
  -6   9   0    81539.49    82474.72    729.65 o 
  -5   9   0    38726.14    37085.95    400.67 o 
  -4   9   0    39042.18    37674.63    385.99 o 
  -3   9   0    83574.84    85679.63    756.06 o 
  -2   9   0     9168.61     7548.10    151.20 o 
  -1   9   0    41522.37    44786.83    459.63 o 
   0   9   0   289947.59   292184.13   3510.95 o 
 -10  10   0    30887.05    34989.19    509.71 o 
  -9  10   0    30261.57    29183.40    317.76 o 
  -8  10   0   197701.06   195727.84   1586.73 o 
  -7  10   0    11692.05    10506.93    166.40 o 
  -6  10   0    24241.07    24047.09    281.61 o 
  -5  10   0    91230.93    91650.97    853.45 o 
  -4  10   0    23548.87    23522.76    277.12 o 
  -3  10   0    11311.96    10063.37    176.88 o 
  -2  10   0   197331.64   196265.61   1636.87 o 
  -1  10   0    30322.52    29028.97    344.49 o 
   0  10   0    28814.20    31683.00    497.79 o 
 -11  11   0    21453.61    20799.47    367.94 o 
 -10  11   0   111962.66   112571.39   1011.71 o 
  -9  11   0     4588.90     4609.74    110.75 o 
  -8  11   0     1921.35     2425.52     89.54 o 
  -7  11   0    93414.28    92794.07    850.45 o 
  -6  11   0     9975.53    10118.55    181.02 o 
  -5  11   0     9961.57    10340.36    175.51 o 
  -4  11   0    96850.20    95277.24    882.43 o 
  -3  11   0     2064.22     2437.70    117.93 o 
  -2  11   0     5073.82     4993.95    114.91 o 
  -1  11   0   111402.66   113263.64   1053.15 o 
   0  11   0    21640.15    21009.10    406.92 o 
 -12  12   0    84588.20    87895.42   1247.14 o 
 -11  12   0     9430.73    11032.70    239.45 o 
 -10  12   0     5805.96     5594.05    126.82 o 
  -9  12   0    70578.12    69145.77    649.42 o 
  -8  12   0     7535.83     7482.52    151.07 o 
  -7  12   0     3122.94     2871.07    100.29 o 
  -6  12   0    33044.87    31621.00    358.46 o 
  -5  12   0     3231.28     3363.46    107.78 o 
  -4  12   0     7464.23     7380.57    179.51 o 
  -3  12   0    70257.49    69250.17    649.53 o 
  -2  12   0     5996.35     5685.27    137.68 o 
  -1  12   0     9532.17    11294.54    208.51 o 
   0  12   0    86555.19    87806.86   1364.42 o 
 -13  13   0     2389.77     2584.21    176.00 o 
 -12  13   0     3831.54     3090.87    126.99 o 
 -11  13   0    39997.77    42946.74    480.88 o 
 -10  13   0     3686.40     3322.02    112.06 o 
  -9  13   0     8970.72     8082.64    157.73 o 
  -8  13   0    42535.45    41596.91    443.60 o 
  -7  13   0     5788.95     5485.00    135.87 o 
  -6  13   0     6149.84     6377.40    138.92 o 
  -5  13   0    42804.55    41088.75    426.42 o 
  -4  13   0     8886.28     7764.74    164.10 o 
  -3  13   0     3616.11     3350.47    110.29 o 
  -2  13   0    40044.05    42222.23    502.21 o 
  -1  13   0     3861.41     2969.58    140.94 o 
   0  13   0     2169.56     2455.37    193.15 o 
 -14  14   0     1377.97      708.93    203.89 o 
 -13  14   0    73526.32    73781.42    856.00 o 
 -12  14   0     1211.59      847.68    106.25 o 
 -11  14   0      836.16      254.06     88.93 o 
 -10  14   0    32286.84    32416.19    371.82 o 
  -9  14   0    17602.18    17723.68    253.94 o 
  -8  14   0     5662.53     5147.39    147.26 o 
  -7  14   0    26340.25    24297.31    322.02 o 
  -6  14   0     5736.58     5213.94    144.29 o 
  -5  14   0    17728.58    17584.35    265.09 o 
  -4  14   0    32156.08    31658.84    369.32 o 
  -3  14   0      860.24      253.48    106.79 o 
  -2  14   0     1323.79      973.06    122.92 o 
  -1  14   0    73459.08    77232.45    963.30 o 
   0  14   0     1522.77     1409.70    358.42 o 
 -15  15   0    52174.93    54709.09    863.53 o 
 -14  15   0      647.02      520.18    112.68 o 
 -13  15   0     1726.13     1077.01    136.36 o 
 -12  15   0    48049.63    47924.77    599.25 o 
 -11  15   0     3541.05     3590.96    130.99 o 
 -10  15   0     8561.79     7485.28    175.13 o 
  -9  15   0    36269.42    37417.39    460.04 o 
  -8  15   0     3328.14     2558.69    144.41 o 
  -7  15   0     3375.62     2814.46    136.88 o 
  -6  15   0    35159.01    36234.27    456.07 o 
  -5  15   0     8701.92     7335.36    193.57 o 
  -4  15   0     3460.34     3420.14    149.28 o 
  -3  15   0    48406.60    49113.14    633.59 o 
  -2  15   0     1789.05     1658.38    144.64 o 
  -1  15   0      511.51      265.01    135.25 o 
   0  15   0    50727.23    52867.28   1216.25 o 
 -16  16   0     2619.87     2929.12    325.81 o 
 -15  16   0      499.58        0.00    126.04 o 
 -14  16   0    55664.21    60558.12    692.74 o 
 -13  16   0     2616.63     2231.88    147.66 o 
 -12  16   0      430.62       11.84     96.34 o 
 -11  16   0    45958.76    46800.39    576.46 o 
 -10  16   0     5350.22     5210.04    164.41 o 
  -9  16   0     1673.92     1426.55    146.04 o 
  -8  16   0    49066.01    49338.82    643.00 o 
  -7  16   0     1548.76     1445.89    147.50 o 
  -6  16   0     5389.65     5273.03    187.29 o 
  -5  16   0    45341.18    45755.04    571.67 o 
  -4  16   0      494.70      140.49    120.31 o 
  -3  16   0     2659.79     2705.01    171.10 o 
  -2  16   0    54707.58    58416.18    804.93 o 
  -1  16   0      508.61      158.88    136.29 o 
   0  16   0     2458.50     2956.22    396.21 o 
 -17  17   0     4365.62     3266.91    334.54 o 
 -16  17   0    33079.74    35962.11    619.29 o 
 -15  17   0     4466.77     4847.64    219.56 o 
 -14  17   0     1764.30     1319.41    158.35 o 
 -13  17   0    51398.98    52438.74    626.02 o 
 -12  17   0      924.93      549.89    152.21 o 
 -11  17   0      878.97      352.79    114.24 o 
 -10  17   0    58385.03    59832.59    684.36 o 
  -9  17   0     2564.86     2217.57    143.11 o 
  -8  17   0     2750.43     2615.49    152.07 o 
  -7  17   0    57732.75    60465.89    864.94 o 
  -6  17   0      822.50      268.56    125.90 o 
  -5  17   0      995.82      565.16    143.55 o 
  -4  17   0    51558.73    52236.09    691.13 o 
  -3  17   0     1828.14     1310.80    149.12 o 
  -2  17   0     4287.38     4458.93    452.35 o 
  -1  17   0    33300.63    37686.90    745.48 o 
   0  17   0     4489.92     3289.10    330.43 o 
 -18  18   0     9128.06     8264.11    449.76 o 
 -17  18   0     3292.97     4463.87    256.85 o 
 -16  18   0     6114.76     5051.48    263.14 o 
 -15  18   0    26689.35    26614.28    509.34 o 
 -14  18   0     1440.43     1608.80    198.91 o 
 -13  18   0     1849.85     1570.37    176.21 o 
 -12  18   0    36887.69    37587.56    540.21 o 
 -11  18   0      486.41      354.94    181.44 o 
 -10  18   0     3006.55     2451.58    175.57 o 
  -9  18   0    47145.10    50645.86    740.51 o 
  -8  18   0     2747.76     2119.76    157.80 o 
  -7  18   0      455.93      613.72    164.89 o 
  -6  18   0    36396.91    38584.93    571.18 o 
  -5  18   0     1866.49     1743.28    168.39 o 
  -4  18   0     1445.95     1965.63    180.36 o 
  -3  18   0    26752.71    26981.67    778.00 o 
  -2  18   0     6164.38     5427.91    298.82 o 
  -1  18   0     3348.35     4778.02    266.80 o 
   0  18   0     9430.90     7545.01    525.57 o 
 -19  19   0      427.18      469.50    389.90 o 
 -18  19   0     1591.86     1175.81    212.03 o 
 -17  19   0     8173.99     7471.29    307.36 o 
 -16  19   0     2519.59     2848.35    238.71 o 
 -15  19   0     1633.22     1613.62    221.37 o 
 -14  19   0    10279.77     7798.98    305.62 o 
 -13  19   0      775.17      437.11    178.50 o 
 -12  19   0     6110.91     7065.30    270.69 o 
 -11  19   0    21082.28    20338.63    485.11 o 
 -10  19   0       22.16        0.00    158.59 o 
  -9  19   0       35.26        0.00    145.56 o 
  -8  19   0    21015.39    20551.98    482.69 o 
  -7  19   0     6046.44     7723.36    462.43 o 
  -6  19   0      789.66      683.87    166.65 o 
  -5  19   0    10264.55     8516.39    268.53 o 
  -4  19   0     1552.60     1490.34    267.12 o 
  -3  19   0     2574.14     3260.95    304.56 o 
  -2  19   0     8388.99     7499.05    381.24 o 
  -1  19   0     1776.12     1432.86    362.79 o 
   0  19   0      454.01      469.10    353.23 o 
 -20  20   0      582.22      294.03    352.31 o 
 -19  20   0      923.74      571.00    212.10 o 
 -18  20   0      941.08     1882.17    226.69 o 
 -17  20   0     1924.88     2008.74    227.93 o 
 -16  20   0     4431.73     3376.34    251.11 o 
 -15  20   0       81.42        0.00    180.11 o 
 -14  20   0     1805.95     1942.01    217.85 o 
 -13  20   0     5591.94     5089.25    299.26 o 
 -12  20   0     4547.37     5300.62    266.15 o 
 -11  20   0     4446.02     5229.83    245.77 o 
 -10  20   0     3396.84     2678.00    206.76 o 
  -9  20   0     4368.56     4656.53    276.49 o 
  -8  20   0     4544.82     5328.77    268.55 o 
  -7  20   0     5681.39     5357.25    272.66 o 
  -6  20   0     1981.09     1770.67    354.04 o 
  -5  20   0       75.17        0.00    169.26 o 
  -4  20   0     4347.47     3289.58    270.47 o 
  -3  20   0     1948.33     1309.31    303.90 o 
  -2  20   0      997.37     2228.75    326.23 o 
  -1  20   0      970.87     1062.56    395.72 o 
   0  20   0      545.25      240.14    528.30 o 
 -21  21   0      165.79      216.37    373.05 o 
 -20  21   0      248.80      294.88    269.91 o 
 -19  21   0      147.77        0.00    202.22 o 
 -18  21   0     2713.62     3038.66    245.02 o 
 -17  21   0      444.38     1047.70    216.33 o 
 -16  21   0      332.36      320.16    192.19 o 
 -15  21   0      450.03       20.17    210.01 o 
 -14  21   0     2985.70     3738.00    251.92 o 
 -13  21   0     5872.12     6389.70    363.94 o 
 -12  21   0     6597.31     6405.98    291.90 o 
 -11  21   0     1281.00      748.70    204.60 o 
 -10  21   0     1236.35      644.18    209.16 o 
  -9  21   0     6624.65     6491.46    293.16 o 
  -8  21   0     5974.54     6393.26    335.31 o 
  -7  21   0     3036.39     3910.47    282.64 o 
  -6  21   0      345.01        0.00    205.41 o 
  -5  21   0      320.51        0.00    216.89 o 
  -4  21   0      468.86      633.25    254.21 o 
  -3  21   0     2842.15     2724.59    452.38 o 
  -2  21   0      132.99        0.00    367.78 o 
  -1  21   0      234.98      148.45    373.05 o 
   0  21   0      163.67        0.00    528.30 o 
 -22  22   0      469.70     1295.68    421.69 o 
 -21  22   0      778.43      471.12    279.99 o 
 -20  22   0      919.14      365.91    275.03 o 
 -19  22   0      389.86      573.52    299.58 o 
 -18  22   0      405.81      132.79    223.09 o 
 -17  22   0     1987.89     2069.79    254.84 o 
 -16  22   0        9.33        0.00    183.81 o 
 -15  22   0      612.45      424.58    206.12 o 
 -14  22   0     4273.22     4887.79    279.59 o 
 -13  22   0     3224.36     3741.61    255.61 o 
 -12  22   0     1883.63     1859.46    227.36 o 
 -11  22   0      122.58        0.00    187.84 o 
 -10  22   0     1936.22     1628.09    251.83 o 
  -9  22   0     3200.23     4116.32    291.37 o 
  -8  22   0     4021.46     4288.13    294.50 o 
  -7  22   0      584.27      303.76    215.05 o 
  -6  22   0        5.72        0.00    218.18 o 
  -5  22   0     1940.76     1898.56    349.34 o 
  -4  22   0      421.82       44.63    294.94 o 
  -3  22   0      407.55      177.18    317.25 o 
  -2  22   0      966.14      782.67    896.52 o 
  -1  22   0      809.69      965.46    424.40 o 
   0  22   0      448.92     2081.20    704.41 o 
 -23  23   0      226.49        0.00    576.33 o 
 -22  23   0      663.44      740.11    287.05 o 
 -21  23   0       21.34        0.00    275.72 o 
 -20  23   0       18.88        0.00    279.99 o 
 -19  23   0     2398.02     2464.11    311.56 o 
 -18  23   0      626.42      827.75    281.30 o 
 -17  23   0      389.60      230.52    272.20 o 
 -16  23   0     1996.30     2485.07    275.23 o 
 -15  23   0     1146.24     1957.62    254.34 o 
 -14  23   0     1640.57     1778.47    250.42 o 
 -13  23   0     4299.66     4578.98    329.82 o 
 -12  23   0      664.12      300.42    222.15 o 
 -11  23   0      675.20      372.88    224.15 o 
 -10  23   0     4213.81     4318.12    298.44 o 
  -9  23   0     1619.35     1459.34    251.40 o 
  -8  23   0     1042.16     2006.62    450.59 o 
  -7  23   0     1872.26     2193.66    300.02 o 
  -6  23   0      384.95      362.19    266.75 o 
  -5  23   0      609.98      378.50    321.74 o 
  -4  23   0     2557.73     2040.06    375.58 o 
  -3  23   0       16.71       44.86    318.70 o 
  -2  23   0       19.54        0.00    407.06 o 
  -1  23   0      725.88      693.93    458.36 o 
   0  23   0      211.81        0.00    608.35 o 
 -23  24   0       23.15        0.00    394.27 o 
 -22  24   0      111.41      280.83    407.06 o 
 -21  24   0     2631.19     2519.77    337.75 o 
 -20  24   0      295.31      569.91    293.77 o 
 -19  24   0      224.21      204.56    281.55 o 
 -18  24   0     2221.46     2568.62    318.83 o 
 -17  24   0      178.56      176.52    273.27 o 
 -16  24   0      501.54      223.80    273.37 o 
 -15  24   0     5370.15     7234.07    403.22 o 
 -14  24   0     1873.90     2309.63    305.81 o 
 -13  24   0      822.56      816.24    278.79 o 
 -12  24   0     2762.90     2668.74    311.70 o 
 -11  24   0      832.72     1935.21    309.52 o 
 -10  24   0     1783.60     2180.10    309.80 o 
  -9  24   0     5237.90     6545.19    399.47 o 
  -8  24   0      463.58        0.00    268.99 o 
  -7  24   0      175.58      262.51    273.37 o 
  -6  24   0     2299.49     2611.40    321.98 o 
  -5  24   0      227.87        0.00    562.70 o 
  -4  24   0      327.79      531.06    340.11 o 
  -3  24   0     2740.53     2692.74    410.26 o 
  -2  24   0       99.32        0.00    353.07 o 
  -1  24   0       16.68      735.66    473.83 o 
 -22  25   0      219.69      495.63    410.29 o 
 -21  25   0      604.35     1015.63    423.49 o 
 -20  25   0     2928.20     3110.78    403.11 o 
 -19  25   0      482.23      875.41    299.49 o 
 -18  25   0      251.22      480.56    289.78 o 
 -17  25   0     3327.38     4269.37    355.98 o 
 -16  25   0      504.14       61.20    286.94 o 
 -15  25   0     1161.76     1369.85    311.70 o 
 -14  25   0     5255.02     5720.93    391.00 o 
 -13  25   0     1694.17     2415.91    323.97 o 
 -12  25   0     1678.55     2173.05    331.88 o 
 -11  25   0     5224.79     5475.63    385.93 o 
 -10  25   0     1143.66     1320.24    318.50 o 
  -9  25   0      476.77      520.86    395.14 o 
  -8  25   0     3330.35     3908.46    367.33 o 
  -7  25   0      236.85      175.88    283.92 o 
  -6  25   0      491.31      612.10    359.95 o 
  -5  25   0     3014.52     2417.12    399.58 o 
  -4  25   0      601.56      460.08    365.14 o 
  -3  25   0      245.38      821.71    370.78 o 
 -20  26   0      433.38       54.52    418.39 o 
 -19  26   0     2126.77     2330.19    409.49 o 
 -18  26   0      276.86      230.66    424.16 o 
 -17  26   0      376.91      714.36    350.48 o 
 -16  26   0     4181.17     4722.46    386.54 o 
 -15  26   0     1028.23      914.67    309.11 o 
 -14  26   0     1559.95     2248.03    327.90 o 
 -13  26   0     4980.56     5269.79    401.05 o 
 -12  26   0     1547.50     2003.84    325.01 o 
 -11  26   0      985.39     1427.95    311.70 o 
 -10  26   0     4090.33     4167.48    373.66 o 
  -9  26   0      393.97      590.74    305.96 o 
  -8  26   0      265.40      474.65    308.08 o 
  -7  26   0     2146.73     2400.19    405.85 o 
  -6  26   0      419.84      672.53    370.56 o 
 -18  27   0     1620.78     2350.56    696.40 o 
 -17  27   0      166.49      279.15    344.27 o 
 -16  27   0      407.49      850.54    408.01 o 
 -15  27   0     3228.05     3723.08    439.76 o 
 -14  27   0     1028.87     1152.47    467.95 o 
 -13  27   0      996.54     1288.66    374.42 o 
 -12  27   0     3175.17     3156.13    419.90 o 
 -11  27   0      410.36     1458.96    374.42 o 
 -10  27   0      145.29      533.25    359.53 o 
  -9  27   0     1565.58     1774.89    577.83 o 
  -1   2   1     4494.16     3811.31     52.47 o 
  -2   3   1       51.49       51.14     33.67 o 
  -1   3   1     3347.66     2307.77     48.02 o 
  -3   4   1      923.38      411.12     43.36 o 
  -2   4   1     3153.57     2700.52     58.61 o 
  -1   4   1     2304.07     1911.92     52.49 o 
  -4   5   1     1172.26     1329.42     57.54 o 
  -3   5   1   116457.43   121929.30   1054.57 o 
  -2   5   1    28595.31    29582.75    268.63 o 
  -1   5   1    15902.14    13783.50    162.43 o 
  -5   6   1    55959.77    56649.53    481.98 o 
  -4   6   1     1794.37     1612.04     64.15 o 
  -3   6   1   103521.43   102533.72    884.65 o 
  -2   6   1    83942.55    90668.42    753.59 o 
  -1   6   1     9697.23    11176.22    149.53 o 
  -6   7   1      788.33      636.33     61.39 o 
  -5   7   1    20458.73    18534.60    193.72 o 
  -4   7   1    22817.34    24325.47    268.22 o 
  -3   7   1     4534.70     3993.89     89.78 o 
  -2   7   1     8330.25     8818.99    145.23 o 
  -1   7   1    23518.21    24257.17    237.00 o 
  -7   8   1    36238.54    34101.30    326.21 o 
  -6   8   1    39958.93    41963.29    398.72 o 
  -5   8   1     2061.56     1470.01     69.12 o 
  -4   8   1       74.73       95.39     60.61 o 
  -3   8   1    22163.40    24326.47    255.99 o 
  -2   8   1    32644.81    33600.13    324.51 o 
  -1   8   1     5840.94     6420.57    117.49 o 
  -8   9   1    25057.26    26791.72    265.35 o 
  -7   9   1     1497.02      809.60     69.41 o 
  -6   9   1    86198.30    88131.31    750.56 o 
  -5   9   1    29010.23    28860.74    316.33 o 
  -4   9   1    10511.71    11827.95    178.57 o 
  -3   9   1    30478.16    30385.72    321.08 o 
  -2   9   1    83664.16    85912.51    779.24 o 
  -1   9   1    10247.88    11219.33    168.23 o 
  -9  10   1     5020.10     5141.68    114.81 o 
  -8  10   1    51361.11    53030.03    457.81 o 
  -7  10   1    97029.67    97105.86    809.89 o 
  -6  10   1     1479.73      811.08     75.42 o 
  -5  10   1   105082.23   107520.04    957.06 o 
  -4  10   1   110375.66   110865.00    949.80 o 
  -3  10   1    15506.41    13972.94    198.35 o 
  -2  10   1    32748.96    32696.82    320.59 o 
  -1  10   1    14196.34    14245.50    209.64 o 
 -10  11   1     1798.15     1933.54    102.06 o 
  -9  11   1    49095.21    50260.28    493.36 o 
  -8  11   1      953.26      369.68     76.05 o 
  -7  11   1    94406.39    94157.79    866.03 o 
  -6  11   1    85894.46    88728.81    866.82 o 
  -5  11   1     4118.96     3702.25    112.09 o 
  -4  11   1    37070.43    35798.98    378.79 o 
  -3  11   1    53317.99    54421.73    566.75 o 
  -2  11   1     3129.10     3089.39    106.10 o 
  -1  11   1     6556.29     7707.08    162.67 o 
 -11  12   1     5792.90     5418.16    175.83 o 
 -10  12   1    10228.09     9626.03    180.84 o 
  -9  12   1     4381.61     4150.43    114.70 o 
  -8  12   1    14684.72    14627.75    364.37 o 
  -7  12   1     2069.81     2342.01    105.11 o 
  -6  12   1    59598.84    59722.73    626.37 o 
  -5  12   1    80599.11    82142.16    778.16 o 
  -4  12   1     5231.21     5072.76    129.27 o 
  -3  12   1    14170.63    13816.22    201.63 o 
  -2  12   1     1665.93     1568.19     84.31 o 
  -1  12   1      828.89      517.02     95.44 o 
 -12  13   1     4385.81     3745.45    145.34 o 
 -11  13   1    17520.57    16258.82    281.48 o 
 -10  13   1    15192.34    15392.68    232.50 o 
  -9  13   1     3585.59     3298.18    149.22 o 
  -8  13   1     5085.67     4331.02    158.91 o 
  -7  13   1     6293.93     6106.88    143.34 o 
  -6  13   1     6243.16     5961.20    146.40 o 
  -5  13   1      554.67      549.97     85.85 o 
  -4  13   1     2280.92     2185.49    108.86 o 
  -3  13   1     1311.21      915.78     89.12 o 
  -2  13   1    27828.65    29079.51    376.63 o 
  -1  13   1     3497.70     2994.05    145.76 o 
 -13  14   1     6964.22     7550.46    209.17 o 
 -12  14   1     8537.01     8875.68    212.36 o 
 -11  14   1     9406.38     9466.29    232.28 o 
 -10  14   1    14528.61    15070.44    242.84 o 
  -9  14   1    17634.95    16703.08    269.92 o 
  -8  14   1     5787.15     5639.08    156.68 o 
  -7  14   1     4522.52     4207.32    147.37 o 
  -6  14   1     2252.28     2178.23    119.12 o 
  -5  14   1     2623.86     2142.77    121.02 o 
  -4  14   1    20197.69    20060.34    285.36 o 
  -3  14   1     8934.64     8496.40    188.46 o 
  -2  14   1     3922.33     3948.89    151.42 o 
  -1  14   1     5026.86     5145.19    185.02 o 
 -14  15   1      739.52      820.91    117.69 o 
 -13  15   1     3777.73     3779.03    147.13 o 
 -12  15   1    16153.51    16589.91    288.54 o 
 -11  15   1    15284.42    15167.45    250.15 o 
 -10  15   1     3930.47     3709.78    130.68 o 
  -9  15   1     1523.52     1628.79    112.75 o 
  -8  15   1    13283.81    13798.01    256.70 o 
  -7  15   1     2396.31     2247.83    133.96 o 
  -6  15   1    13462.51    14470.56    260.92 o 
  -5  15   1    10295.77     9283.20    216.74 o 
  -4  15   1     1147.74      594.06     90.84 o 
  -3  15   1    10951.39    11568.16    259.61 o 
  -2  15   1     3322.12     2914.01    149.98 o 
  -1  15   1     1367.41      762.26    218.96 o 
 -15  16   1      918.52     1205.60    131.86 o 
 -14  16   1     7471.47     6902.02    265.69 o 
 -13  16   1     1173.18     1260.95    127.84 o 
 -12  16   1     1919.94     1859.89    111.28 o 
 -11  16   1     4716.01     4292.40    143.77 o 
 -10  16   1    17650.90    18943.74    305.67 o 
  -9  16   1     3019.19     2433.53    136.44 o 
  -8  16   1     2204.51     1757.57    134.58 o 
  -7  16   1     5365.28     4858.91    167.29 o 
  -6  16   1     2504.11     2204.16    130.69 o 
  -5  16   1     6418.17     6732.32    164.09 o 
  -4  16   1     4788.17     3877.35    141.39 o 
  -3  16   1     1171.16      864.89    131.02 o 
  -2  16   1     4613.18     5119.60    218.92 o 
  -1  16   1     1686.28     1079.96    238.32 o 
 -16  17   1     3527.48     3303.88    198.05 o 
 -15  17   1     2659.53     3256.08    194.31 o 
 -14  17   1     2538.90     4156.20    192.34 o 
 -13  17   1     2072.71     2496.12    147.92 o 
 -12  17   1     2664.19     2870.14    134.60 o 
 -11  17   1     2072.17     2203.87    138.91 o 
 -10  17   1     1956.49     2099.05    141.13 o 
  -9  17   1     5216.32     4782.04    175.14 o 
  -8  17   1      456.84        0.00    112.83 o 
  -7  17   1     4922.36     5243.30    192.76 o 
  -6  17   1     2029.65     1391.81    130.48 o 
  -5  17   1      231.20        0.00    104.01 o 
  -4  17   1      532.26      517.66    134.12 o 
  -3  17   1     6214.71     5499.34    214.11 o 
  -2  17   1     3437.02     4520.85    240.38 o 
  -1  17   1     1584.36     2178.95    249.39 o 
 -17  18   1      936.74     1326.35    202.40 o 
 -16  18   1     3024.56     5011.96    260.63 o 
 -15  18   1    14470.41    15942.78    438.97 o 
 -14  18   1     2410.20     2079.94    183.72 o 
 -13  18   1      154.02        0.00    146.73 o 
 -12  18   1     1585.87     1171.73    156.03 o 
 -11  18   1     4038.32     3493.26    160.78 o 
 -10  18   1     4896.93     4515.60    174.37 o 
  -9  18   1      885.34     1069.19    134.95 o 
  -8  18   1      333.39       91.02    114.99 o 
  -7  18   1     2866.82     2879.01    182.95 o 
  -6  18   1     2976.69     3807.05    220.13 o 
  -5  18   1     1328.36     1301.91    157.58 o 
  -4  18   1     1325.76      816.75    141.12 o 
  -3  18   1     6992.53     8281.49    371.71 o 
  -2  18   1    13806.71    13339.86    653.90 o 
  -1  18   1     1426.68     1593.16    214.81 o 
 -18  19   1      429.75      147.97    201.25 o 
 -17  19   1     8686.85     7804.09    310.06 o 
 -16  19   1     2782.59     3521.03    244.69 o 
 -15  19   1     1126.31     2082.86    214.78 o 
 -14  19   1     2398.06     1627.44    198.73 o 
 -13  19   1       80.10        0.00    164.10 o 
 -12  19   1     4694.64     4656.02    229.48 o 
 -11  19   1     1313.64     1035.05    178.59 o 
 -10  19   1      755.88      890.57    178.21 o 
  -9  19   1       30.97        0.00    153.34 o 
  -8  19   1     3516.16     4222.50    218.59 o 
  -7  19   1     1701.60     1893.76    184.74 o 
  -6  19   1      501.91      389.15    147.99 o 
  -5  19   1      902.56      105.30    142.95 o 
  -4  19   1     9471.57     8165.53    285.43 o 
  -3  19   1     4392.11     5880.08    360.47 o 
  -2  19   1     2581.18     4363.63    322.69 o 
  -1  19   1     2645.17     1711.24    273.91 o 
 -19  20   1      643.15      245.24    205.35 o 
 -18  20   1      226.54      468.19    198.93 o 
 -17  20   1     1601.23     3253.26    245.88 o 
 -16  20   1     6239.30     5154.84    273.85 o 
 -15  20   1     2208.48     1788.84    228.57 o 
 -14  20   1      547.97      154.93    192.43 o 
 -13  20   1     1556.40     1564.15    213.44 o 
 -12  20   1      769.32      848.95    184.51 o 
 -11  20   1     2554.84     1816.23    212.17 o 
 -10  20   1      406.22      156.68    173.97 o 
  -9  20   1     1274.39     1420.35    232.75 o 
  -8  20   1      893.69     1158.37    181.05 o 
  -7  20   1      956.42      837.19    187.56 o 
  -6  20   1     2068.80     1932.00    211.64 o 
  -5  20   1      494.26      124.61    173.45 o 
  -4  20   1     2769.41     3563.07    249.30 o 
  -3  20   1     6721.01     6023.24    353.74 o 
  -2  20   1     2120.34     3564.61    314.17 o 
  -1  20   1       58.17        0.00    272.44 o 
 -20  21   1       21.23        0.00    204.71 o 
 -19  21   1      474.33      735.02    215.18 o 
 -18  21   1     1504.88     1476.46    222.89 o 
 -17  21   1      324.42      493.53    207.13 o 
 -16  21   1      345.88        0.00    200.26 o 
 -15  21   1      457.75        0.00    219.25 o 
 -14  21   1      349.10        0.00    194.40 o 
 -13  21   1     1207.25      852.86    205.17 o 
 -12  21   1     1146.56      984.52    206.29 o 
 -11  21   1      113.36        0.00    185.47 o 
 -10  21   1      187.04       24.92    195.80 o 
  -9  21   1      689.38     1321.03    231.33 o 
  -8  21   1     1198.42     1881.04    220.39 o 
  -7  21   1      456.74      265.88    202.20 o 
  -6  21   1      253.68        0.00    211.21 o 
  -5  21   1      723.95      128.26    213.35 o 
  -4  21   1      750.42      930.89    272.67 o 
  -3  21   1      608.69      911.25    307.46 o 
  -2  21   1      618.48        0.00    488.28 o 
  -1  21   1      133.70        0.00    390.42 o 
 -21  22   1       18.01        0.00    264.71 o 
 -20  22   1      120.53        0.00    272.67 o 
 -19  22   1      585.02      585.43    219.77 o 
 -18  22   1      254.05      163.85    207.71 o 
 -17  22   1      103.63        0.00    200.39 o 
 -16  22   1       71.04        0.00    200.11 o 
 -15  22   1       89.15        0.00    190.60 o 
 -14  22   1      169.65      249.74    193.70 o 
 -13  22   1      239.24      683.24    211.63 o 
 -12  22   1       29.83        0.00    190.60 o 
 -11  22   1      166.87        0.00    190.67 o 
 -10  22   1      124.55       36.52    196.58 o 
  -9  22   1      407.47      657.06    227.81 o 
  -8  22   1      494.09     1453.13    242.72 o 
  -7  22   1      166.89       80.89    218.49 o 
  -6  22   1      216.19       82.45    223.89 o 
  -5  22   1     1241.91     1414.27    273.37 o 
  -4  22   1      110.08        0.00    283.35 o 
  -3  22   1      371.85      302.35    313.48 o 
  -2  22   1      759.34      548.58    421.69 o 
  -1  22   1       13.09       19.74    413.07 o 
 -22  23   1       22.42        0.00    362.25 o 
 -21  23   1       34.30       89.45    282.10 o 
 -20  23   1      158.46        0.00    268.30 o 
 -19  23   1      755.46      504.09    273.91 o 
 -18  23   1     1931.38     2225.46    274.52 o 
 -17  23   1       44.24      332.30    233.57 o 
 -16  23   1      594.84      535.29    233.36 o 
 -15  23   1       48.59       50.35    241.97 o 
 -14  23   1       75.87      128.48    211.40 o 
 -13  23   1       20.42      225.91    217.61 o 
 -12  23   1      116.56       34.93    215.02 o 
 -11  23   1       85.18        0.00    202.34 o 
 -10  23   1      134.55      535.49    220.80 o 
  -9  23   1      347.47      427.14    225.33 o 
  -8  23   1      581.69      583.05    252.27 o 
  -7  23   1      449.58      518.62    233.39 o 
  -6  23   1     1496.05      999.96    323.50 o 
  -5  23   1      891.70      927.50    341.74 o 
  -4  23   1     2865.65     3498.18    410.61 o 
  -3  23   1      487.69      217.37    344.50 o 
  -2  23   1      104.60        0.00    736.42 o 
  -1  23   1       32.31        0.00    396.21 o 
 -23  24   1       58.82        0.00    408.24 o 
 -22  24   1       37.30        0.00    394.27 o 
 -21  24   1      121.29        0.00    384.39 o 
 -20  24   1      632.39     1184.53    343.53 o 
 -19  24   1      218.20     1108.58    291.91 o 
 -18  24   1     1389.02      829.48    281.77 o 
 -17  24   1     1064.00     1775.57    302.12 o 
 -16  24   1      332.22      794.53    274.25 o 
 -15  24   1      131.49        0.00    230.74 o 
 -14  24   1       74.73        0.00    234.14 o 
 -13  24   1       68.18        0.00    229.68 o 
 -12  24   1       54.59      116.33    225.36 o 
 -11  24   1      292.82       64.99    236.91 o 
 -10  24   1      498.11      879.51    326.10 o 
  -9  24   1       57.05      120.91    259.88 o 
  -8  24   1      977.55     1147.00    328.12 o 
  -7  24   1      504.32      709.12    284.29 o 
  -6  24   1     1860.29     2732.83    387.32 o 
  -5  24   1     1924.40     1322.53    373.82 o 
  -4  24   1      653.39      537.83    355.51 o 
  -3  24   1      169.80      123.37    332.49 o 
  -2  24   1       24.01        0.00    352.18 o 
  -1  24   1       21.89      108.21    447.04 o 
 -22  25   1      300.83      948.91    435.72 o 
 -21  25   1       10.35        0.00    800.46 o 
 -20  25   1      435.79        0.00    407.53 o 
 -19  25   1     1158.26     1366.27    364.09 o 
 -18  25   1       38.40      223.67    333.58 o 
 -17  25   1      285.89        0.00    283.44 o 
 -16  25   1       80.73       72.20    283.74 o 
 -15  25   1      351.23        0.00    273.37 o 
 -14  25   1       96.25      195.21    273.37 o 
 -13  25   1       72.04        0.00    277.74 o 
 -12  25   1      115.85      666.97    282.83 o 
 -11  25   1       59.21        0.00    275.34 o 
 -10  25   1      112.24       34.52    283.51 o 
  -9  25   1       95.72        0.00    287.33 o 
  -8  25   1      396.62       45.91    457.53 o 
  -7  25   1     1643.48     1066.11    357.82 o 
  -6  25   1      495.95     1041.03    366.08 o 
  -5  25   1      620.39     1121.45    363.48 o 
  -4  25   1       76.31      268.08    349.04 o 
  -3  25   1       42.22      541.95    350.26 o 
 -20  26   1       76.77     1163.99    463.72 o 
 -19  26   1      744.74     1022.72    472.27 o 
 -18  26   1      468.62     1320.86    433.08 o 
 -17  26   1      287.52      305.00    403.56 o 
 -16  26   1      563.53      456.05    350.99 o 
 -15  26   1      383.63        0.00    329.05 o 
 -14  26   1       78.15        0.00    331.03 o 
 -13  26   1       11.00      111.94    399.95 o 
 -12  26   1      151.31      304.47    322.74 o 
 -11  26   1      104.48        0.00    338.31 o 
 -10  26   1      204.22        0.00    376.02 o 
  -9  26   1      230.58        0.00    329.05 o 
  -8  26   1       75.29        0.00    324.05 o 
  -7  26   1      472.68      962.02    415.42 o 
  -6  26   1      409.02      192.22    360.24 o 
 -18  27   1      553.38      226.16    401.75 o 
 -17  27   1      629.34      764.75    437.58 o 
 -16  27   1      429.71      617.87    512.30 o 
 -15  27   1      663.90      421.38    343.96 o 
 -14  27   1       25.54      228.86    347.12 o 
 -13  27   1       25.75        0.00    344.50 o 
 -12  27   1       82.76       16.66    347.12 o 
 -11  27   1      464.00     1171.48    430.83 o 
 -10  27   1       33.49      640.90    350.26 o 
  -9  27   1      312.09      648.38    375.34 o 
  -1   1   2  1136355.25  1114213.38  15622.14 o 
   0   1   2    49656.32    49053.02    514.57 o 
  -2   2   2     1326.18     1944.10     59.77 o 
  -1   2   2    22507.06    22863.04    178.10 o 
   0   2   2   359002.81   376521.56   4267.23 o 
  -3   3   2     9652.84     8852.75    148.03 o 
  -2   3   2    72014.36    71934.73    607.02 o 
  -1   3   2     8423.03     8324.08     99.03 o 
   0   3   2     6466.77     7476.69    180.77 o 
  -4   4   2      242.60      954.62     72.32 o 
  -3   4   2     1159.12      763.30     46.51 o 
  -2   4   2     1292.81     1488.11     50.88 o 
  -1   4   2    23788.17    23133.78    211.81 o 
   0   4   2    67847.96    70239.89    788.13 o 
  -5   5   2    69736.57    70212.63    838.34 o 
  -4   5   2    99415.43    98303.49    864.20 o 
  -3   5   2   134648.09   140616.47   1155.34 o 
  -2   5   2   161039.84   167795.55   1368.90 o 
  -1   5   2    26705.49    27112.72    240.76 o 
   0   5   2   218241.41   233186.16   2795.32 o 
  -6   6   2    81265.24    85214.57   1063.13 o 
  -5   6   2    42654.59    42668.91    365.57 o 
  -4   6   2    36173.78    35492.29    333.89 o 
  -3   6   2     1001.47      869.07     61.89 o 
  -2   6   2    59806.27    58066.86    505.87 o 
  -1   6   2    48899.88    48753.47    402.57 o 
   0   6   2    35634.12    34840.23    428.39 o 
  -7   7   2    13205.78    12848.87    251.23 o 
  -6   7   2    22425.05    20495.90    212.66 o 
  -5   7   2     3164.18     2903.06     75.13 o 
  -4   7   2    36924.00    38008.92    351.51 o 
  -3   7   2    58300.71    57281.93    501.41 o 
  -2   7   2    11567.91    10371.16    207.32 o 
  -1   7   2    18057.71    18772.36    191.19 o 
   0   7   2    36587.72    37462.46    485.59 o 
  -8   8   2    49082.44    52231.53    652.30 o 
  -7   8   2    13783.21    14252.50    185.60 o 
  -6   8   2     6056.93     6413.80    127.91 o 
  -5   8   2     2130.51     1960.84     76.33 o 
  -4   8   2    28993.88    28978.90    308.13 o 
  -3   8   2     7098.93     6134.56    122.08 o 
  -2   8   2     6339.41     5624.95    113.27 o 
  -1   8   2    13228.17    15345.36    177.88 o 
   0   8   2    43128.48    42260.29    544.95 o 
  -9   9   2    10748.84     9458.70    219.24 o 
  -8   9   2   132975.33   135124.00   1144.76 o 
  -7   9   2     1885.68     1821.10     78.48 o 
  -6   9   2    10239.84    10088.44    154.06 o 
  -5   9   2     7059.80     7148.27    136.23 o 
  -4   9   2    10024.68    10393.26    161.80 o 
  -3   9   2    18473.72    20024.07    233.16 o 
  -2   9   2    63753.19    65651.33    604.43 o 
  -1   9   2    75936.13    76122.05    667.51 o 
   0   9   2    50243.19    52749.39    731.58 o 
 -10  10   2    65022.50    65491.86    862.62 o 
  -9  10   2    20152.26    19300.17    242.33 o 
  -8  10   2    14270.21    14606.89    193.65 o 
  -7  10   2    17803.12    18948.61    217.86 o 
  -6  10   2    27001.23    27916.11    286.50 o 
  -5  10   2    16647.73    15342.40    208.71 o 
  -4  10   2    40958.89    40522.75    391.05 o 
  -3  10   2      894.76      575.57     72.83 o 
  -2  10   2     6699.82     6940.14    135.94 o 
  -1  10   2    30009.11    29922.68    330.57 o 
   0  10   2    31181.03    30342.25    506.49 o 
 -11  11   2    29881.06    30065.98    648.08 o 
 -10  11   2    14792.36    14964.07    254.60 o 
  -9  11   2    47667.24    47359.93    480.77 o 
  -8  11   2     4386.67     4303.26    109.00 o 
  -7  11   2     3127.97     3457.20    102.30 o 
  -6  11   2      762.68     1002.57     82.72 o 
  -5  11   2    51307.00    52231.42    518.60 o 
  -4  11   2    12995.04    12575.65    197.90 o 
  -3  11   2    27402.95    28927.67    346.47 o 
  -2  11   2     3431.29     3440.43    105.49 o 
  -1  11   2    27526.97    29373.27    322.16 o 
   0  11   2     2886.49     2507.70    172.46 o 
 -12  12   2    17439.52    16306.85    883.99 o 
 -11  12   2     3556.13     3020.16    145.12 o 
 -10  12   2    13937.31    12694.61    234.11 o 
  -9  12   2     5743.02     4772.74    146.52 o 
  -8  12   2    23333.75    23671.12    314.38 o 
  -7  12   2    45960.86    45733.77    522.94 o 
  -6  12   2     3592.85     3165.82    119.48 o 
  -5  12   2    18044.63    16980.33    248.42 o 
  -4  12   2    13641.27    12687.34    212.39 o 
  -3  12   2     8828.11     9333.16    212.62 o 
  -2  12   2      362.18      299.09     78.40 o 
  -1  12   2     5819.45     4994.74    142.58 o 
   0  12   2    38650.58    38743.99    707.44 o 
 -13  13   2    36812.06    34282.17    741.01 o 
 -12  13   2     9994.39    10859.11    218.18 o 
 -11  13   2    10549.52    10904.00    229.70 o 
 -10  13   2     2452.91     2595.60    105.54 o 
  -9  13   2     9836.08    10650.00    233.52 o 
  -8  13   2     5235.09     3930.59    138.04 o 
  -7  13   2     5302.13     5448.81    162.49 o 
  -6  13   2    29372.28    28831.81    414.90 o 
  -5  13   2     9894.90     9600.38    215.08 o 
  -4  13   2     2166.06     2431.40    115.35 o 
  -3  13   2    15902.61    17118.72    258.87 o 
  -2  13   2    13228.25    12788.85    224.81 o 
  -1  13   2    34401.88    34191.69    492.28 o 
   0  13   2    30260.48    29493.33    642.34 o 
 -14  14   2     4104.12     3850.68    212.68 o 
 -13  14   2     5223.56     4150.59    148.64 o 
 -12  14   2    15085.42    15829.30    271.20 o 
 -11  14   2     4182.75     3451.02    120.30 o 
 -10  14   2     7689.77     7222.28    168.94 o 
  -9  14   2    11959.86    12333.21    230.62 o 
  -8  14   2    10453.17    10985.97    216.31 o 
  -7  14   2     3104.30     2457.02    119.95 o 
  -6  14   2     1895.13     1400.25    108.98 o 
  -5  14   2    30188.33    30363.80    390.24 o 
  -4  14   2     8098.76     7265.76    202.61 o 
  -3  14   2     6235.70     6635.93    163.21 o 
  -2  14   2    15980.52    16008.10    304.06 o 
  -1  14   2     9939.47     9958.91    256.09 o 
   0  14   2    12920.92    12420.04    782.18 o 
 -15  15   2     4441.53     3387.05    210.95 o 
 -14  15   2     9736.82     8858.94    232.79 o 
 -13  15   2      431.23      282.07    109.89 o 
 -12  15   2     7286.23     7288.47    226.28 o 
 -11  15   2      126.16        0.00     86.31 o 
 -10  15   2     6029.35     6350.92    166.46 o 
  -9  15   2     1365.71      934.01    106.19 o 
  -8  15   2     8613.22     8403.30    201.37 o 
  -7  15   2     6406.72     6045.03    174.60 o 
  -6  15   2    15969.86    15757.61    269.50 o 
  -5  15   2     3733.33     4642.85    148.19 o 
  -4  15   2    19009.12    21457.96    285.85 o 
  -3  15   2      870.47      852.01    103.38 o 
  -2  15   2     6704.73     6197.51    195.55 o 
  -1  15   2     7638.34     7871.10    211.15 o 
   0  15   2     4098.78     4121.74    240.10 o 
 -16  16   2     6917.87     6781.98    336.80 o 
 -15  16   2     1010.17      740.22    122.66 o 
 -14  16   2     4341.90     3798.39    154.53 o 
 -13  16   2     4005.96     3758.83    151.61 o 
 -12  16   2     2547.85     3029.49    123.02 o 
 -11  16   2     3516.33     2817.00    120.76 o 
 -10  16   2     4283.97     4273.43    150.06 o 
  -9  16   2      455.62      398.20    107.08 o 
  -8  16   2     2652.70     2299.07    126.44 o 
  -7  16   2     7344.56     7084.00    193.94 o 
  -6  16   2     5758.29     5816.06    169.68 o 
  -5  16   2      896.10      272.59     94.36 o 
  -4  16   2     6047.38     5023.24    152.45 o 
  -3  16   2     4837.04     4908.32    176.22 o 
  -2  16   2     4274.80     4312.59    174.28 o 
  -1  16   2     8931.15     9040.89    255.16 o 
   0  16   2      231.73        0.00    221.18 o 
 -17  17   2     1518.69     1977.10    304.74 o 
 -16  17   2     4407.85     3991.41    211.27 o 
 -15  17   2     9645.48     9454.27    437.18 o 
 -14  17   2     2083.27     2759.92    174.99 o 
 -13  17   2     3914.98     4138.38    166.53 o 
 -12  17   2     4837.88     3760.90    136.59 o 
 -11  17   2     1049.54      647.85    105.00 o 
 -10  17   2     1552.48     1643.54    125.95 o 
  -9  17   2    10640.79    10801.45    229.12 o 
  -8  17   2       91.37        0.00    110.18 o 
  -7  17   2     1741.34     1544.73    129.38 o 
  -6  17   2     7218.59     8494.94    209.69 o 
  -5  17   2     1798.39     2110.75    126.68 o 
  -4  17   2     2628.44     3053.87    141.75 o 
  -3  17   2     5568.61     4942.52    205.44 o 
  -2  17   2      136.12      283.68    146.02 o 
  -1  17   2     7990.00     8196.35    304.36 o 
   0  17   2     4696.22     4984.51    308.06 o 
 -18  18   2     2698.67     2689.96    329.33 o 
 -17  18   2     3669.37     3080.28    236.50 o 
 -16  18   2     3012.07     4123.35    226.81 o 
 -15  18   2     5311.15     5903.95    245.13 o 
 -14  18   2     7353.69     5311.56    263.64 o 
 -13  18   2     1848.81     1387.35    167.93 o 
 -12  18   2     2251.13     2240.39    144.44 o 
 -11  18   2     5492.51     4838.65    196.84 o 
 -10  18   2      720.18      551.75    123.90 o 
  -9  18   2     1007.57      382.31    128.03 o 
  -8  18   2     6480.73     7147.54    216.52 o 
  -7  18   2     3125.83     3071.77    187.49 o 
  -6  18   2      472.58      905.77    128.69 o 
  -5  18   2     2658.16     2596.73    148.89 o 
  -4  18   2      197.72      185.55    133.91 o 
  -3  18   2     5764.74     7039.84    282.72 o 
  -2  18   2     2135.25     2005.53    272.60 o 
  -1  18   2     2325.09     1516.35    272.74 o 
   0  18   2     2100.91     2772.64    400.79 o 
 -19  19   2     1891.21     2253.04    332.75 o 
 -18  19   2      130.34        0.00    180.68 o 
 -17  19   2     2711.56     3190.63    242.62 o 
 -16  19   2     3168.97     2343.30    219.68 o 
 -15  19   2     1642.71     1731.35    195.86 o 
 -14  19   2     1517.95     1745.77    194.34 o 
 -13  19   2     1799.83     1341.76    183.70 o 
 -12  19   2     3273.32     3914.06    219.86 o 
 -11  19   2     2948.44     3416.59    209.15 o 
 -10  19   2     2531.44     2193.55    190.45 o 
  -9  19   2     4099.90     4292.02    218.84 o 
  -8  19   2     2016.60     2332.54    210.58 o 
  -7  19   2     2998.00     3289.62    228.57 o 
  -6  19   2     1234.94      966.26    139.29 o 
  -5  19   2      690.46      612.76    127.80 o 
  -4  19   2      231.58       94.24    155.94 o 
  -3  19   2     2061.73     2418.41    219.53 o 
  -2  19   2     3146.23     3275.28    259.22 o 
  -1  19   2      360.24      277.47    240.10 o 
   0  19   2      204.82        0.00    332.65 o 
 -20  20   2     3093.41     2985.21    357.08 o 
 -19  20   2       86.07        0.00    187.96 o 
 -18  20   2     1907.86     2383.39    236.86 o 
 -17  20   2      903.03     1462.52    221.27 o 
 -16  20   2     1287.61     1670.87    219.50 o 
 -15  20   2      364.52       65.58    188.25 o 
 -14  20   2     2950.99     3217.02    231.47 o 
 -13  20   2     5566.21     5788.23    292.55 o 
 -12  20   2     7900.97     7869.36    280.52 o 
 -11  20   2     3447.39     3138.89    215.67 o 
 -10  20   2      490.69       20.37    163.80 o 
  -9  20   2     2554.26     2694.01    220.79 o 
  -8  20   2     6681.97     6782.90    281.09 o 
  -7  20   2     3221.66     3933.40    187.77 o 
  -6  20   2     2153.10     1910.76    197.73 o 
  -5  20   2      607.87      110.46    177.65 o 
  -4  20   2      577.92      661.69    219.56 o 
  -3  20   2      707.85     1169.72    233.05 o 
  -2  20   2      829.42     1214.65    261.90 o 
  -1  20   2      563.96      164.97    300.40 o 
   0  20   2      927.66      792.46    362.25 o 
 -21  21   2     2593.69     3342.31    375.80 o 
 -20  21   2     2580.21     2092.65    242.24 o 
 -19  21   2     1961.58     1748.77    224.23 o 
 -18  21   2      462.51      268.72    218.37 o 
 -17  21   2     1781.78     2166.29    235.49 o 
 -16  21   2      862.53      471.27    203.99 o 
 -15  21   2      231.39        0.00    190.77 o 
 -14  21   2     3235.14     2656.75    234.66 o 
 -13  21   2     7253.47     8611.35    355.35 o 
 -12  21   2     3692.63     4037.61    255.44 o 
 -11  21   2     3609.10     3450.78    245.79 o 
 -10  21   2     4151.83     3945.46    266.10 o 
  -9  21   2     3579.14     3947.04    288.93 o 
  -8  21   2     8641.03     8587.41    300.16 o 
  -7  21   2     3002.61     2383.24    211.61 o 
  -6  21   2      178.29        0.00    176.22 o 
  -5  21   2     1620.10     1469.32    201.32 o 
  -4  21   2     1694.23     2156.90    257.55 o 
  -3  21   2      770.39      744.68    351.23 o 
  -2  21   2      152.54       27.93    292.59 o 
  -1  21   2     2412.44     2246.12    441.05 o 
   0  21   2       35.22      192.11    544.31 o 
 -22  22   2     2581.66     1953.13    656.38 o 
 -21  22   2     3069.88     4171.47    427.49 o 
 -20  22   2      771.60      543.88    215.03 o 
 -19  22   2      380.47      248.68    214.15 o 
 -18  22   2      957.07     1059.11    220.79 o 
 -17  22   2      629.30     1099.97    221.73 o 
 -16  22   2     1102.06     1188.83    217.74 o 
 -15  22   2     2989.17     2945.47    248.61 o 
 -14  22   2     1332.57     1428.14    226.03 o 
 -13  22   2     4240.65     4165.47    263.63 o 
 -12  22   2     2845.44     2608.14    236.28 o 
 -11  22   2       15.08        0.00    190.37 o 
 -10  22   2     4224.48     4299.71    266.34 o 
  -9  22   2     5299.97     6208.41    296.27 o 
  -8  22   2     3084.39     4555.33    313.83 o 
  -7  22   2     1706.72     1649.48    248.14 o 
  -6  22   2      985.62      633.75    219.57 o 
  -5  22   2      290.19      622.86    259.27 o 
  -4  22   2      230.06      576.25    269.40 o 
  -3  22   2     1237.17     1787.39    369.49 o 
  -2  22   2      154.50      310.97    410.29 o 
  -1  22   2      168.90      261.63    412.14 o 
   0  22   2     1835.79     1232.71    656.38 o 
 -23  23   2     1232.77     2593.49    656.38 o 
 -22  23   2      908.91     1739.01    656.38 o 
 -21  23   2      353.71      200.95    480.28 o 
 -20  23   2      940.92     1150.90    347.57 o 
 -19  23   2      224.96      207.46    235.70 o 
 -18  23   2      344.31      332.63    213.90 o 
 -17  23   2      444.68      459.50    221.61 o 
 -16  23   2      738.49     1275.04    280.76 o 
 -15  23   2      764.41      166.23    206.50 o 
 -14  23   2     2265.19     2359.24    246.29 o 
 -13  23   2      975.05      974.81    217.14 o 
 -12  23   2      446.74      109.12    210.64 o 
 -11  23   2      646.40      989.01    218.09 o 
 -10  23   2     2111.05     2564.55    264.79 o 
  -9  23   2     3044.34     3311.65    279.97 o 
  -8  23   2     2351.90     2292.60    263.86 o 
  -7  23   2      486.26      404.35    230.65 o 
  -6  23   2       35.76       32.61    297.92 o 
  -5  23   2      781.12      798.52    323.24 o 
  -4  23   2      220.68        0.00    305.42 o 
  -3  23   2       87.34       78.28    325.98 o 
  -2  23   2     1227.66     1033.80    451.11 o 
  -1  23   2       43.41      470.35    472.27 o 
   0  23   2       51.56        0.00    576.33 o 
 -23  24   2       24.54        0.00    400.79 o 
 -22  24   2      616.52       89.91    413.07 o 
 -21  24   2       49.59        0.00    389.44 o 
 -20  24   2      403.29      216.12    472.27 o 
 -19  24   2      588.25     1094.20    383.58 o 
 -18  24   2      782.50      648.04    299.92 o 
 -17  24   2        3.06        0.00    226.15 o 
 -16  24   2      253.70      552.64    245.38 o 
 -15  24   2      931.65      828.12    262.12 o 
 -14  24   2      609.43      436.97    233.95 o 
 -13  24   2      264.91        0.00    229.68 o 
 -12  24   2     1324.24     1832.80    265.50 o 
 -11  24   2      694.84      671.56    242.16 o 
 -10  24   2      956.45      970.33    254.65 o 
  -9  24   2     1936.19     1895.47    267.58 o 
  -8  24   2      262.80      230.51    263.97 o 
  -7  24   2      469.78      622.04    280.81 o 
  -6  24   2       50.38        0.00    324.96 o 
  -5  24   2      278.51      474.73    340.32 o 
  -4  24   2      126.44        0.00    365.44 o 
  -3  24   2      152.82       43.03    337.85 o 
  -2  24   2       50.47        0.00    343.81 o 
  -1  24   2      430.18        0.00    401.75 o 
 -22  25   2      453.19      555.72    412.14 o 
 -21  25   2      153.39      801.30    428.38 o 
 -20  25   2      492.75     1145.80    434.84 o 
 -19  25   2      384.77      480.28    430.17 o 
 -18  25   2      311.62     1582.50    435.72 o 
 -17  25   2      979.67     1361.24    341.74 o 
 -16  25   2      395.35      102.80    316.72 o 
 -15  25   2       12.00        0.00    332.94 o 
 -14  25   2     1433.90     1420.93    360.24 o 
 -13  25   2      724.43     1056.32    293.04 o 
 -12  25   2      100.72      221.42    267.87 o 
 -11  25   2     1631.48     1914.73    318.24 o 
 -10  25   2      780.99      693.80    295.36 o 
  -9  25   2      430.15      464.35    282.57 o 
  -8  25   2       94.78        0.00    283.06 o 
  -7  25   2      123.82      453.20    387.50 o 
  -6  25   2      107.18        0.00    335.74 o 
  -5  25   2      216.89      255.62    483.12 o 
  -4  25   2      555.30      820.97    369.49 o 
  -3  25   2      163.99      337.05    531.85 o 
 -20  26   2      132.68      635.98    413.07 o 
 -19  26   2      346.53      219.02    407.06 o 
 -18  26   2      273.47      532.14    401.75 o 
 -17  26   2      209.00      543.26    429.72 o 
 -16  26   2      933.27      753.31    412.14 o 
 -15  26   2      808.54     1039.01    366.33 o 
 -14  26   2      138.92        0.00    359.69 o 
 -13  26   2     1433.13     2933.15    391.65 o 
 -12  26   2      956.68      620.99    448.24 o 
 -11  26   2       58.99        0.00    320.08 o 
 -10  26   2      223.83       90.72    374.83 o 
  -9  26   2      259.89      554.87    349.60 o 
  -8  26   2      146.11        0.00    323.50 o 
  -7  26   2      110.10        0.00    328.58 o 
  -6  26   2      276.47      834.80    375.58 o 
 -18  27   2      172.14      530.41    426.16 o 
 -17  27   2      272.67        0.00    616.36 o 
 -16  27   2      277.42       48.03    396.21 o 
 -15  27   2      754.39     1358.05    463.72 o 
 -14  27   2      645.00      664.80    429.72 o 
 -13  27   2      121.75       87.72    413.07 o 
 -12  27   2      609.24      728.42    363.23 o 
 -11  27   2      449.32     1210.68    378.73 o 
 -10  27   2      112.32      896.08    362.51 o 
  -9  27   2       41.92      560.32    656.38 o 
  -1   2   3     2459.45     2737.17     60.70 o 
  -2   3   3     3573.76     3568.23     65.40 o 
  -1   3   3    13038.13    14764.77    136.93 o 
  -3   4   3   178138.45   185206.31   1468.46 o 
  -2   4   3    46084.86    47305.11    419.04 o 
  -1   4   3        6.98        2.91     39.72 o 
  -4   5   3    10806.68     8718.99    119.02 o 
  -3   5   3     1581.57      887.13     54.14 o 
  -2   5   3   301782.34   305685.63   2593.29 o 
  -1   5   3    16006.06    16826.84    166.97 o 
  -5   6   3     6204.55     5854.98    109.80 o 
  -4   6   3   115413.98   119562.84    995.21 o 
  -3   6   3    13817.91    13723.15    159.30 o 
  -2   6   3     9112.11    10046.61    135.00 o 
  -1   6   3    13228.25    13339.45    146.26 o 
  -6   7   3    10904.21    11430.71    151.09 o 
  -5   7   3    10190.39     9857.44    136.80 o 
  -4   7   3     1571.28     1930.61     69.06 o 
  -3   7   3    51212.72    54737.68    482.61 o 
  -2   7   3    21497.95    20420.36    208.78 o 
  -1   7   3     1891.93     2271.69     64.75 o 
  -7   8   3     8126.06     8013.07    140.93 o 
  -6   8   3    18310.08    20571.76    226.48 o 
  -5   8   3    18374.80    18264.71    214.39 o 
  -4   8   3     2220.45     2631.83     82.77 o 
  -3   8   3    17407.79    18100.87    213.25 o 
  -2   8   3    29113.24    29742.47    279.47 o 
  -1   8   3    10168.86    11031.40    139.63 o 
  -8   9   3     5640.86     4844.88    105.22 o 
  -7   9   3    49413.86    51108.91    471.11 o 
  -6   9   3     5559.15     4514.27    129.40 o 
  -5   9   3    76720.06    71922.27    661.53 o 
  -4   9   3    21267.26    21737.91    245.73 o 
  -3   9   3     7712.48     7951.26    137.10 o 
  -2   9   3     6777.14     7185.10    128.10 o 
  -1   9   3    29755.90    31282.83    305.39 o 
  -9  10   3    11332.84    11499.94    198.34 o 
  -8  10   3    17702.53    16764.69    219.09 o 
  -7  10   3    31342.30    31691.45    331.10 o 
  -6  10   3    76101.83    77180.33    685.72 o 
  -5  10   3      291.57        0.00     68.38 o 
  -4  10   3    88668.12    87470.96    790.43 o 
  -3  10   3    69158.69    71041.58    654.78 o 
  -2  10   3     9267.52    10108.38    167.60 o 
  -1  10   3     2225.78     1821.89     88.50 o 
 -10  11   3     6515.75     5271.03    167.64 o 
  -9  11   3     2414.05     1370.22    108.94 o 
  -8  11   3    89037.23    91486.48    933.29 o 
  -7  11   3     1330.43      553.15     81.55 o 
  -6  11   3    83344.50    81038.07    808.26 o 
  -5  11   3    49687.59    51533.57    544.06 o 
  -4  11   3     2759.97     2525.67    101.30 o 
  -3  11   3     6573.44     6536.25    155.08 o 
  -2  11   3    32501.45    34485.91    424.46 o 
  -1  11   3     5703.25     5470.97    141.84 o 
 -11  12   3     4994.54     4830.21    135.23 o 
 -10  12   3    13424.08    14583.87    229.33 o 
  -9  12   3     6746.15     5414.51    160.45 o 
  -8  12   3    18930.96    19086.66    277.44 o 
  -7  12   3    25964.85    26977.46    367.12 o 
  -6  12   3      797.76      432.33     85.71 o 
  -5  12   3    19451.52    20962.23    362.63 o 
  -4  12   3    31832.06    34177.37    435.55 o 
  -3  12   3     5050.74     4701.53    134.10 o 
  -2  12   3    21595.32    22789.26    314.21 o 
  -1  12   3     1171.06     1080.92    103.76 o 
 -12  13   3     1536.84     1088.24    114.17 o 
 -11  13   3     8874.41    10751.59    226.96 o 
 -10  13   3    12393.99    12321.99    225.55 o 
  -9  13   3     1095.41      662.01    116.49 o 
  -8  13   3     3466.31     3505.72    134.48 o 
  -7  13   3    14272.13    14550.49    268.18 o 
  -6  13   3     5599.13     5059.94    155.23 o 
  -5  13   3      329.05      535.65     86.66 o 
  -4  13   3     5728.62     5530.94    151.66 o 
  -3  13   3      600.85      256.31     81.74 o 
  -2  13   3     2713.45     2633.06    116.28 o 
  -1  13   3    13779.22    13982.58    263.90 o 
 -13  14   3     1298.49     1427.24    119.92 o 
 -12  14   3    14451.43    15521.13    256.27 o 
 -11  14   3    14497.19    13704.42    227.20 o 
 -10  14   3     4731.47     3916.62    143.78 o 
  -9  14   3     1286.21      994.49     95.29 o 
  -8  14   3     7945.39     6928.59    223.31 o 
  -7  14   3     6818.42     6689.12    185.78 o 
  -6  14   3     1814.41     1580.06    123.44 o 
  -5  14   3      810.34      475.18     88.62 o 
  -4  14   3     4669.61     3819.08    138.85 o 
  -3  14   3    23809.37    25166.60    340.28 o 
  -2  14   3     2631.20     2216.89    115.82 o 
  -1  14   3      934.07      400.43    110.18 o 
 -14  15   3     4019.35     3896.18    155.86 o 
 -13  15   3     4727.95     4503.47    153.11 o 
 -12  15   3     3970.46     4471.82    152.70 o 
 -11  15   3    17240.20    16774.85    251.98 o 
 -10  15   3    34892.67    33840.73    409.97 o 
  -9  15   3     8657.57     9018.77    200.84 o 
  -8  15   3       43.91        0.00     95.02 o 
  -7  15   3    16081.68    15130.79    259.68 o 
  -6  15   3     6691.55     5643.08    170.96 o 
  -5  15   3     5946.48     5981.27    177.96 o 
  -4  15   3    10067.99     8732.84    279.11 o 
  -3  15   3     3607.02     2717.70    126.01 o 
  -2  15   3    12805.57    13404.79    289.27 o 
  -1  15   3      493.86      180.32    113.97 o 
 -15  16   3      904.92      585.36    132.68 o 
 -14  16   3     1745.84     2440.09    139.21 o 
 -13  16   3    10500.43    10381.73    229.39 o 
 -12  16   3     8428.48     7983.05    184.27 o 
 -11  16   3     5130.15     5193.60    162.11 o 
 -10  16   3     4922.23     4000.71    149.27 o 
  -9  16   3    21086.33    22311.30    323.06 o 
  -8  16   3     2854.38     2433.33    134.28 o 
  -7  16   3     1364.60     1396.70    121.41 o 
  -6  16   3     7908.82     6979.65    221.99 o 
  -5  16   3     4712.24     3977.82    139.71 o 
  -4  16   3     3347.39     3350.24    128.71 o 
  -3  16   3      638.92      290.50    101.24 o 
  -2  16   3     2385.05     1461.37    141.07 o 
  -1  16   3     2176.61     2968.52    241.29 o 
 -16  17   3     1367.31     1768.53    182.24 o 
 -15  17   3    13370.25    12611.02    330.74 o 
 -14  17   3      705.64      452.14    136.69 o 
 -13  17   3      494.25      543.67     92.37 o 
 -12  17   3     3161.37     3401.24    131.89 o 
 -11  17   3     6607.24     5482.34    170.22 o 
 -10  17   3    15237.94    18323.83    322.20 o 
  -9  17   3     1218.02      819.17    118.83 o 
  -8  17   3     3421.49     2818.69    146.95 o 
  -7  17   3     8560.70     7531.10    206.58 o 
  -6  17   3     3203.17     3238.38    158.14 o 
  -5  17   3      292.79      140.71     99.16 o 
  -4  17   3      180.24        0.00     94.51 o 
  -3  17   3     4688.12     5275.72    208.67 o 
  -2  17   3     7902.33     6537.66    228.76 o 
  -1  17   3     1994.58     1333.99    230.31 o 
 -17  18   3     3035.72     2610.87    216.68 o 
 -16  18   3     2121.14     2216.74    196.18 o 
 -15  18   3     3512.26     4187.58    212.61 o 
 -14  18   3     6889.68     6011.96    233.43 o 
 -13  18   3      544.38       69.41    145.84 o 
 -12  18   3     3926.04     4559.87    190.61 o 
 -11  18   3     4946.04     4668.48    186.59 o 
 -10  18   3     1061.72      788.11    134.01 o 
  -9  18   3     2517.25     2427.43    159.32 o 
  -8  18   3     1105.20     1036.40    142.30 o 
  -7  18   3     2692.54     2517.14    155.16 o 
  -6  18   3     4366.48     3873.53    154.10 o 
  -5  18   3      353.86        0.00    125.41 o 
  -4  18   3     4649.75     5074.04    180.48 o 
  -3  18   3     4409.49     3766.13    218.59 o 
  -2  18   3     5829.47     8043.57    300.77 o 
  -1  18   3     2371.96     1391.63    228.09 o 
 -18  19   3       52.97        0.00    193.31 o 
 -17  19   3     1270.46     2121.48    227.16 o 
 -16  19   3     9458.52     8935.94    398.96 o 
 -15  19   3     2565.15     2259.34    203.42 o 
 -14  19   3      537.17      225.73    171.37 o 
 -13  19   3     1070.86      590.26    171.37 o 
 -12  19   3     1480.65     1192.71    186.39 o 
 -11  19   3    10119.05     9914.82    476.81 o 
 -10  19   3     1632.10     1639.50    237.87 o 
  -9  19   3     2927.74     2830.39    218.18 o 
  -8  19   3     4188.74     4609.37    219.87 o 
  -7  19   3     1173.17     1138.75    179.63 o 
  -6  19   3     2577.33     2736.90    161.89 o 
  -5  19   3     1858.55     1492.14    145.47 o 
  -4  19   3     4360.23     5444.90    251.11 o 
  -3  19   3     7448.14     6567.47    433.15 o 
  -2  19   3     4726.05     4881.27    289.23 o 
  -1  19   3      748.17     1236.11    234.41 o 
 -19  20   3       65.40      135.11    203.44 o 
 -18  20   3     1378.46      969.31    216.68 o 
 -17  20   3      430.64      362.73    196.69 o 
 -16  20   3      811.11     1093.34    208.94 o 
 -15  20   3     2129.24     1879.20    217.17 o 
 -14  20   3     1652.93     1598.41    194.07 o 
 -13  20   3     2422.35     2461.94    206.03 o 
 -12  20   3     2432.45     2574.52    226.12 o 
 -11  20   3     1066.12      616.43    159.20 o 
 -10  20   3      411.12       36.26    163.67 o 
  -9  20   3      667.72      751.98    179.49 o 
  -8  20   3     3668.16     4042.28    224.39 o 
  -7  20   3     1622.28     1665.06    158.88 o 
  -6  20   3      168.44        0.00    160.33 o 
  -5  20   3     3600.16     3292.56    221.94 o 
  -4  20   3     2679.28     2555.33    233.90 o 
  -3  20   3     2846.54     5099.46    308.27 o 
  -2  20   3     1263.49     1919.72    280.52 o 
  -1  20   3      550.06      803.19    260.10 o 
 -20  21   3       26.09        0.00    204.51 o 
 -19  21   3        5.93        0.00    197.86 o 
 -18  21   3      293.97      367.25    210.34 o 
 -17  21   3     1332.64      979.70    215.18 o 
 -16  21   3      491.49      143.17    198.63 o 
 -15  21   3       77.87        0.00    188.97 o 
 -14  21   3      615.02      770.57    197.91 o 
 -13  21   3      269.62      305.05    192.74 o 
 -12  21   3      670.77      498.11    198.61 o 
 -11  21   3      436.66       53.92    171.30 o 
 -10  21   3      529.57      279.39    184.08 o 
  -9  21   3      521.56      556.07    184.63 o 
  -8  21   3      463.77      750.28    200.61 o 
  -7  21   3     1194.94     1542.88    202.76 o 
  -6  21   3      144.09        0.00    173.17 o 
  -5  21   3      553.50      288.94    207.26 o 
  -4  21   3      454.93      223.64    204.16 o 
  -3  21   3      411.77      183.01    223.42 o 
  -2  21   3      763.12      911.49    275.41 o 
  -1  21   3       40.97      112.49    308.15 o 
 -21  22   3       26.64      551.65    296.01 o 
 -20  22   3       50.89        0.00    234.14 o 
 -19  22   3      200.21        0.00    205.79 o 
 -18  22   3      178.70       51.87    221.95 o 
 -17  22   3      381.75      260.44    208.28 o 
 -16  22   3        7.66        6.33    202.08 o 
 -15  22   3      104.37        0.00    233.88 o 
 -14  22   3       79.32      348.12    206.38 o 
 -13  22   3      193.13      712.88    207.06 o 
 -12  22   3      425.26      433.27    204.76 o 
 -11  22   3      408.23        0.00    194.32 o 
 -10  22   3      141.35      168.05    202.52 o 
  -9  22   3       60.92      395.94    209.01 o 
  -8  22   3      467.28      204.45    202.77 o 
  -7  22   3      184.22       11.74    201.74 o 
  -6  22   3      292.98       48.73    247.37 o 
  -5  22   3      783.71      774.79    268.17 o 
  -4  22   3     1715.18     2444.34    301.63 o 
  -3  22   3      408.29      473.15    271.61 o 
  -2  22   3       69.32        0.00    496.29 o 
  -1  22   3      129.48        0.00    413.07 o 
 -22  23   3       19.31        0.00    390.42 o 
 -21  23   3      155.92      196.99    402.60 o 
 -20  23   3      118.18        0.00    276.80 o 
 -19  23   3       14.88       96.36    245.23 o 
 -18  23   3      116.10       33.15    241.82 o 
 -17  23   3     1074.17     1266.31    239.11 o 
 -16  23   3      779.82     1092.41    232.70 o 
 -15  23   3       62.09        0.00    206.31 o 
 -14  23   3      509.11      659.37    233.43 o 
 -13  23   3      323.65      462.65    210.68 o 
 -12  23   3      209.80      124.18    209.17 o 
 -11  23   3     1115.50      798.65    300.97 o 
 -10  23   3     1267.81     1416.82    224.65 o 
  -9  23   3      505.15      536.54    217.96 o 
  -8  23   3      434.68       23.54    220.41 o 
  -7  23   3     1545.18     1366.30    243.52 o 
  -6  23   3     1197.88     1230.95    283.90 o 
  -5  23   3     2212.18     2106.86    304.02 o 
  -4  23   3     1204.09     1084.24    423.66 o 
  -3  23   3     1324.17     1230.98    369.49 o 
  -2  23   3       23.15        0.00    395.72 o 
  -1  23   3       35.04        0.00    413.07 o 
 -23  24   3        9.18        0.00    395.72 o 
 -22  24   3      118.52       63.59    405.64 o 
 -21  24   3      125.36        0.00    405.64 o 
 -20  24   3      123.06        0.00    389.44 o 
 -19  24   3     1308.21     1049.73    359.74 o 
 -18  24   3       67.19      552.46    335.74 o 
 -17  24   3      385.62      522.27    360.47 o 
 -16  24   3      158.19      173.12    242.79 o 
 -15  24   3      877.56      894.42    254.10 o 
 -14  24   3      174.86        0.00    232.52 o 
 -13  24   3      875.45      815.16    273.63 o 
 -12  24   3      277.11      310.82    247.48 o 
 -11  24   3       18.29      201.30    226.64 o 
 -10  24   3      909.11      556.04    238.44 o 
  -9  24   3     1094.57     1121.25    263.29 o 
  -8  24   3      327.40       78.72    236.32 o 
  -7  24   3     1916.50     1773.34    305.62 o 
  -6  24   3     1700.39     2271.77    366.56 o 
  -5  24   3     2081.36     2528.88    400.24 o 
  -4  24   3      904.62      135.38    333.37 o 
  -3  24   3      245.73        0.00    341.74 o 
  -2  24   3       22.57      338.72    344.50 o 
  -1  24   3      125.13      447.23    439.75 o 
 -22  25   3       42.91      295.44    435.72 o 
 -21  25   3       72.20      117.32    394.27 o 
 -20  25   3      106.68      262.64    417.02 o 
 -19  25   3      458.58      822.83    413.07 o 
 -18  25   3     1409.17     1812.38    680.39 o 
 -17  25   3      322.06      719.00    332.74 o 
 -16  25   3       88.55        0.00    301.84 o 
 -15  25   3      568.54      717.03    296.51 o 
 -14  25   3      235.80        0.00    268.06 o 
 -13  25   3      366.94      576.92    291.24 o 
 -12  25   3      189.01        0.00    279.47 o 
 -11  25   3      799.88     1333.05    308.40 o 
 -10  25   3       45.00        0.00    315.98 o 
  -9  25   3      217.57        0.00    486.63 o 
  -8  25   3      522.14       95.04    343.96 o 
  -7  25   3      663.96      673.03    407.38 o 
  -6  25   3     1722.48     1375.72    367.64 o 
  -5  25   3      596.34      314.15    375.92 o 
  -4  25   3      249.02      400.53    350.26 o 
  -3  25   3       76.99      460.95    364.53 o 
 -20  26   3      428.21      635.10    447.04 o 
 -19  26   3      139.39        0.00    384.39 o 
 -18  26   3      127.76      247.61    424.40 o 
 -17  26   3      144.04      304.87    389.44 o 
 -16  26   3      823.19     1372.28    441.05 o 
 -15  26   3      851.26     1256.72    452.81 o 
 -14  26   3      353.26        0.00    384.39 o 
 -13  26   3      244.29      194.80    335.24 o 
 -12  26   3      105.76       83.23    332.49 o 
 -11  26   3      146.45        0.00    553.31 o 
 -10  26   3      235.55        0.00    340.32 o 
  -9  26   3       73.49       56.93    329.05 o 
  -8  26   3      528.24      868.89    372.27 o 
  -7  26   3      144.41      353.29    351.99 o 
  -6  26   3      328.48      216.80    346.22 o 
 -17  27   3      841.13     1140.87    428.38 o 
 -16  27   3      639.39      849.31    441.05 o 
 -15  27   3      322.00      350.07    512.30 o 
 -14  27   3      146.55      268.21    435.72 o 
 -13  27   3      141.31      268.46    456.26 o 
 -12  27   3       96.45      510.27    447.04 o 
 -11  27   3       55.82      343.88    576.33 o 
 -10  27   3      182.31      218.23    429.72 o 
   0   0   4    15709.22    13505.84    349.53 o 
  -1   1   4    20737.96    20949.64    313.52 o 
   0   1   4   137945.50   139343.06   1636.90 o 
  -2   2   4    14897.68    18072.26    294.93 o 
  -1   2   4     7095.79     7705.01     78.90 o 
   0   2   4     7504.35     6364.40     97.82 o 
  -3   3   4   323174.38   338682.72   3794.06 o 
  -2   3   4     2265.50     2455.34     49.45 o 
  -1   3   4     1456.88      985.22     42.31 o 
   0   3   4   280506.13   279643.13   2990.95 o 
  -4   4   4    43478.20    50197.39    592.05 o 
  -3   4   4   242855.78   252469.53   2006.18 o 
  -2   4   4    39994.13    38587.16    330.23 o 
  -1   4   4    98429.68   103350.03    796.07 o 
   0   4   4    25129.87    27053.63    323.48 o 
  -5   5   4   255285.41   269255.94   3032.13 o 
  -4   5   4   142709.59   145435.80   1171.02 o 
  -3   5   4    21635.79    21205.84    213.48 o 
  -2   5   4    84800.53    88392.81    708.17 o 
  -1   5   4    88061.35    90139.70    723.76 o 
   0   5   4    90335.86    94066.50   1083.77 o 
  -6   6   4   200397.09   198994.73   2727.53 o 
  -5   6   4    32384.45    32375.36    287.78 o 
  -4   6   4   326101.63   322895.78   2655.63 o 
  -3   6   4    28694.06    28536.06    275.65 o 
  -2   6   4    65538.00    64744.82    518.11 o 
  -1   6   4    84412.81    84922.89    700.97 o 
   0   6   4    14428.33    12517.28    212.52 o 
  -7   7   4    24494.89    24906.73    315.63 o 
  -6   7   4   139684.16   146686.67   1178.79 o 
  -5   7   4    90430.84    93718.86    809.50 o 
  -4   7   4    44932.56    41126.61    379.85 o 
  -3   7   4   141973.30   151331.48   1282.61 o 
  -2   7   4     2128.55     2078.77     65.68 o 
  -1   7   4    27769.08    28798.13    264.30 o 
   0   7   4    32414.56    37189.08    488.62 o 
  -8   8   4    25630.49    24197.76    414.77 o 
  -7   8   4   127563.63   124983.07   1150.95 o 
  -6   8   4    26647.12    27090.90    275.00 o 
  -5   8   4   102748.84   104858.89    919.79 o 
  -4   8   4    19441.43    18696.29    218.27 o 
  -3   8   4    28014.19    30246.71    299.74 o 
  -2   8   4    64475.13    65380.22    560.65 o 
  -1   8   4   122407.12   125432.92    991.80 o 
   0   8   4    34342.19    34616.38    462.41 o 
  -9   9   4   102741.98   100335.59   1396.41 o 
  -8   9   4    41377.33    41273.75    414.59 o 
  -7   9   4    22394.05    21849.57    263.73 o 
  -6   9   4    24485.41    24124.87    266.14 o 
  -5   9   4    19868.59    19557.52    234.80 o 
  -4   9   4   110324.63   108086.67    968.05 o 
  -3   9   4    52058.41    53903.19    511.09 o 
  -2   9   4     7822.66     7102.48    133.31 o 
  -1   9   4    16881.23    15191.59    184.04 o 
   0   9   4   228797.03   218068.61   2863.48 o 
 -10  10   4    37098.13    39518.99    621.63 o 
  -9  10   4    23178.88    25220.76    311.55 o 
  -8  10   4    24968.67    24839.28    305.53 o 
  -7  10   4    18635.09    17747.71    250.06 o 
  -6  10   4    98209.34   100278.16    987.82 o 
  -5  10   4    12174.85    11202.62    182.69 o 
  -4  10   4    15556.65    14745.28    215.20 o 
  -3  10   4   111168.48   107766.55   1036.57 o 
  -2  10   4   109803.36   110224.32   1012.88 o 
  -1  10   4    33727.58    35312.54    438.14 o 
   0  10   4    25989.72    23580.92    591.55 o 
 -11  11   4     8053.40     7054.51    231.86 o 
 -10  11   4    25879.17    26086.05    327.76 o 
  -9  11   4    25367.54    24658.10    310.03 o 
  -8  11   4    53152.75    52055.44    570.18 o 
  -7  11   4     6412.42     6285.82    149.33 o 
  -6  11   4     9764.99     8570.45    191.46 o 
  -5  11   4   148282.17   151367.55   1581.40 o 
  -4  11   4    17730.38    16064.29    240.53 o 
  -3  11   4     6013.89     5816.72    147.12 o 
  -2  11   4    27182.70    27471.99    434.37 o 
  -1  11   4    17622.23    18516.80    281.52 o 
   0  11   4    15084.05    13697.82    304.11 o 
 -12  12   4    43375.06    43387.40    697.03 o 
 -11  12   4     2688.90     1874.82    109.08 o 
 -10  12   4    15139.94    17065.97    253.42 o 
  -9  12   4     1732.97     1417.62     97.06 o 
  -8  12   4     6217.61     5925.97    145.42 o 
  -7  12   4    73871.80    77672.23    844.78 o 
  -6  12   4     5795.05     5438.52    149.32 o 
  -5  12   4    14266.59    13774.33    242.19 o 
  -4  12   4    56166.48    56139.49    650.18 o 
  -3  12   4    13205.46    14022.57    254.68 o 
  -2  12   4     3455.57     2708.83    114.24 o 
  -1  12   4    53457.18    53082.09    563.01 o 
   0  12   4    16688.11    15834.69    377.53 o 
 -13  13   4     3558.81     4356.66    237.26 o
[truncated: 271,602 more chars]
